# Supplementary material for: Mapping multimorbidity progression among 190 diseases
Source: Commun Med (Lond). 2024 Jul 11;4:139. doi: 10.1038/s43856-024-00563-2 (PMC11239867; doi:10.1038/s43856-024-00563-2)
Supplement: Supplementary file 4 — Supplementary Data 1 [file 43856_2024_563_MOESM4_ESM.xlsx]

## Sheet: Supplementary Data 1
Supplementary Data 1. Pairwise causal effects of 154 diseases for females
Exposure	Outcome	Main effects	Lower 95% CIs	Upper 95% CIs	P values
A09	A41	0.05937	0.05382	0.06492	0
A09	B37	0.02479	0.02107	0.02851	0
A09	B95	0.01402	0.01092	0.01712	0
A09	B96	0.03389	0.02921	0.03856	0
A09	C18	0.00053	-0.00145	0.00252	0.600748
A09	C34	-0.00123	-0.00293	0.00047	0.156156
A09	C44	-0.01801	-0.02051	-0.01551	0
A09	C50	-0.02192	-0.02486	-0.01898	0
A09	C77	0.00203	-0.00114	0.0052	0.209427
A09	C78	0.01674	0.01264	0.02083	1.11022e-15
A09	C79	0.01424	0.01063	0.01784	9.76996e-15
A09	D05	-0.00592	-0.00698	-0.00487	0
A09	D12	0.01081	0.00626	0.01536	3.2145e-06
A09	D17	-0.00297	-0.0044	-0.00155	4.40668e-05
A09	D22	-0.00448	-0.00571	-0.00326	7.60947e-13
A09	D23	-0.00327	-0.00425	-0.0023	4.91334e-11
A09	D25	-0.00742	-0.01017	-0.00468	1.17034e-07
A09	D50	0.01713	0.01248	0.02178	5.18474e-13
A09	D64	0.02921	0.02394	0.03449	0
A09	D70	0.03147	0.02712	0.03581	0
A09	E03	-0.01275	-0.01754	-0.00796	1.81728e-07
A09	E04	-0.00282	-0.00399	-0.00165	2.31134e-06
A09	E05	0.00164	-0.00032	0.0036	0.101005
A09	E11	-0.00162	-0.00575	0.00251	0.442004
A09	E55	0.01163	0.00863	0.01462	2.73115e-14
A09	E66	0.00394	-0.00133	0.0092	0.142446
A09	E78	-0.01467	-0.02044	-0.0089	6.25336e-07
A09	E83	0.03682	0.03251	0.04113	0
A09	E86	0.06643	0.06107	0.07179	0
A09	E87	0.08857	0.08199	0.09516	0
A09	F05	0.01755	0.01464	0.02047	0
A09	F10	0.00088	-0.00098	0.00273	0.352469
A09	F17	-0.00287	-0.00672	0.00098	0.14399
A09	F32	0.01447	0.0089	0.02005	3.63368e-07
A09	F41	0.02143	0.0161	0.02676	3.33067e-15
A09	G40	-0.00037	-0.00204	0.00129	0.663159
A09	G43	0.00319	0.00028	0.00611	0.0319604
A09	G47	-0.00086	-0.00282	0.00109	0.388578
A09	G55	-0.00501	-0.00675	-0.00327	1.66678e-08
A09	G56	-0.01299	-0.01489	-0.01109	0
A09	H02	-0.00531	-0.00705	-0.00357	2.21256e-09
A09	H04	-0.00281	-0.00435	-0.00127	0.000348407
A09	H25	-0.01869	-0.02258	-0.0148	0
A09	H26	-0.02473	-0.02907	-0.02038	0
A09	H35	-0.0052	-0.00773	-0.00267	5.61438e-05
A09	H40	-0.0049	-0.0075	-0.0023	0.000220887
A09	H52	-0.00436	-0.00687	-0.00186	0.000646261
A09	H53	0.00095	-0.00126	0.00317	0.400554
A09	H91	0.00286	0.0002	0.00552	0.0350857
A09	I08	0.0091	0.00651	0.01169	5.71876e-12
A09	I10	-0.0046	-0.01428	0.00508	0.351644
A09	I20	-0.00803	-0.01053	-0.00553	3.06371e-10
A09	I21	-0.00021	-0.00216	0.00174	0.832827
A09	I25	-0.00322	-0.00698	0.00054	0.0932475
A09	I26	0.00882	0.00588	0.01176	4.10266e-09
A09	I34	-0.00029	-0.00204	0.00146	0.745332
A09	I35	0.00067	-0.00105	0.00238	0.443846
A09	I44	0.00304	0.00056	0.00551	0.0160651
A09	I47	0.00092	-0.00086	0.0027	0.311044
A09	I48	0.01288	0.00849	0.01727	8.89673e-09
A09	I49	0.00167	-0.00029	0.00363	0.0949194
A09	I50	0.01091	0.00785	0.01398	3.02181e-12
A09	I51	0.0129	0.00959	0.01621	2.19824e-14
A09	I63	0.00014	-0.00184	0.00212	0.889777
A09	I67	0.00882	0.00608	0.01157	3.02085e-10
A09	I73	0.00298	0.00049	0.00547	0.0189912
A09	I80	0.00569	0.00327	0.0081	3.8751e-06
A09	I83	-0.00628	-0.008	-0.00456	8.28893e-13
A09	I84	0.00389	-0.00034	0.00813	0.0718085
A09	I95	0.04102	0.03602	0.04602	0
A09	J18	0.04829	0.04281	0.05377	0
A09	J22	0.01993	0.01596	0.0239	0
A09	J34	-0.00322	-0.00446	-0.00198	3.58673e-07
A09	J44	0.00198	-0.00122	0.00519	0.22595
A09	J45	-0.01996	-0.02483	-0.01509	8.88178e-16
A09	J47	0.00195	-8e-05	0.00398	0.0597331
A09	J90	0.03374	0.02913	0.03834	0
A09	J96	0.01912	0.01586	0.02238	0
A09	J98	0.02464	0.0206	0.02869	0
A09	K02	-0.00308	-0.0045	-0.00166	2.12564e-05
A09	K13	-0.002	-0.00355	-0.00045	0.0114378
A09	K20	0.0011	-0.00177	0.00397	0.452521
A09	K21	0.01133	0.00487	0.01778	0.000581182
A09	K22	-0.00027	-0.00336	0.00281	0.863799
A09	K25	0.00266	0.00032	0.005	0.0258782
A09	K29	0.01172	0.00548	0.01795	0.000229391
A09	K30	-0.00689	-0.00966	-0.00411	1.1362e-06
A09	K31	0.00314	-0.00057	0.00685	0.0971424
A09	K43	0.00377	0.00165	0.00588	0.000476355
A09	K44	-0.00115	-0.00702	0.00473	0.701231
A09	K52	0.02257	0.01773	0.0274	0
A09	K56	0.02691	0.0228	0.03102	0
A09	K57	0.06432	0.05623	0.0724	0
A09	K58	0.02459	0.02005	0.02912	0
A09	K59	0.10594	0.09811	0.11378	0
A09	K62	0.02808	0.02235	0.0338	0
A09	K63	0.03746	0.03151	0.04342	0
A09	K64	0.04625	0.04051	0.05199	0
A09	K66	0.00888	0.00576	0.01201	2.55419e-08
A09	K76	0.01892	0.01501	0.02284	0
A09	K80	0.00161	-0.00251	0.00574	0.444275
A09	K81	0.00163	-0.00013	0.00338	0.0686983
A09	K83	0.00924	0.00658	0.0119	9.86766e-12
A09	K92	0.06338	0.05708	0.06968	0
A09	L03	0.00859	0.00548	0.01169	5.88202e-08
A09	L57	-0.00324	-0.00484	-0.00164	7.21749e-05
A09	L72	-0.00703	-0.00824	-0.00582	0
A09	L82	-0.0028	-0.00433	-0.00128	0.000319826
A09	L90	-0.00247	-0.00385	-0.00109	0.000451292
A09	L98	-0.00079	-0.00309	0.00152	0.501738
A09	M06	-0.00027	-0.00268	0.00214	0.826194
A09	M13	-0.00488	-0.00952	-0.00024	0.0392669
A09	M15	-0.0042	-0.00678	-0.00161	0.00144991
A09	M16	-0.01781	-0.02102	-0.0146	0
A09	M17	-0.0253	-0.02899	-0.02161	0
A09	M19	0.00562	-0.00021	0.01146	0.0590554
A09	M20	-0.01875	-0.02077	-0.01672	0
A09	M23	-0.01652	-0.01822	-0.01483	0
A09	M25	0.00181	-0.00236	0.00599	0.395478
A09	M35	0.00147	-0.00093	0.00386	0.228974
A09	M43	-0.00142	-0.0031	0.00027	0.0985854
A09	M47	-0.00033	-0.00388	0.00322	0.855428
A09	M48	0.00374	0.00091	0.00657	0.0095907
A09	M51	-0.00408	-0.00683	-0.00133	0.00363833
A09	M54	0.01305	0.00811	0.01799	2.24599e-07
A09	M65	-0.00717	-0.00885	-0.0055	0
A09	M67	-0.00443	-0.00573	-0.00313	2.40452e-11
A09	M75	-0.01129	-0.01339	-0.0092	0
A09	M79	0.00642	0.00202	0.01082	0.00423884
A09	M81	0.00549	0.001	0.00999	0.0166721
A09	M85	0.00704	0.00409	0.00998	2.79461e-06
A09	N13	0.00726	0.00473	0.00978	1.74566e-08
A09	N17	0.07083	0.06499	0.07668	0
A09	N18	0.01908	0.01496	0.02319	0
A09	N20	-0.00059	-0.00215	0.00098	0.459959
A09	N28	0.00822	0.00575	0.01068	6.31928e-11
A09	N30	-0.00189	-0.00328	-0.0005	0.00769801
A09	N32	-0.00087	-0.00321	0.00148	0.467125
A09	N39	0.03572	0.02986	0.04157	0
A09	N73	0.00048	-0.00143	0.0024	0.623229
A09	N80	-0.00246	-0.00383	-0.00108	0.00045384
A09	N81	-0.01741	-0.02033	-0.01449	0
A09	N83	0.00083	-0.00179	0.00346	0.535433
A09	N84	-0.01422	-0.01652	-0.01192	0
A09	N85	-0.0072	-0.00897	-0.00543	1.55431e-15
A09	N88	-0.00238	-0.00352	-0.00124	4.27798e-05
A09	N90	-0.00179	-0.00335	-0.00023	0.0245141
A09	N92	-0.01111	-0.01279	-0.00944	0
A09	N93	0.00013	-0.00131	0.00157	0.859552
A09	N94	-0.00089	-0.0023	0.00051	0.214397
A09	N95	-0.01435	-0.01661	-0.01209	0
A09	O68	-0.00046	-0.00054	-0.00038	0
A09	O70	-0.00043	-0.00051	-0.00035	0
A41	A09	0.11663	0.10449	0.12877	0
A41	B37	0.08008	0.07048	0.08969	0
A41	B95	0.05209	0.0445	0.05968	0
A41	B96	0.13525	0.12336	0.14714	0
A41	C18	0.00025	-0.00265	0.00314	0.865594
A41	C34	0.00031	-0.00256	0.00318	0.832335
A41	C44	-0.01997	-0.02312	-0.01682	0
A41	C50	-0.01696	-0.02292	-0.01099	2.50714e-08
A41	C77	0.03801	0.02923	0.04679	0
A41	C78	0.06982	0.05957	0.08008	0
A41	C79	0.06985	0.0601	0.0796	0
A41	D05	-0.00473	-0.00682	-0.00264	9.17355e-06
A41	D12	-0.02205	-0.02571	-0.01838	0
A41	D17	-0.00422	-0.00633	-0.00212	8.51895e-05
A41	D22	-0.00576	-0.00717	-0.00435	1.11022e-15
A41	D23	-0.0033	-0.00481	-0.00178	1.96081e-05
A41	D25	-0.01032	-0.01413	-0.00651	1.10243e-07
A41	D50	0.00767	0.00132	0.01402	0.017912
A41	D64	0.08482	0.07373	0.09592	0
A41	D70
A41	E03	-0.0223	-0.02915	-0.01544	1.81683e-10
A41	E04	-0.00177	-0.00386	0.00032	0.0969337
A41	E05	0.00256	-0.00052	0.00564	0.103294
A41	E11	-0.0009	-0.00664	0.00485	0.758806
A41	E55	0.00969	0.00565	0.01373	2.58778e-06
A41	E66	0.00144	-0.00652	0.00941	0.723076
A41	E78	-0.03644	-0.04364	-0.02924	0
A41	E83	0.07536	0.06609	0.08464	0
A41	E86	0.10429	0.09412	0.11446	0
A41	E87	0.20167	0.18784	0.2155	0
A41	F05	0.04975	0.04383	0.05567	0
A41	F10	0.00056	-0.00216	0.00329	0.687103
A41	F17	-0.01399	-0.01918	-0.0088	1.26868e-07
A41	F32	0.00075	-0.00708	0.00857	0.850987
A41	F41	0.00698	-0.00058	0.01454	0.0703532
A41	G40	0.00306	-0.00019	0.00631	0.0649771
A41	G43	-0.00249	-0.0065	0.00153	0.22416
A41	G47	-0.00149	-0.00419	0.0012	0.278526
A41	G55	-0.00573	-0.00838	-0.00308	2.25482e-05
A41	G56	-0.01561	-0.0184	-0.01282	0
A41	H02	-0.00685	-0.0093	-0.00441	3.99197e-08
A41	H04	-0.00301	-0.00552	-0.00049	0.0189881
A41	H25	-0.03543	-0.03972	-0.03114	0
A41	H26	-0.03782	-0.04307	-0.03257	0
A41	H35	-0.0089	-0.0124	-0.00541	6.0027e-07
A41	H40	-0.01168	-0.01447	-0.00889	2.22045e-16
A41	H52	-0.01074	-0.01342	-0.00805	4.44089e-15
A41	H53	0.00495	0.00049	0.00942	0.0297878
A41	H91	0.00348	-0.00107	0.00803	0.133854
A41	I08	0.01547	0.01102	0.01993	1.00275e-11
A41	I10	-0.04143	-0.05516	-0.02769	3.37757e-09
A41	I20	-0.01547	-0.01831	-0.01263	0
A41	I21	0.00665	0.00298	0.01032	0.000383044
A41	I25	-0.00249	-0.00806	0.00307	0.380497
A41	I26	0.03621	0.02934	0.04308	0
A41	I34	0.00745	0.00345	0.01145	0.00026173
A41	I35	0.00535	0.00172	0.00898	0.00386832
A41	I44	0.00017	-0.00317	0.00352	0.920653
A41	I47	0.00614	0.00228	0.00999	0.00179771
A41	I48	0.04462	0.03672	0.05252	0
A41	I49	0.00099	-0.00236	0.00435	0.563021
A41	I50	0.04024	0.03392	0.04655	0
A41	I51	0.02496	0.01939	0.03053	0
A41	I63	0.00175	-0.00113	0.00463	0.233664
A41	I67	0.01257	0.00833	0.01681	6.22269e-09
A41	I73	0.00489	0.00056	0.00923	0.0270404
A41	I80	0.02089	0.01553	0.02625	2.19824e-14
A41	I83	-0.00897	-0.01092	-0.00702	0
A41	I84	-0.02368	-0.02726	-0.0201	0
A41	I95	0.10737	0.09654	0.1182	0
A41	J18	0.18571	0.17236	0.19906	0
A41	J22	0.0832	0.07315	0.09325	0
A41	J34	-0.00337	-0.00515	-0.00158	0.000215267
A41	J44	0.00238	-0.00246	0.00723	0.335644
A41	J45	-0.03892	-0.04463	-0.0332	0
A41	J47	0.00612	0.00231	0.00994	0.0016653
A41	J90	0.12081	0.10947	0.13215	0
A41	J96	0.06866	0.06043	0.07688	0
A41	J98	0.0691	0.06001	0.07819	0
A41	K02	-0.00301	-0.00469	-0.00133	0.000445306
A41	K13	0.00425	0.00064	0.00786	0.0210281
A41	K20	-0.00744	-0.01082	-0.00405	1.64777e-05
A41	K21	-0.02107	-0.02946	-0.01269	8.43051e-07
A41	K22	-0.00458	-0.00894	-0.00022	0.0395039
A41	K25	-0.00517	-0.00733	-0.00301	2.71479e-06
A41	K29	-0.0386	-0.04555	-0.03164	0
A41	K30	-0.0126	-0.0167	-0.0085	1.70775e-09
A41	K31	-0.00702	-0.01216	-0.00188	0.00743097
A41	K43	0.00449	0.00118	0.00781	0.0079374
A41	K44	-0.03867	-0.04493	-0.03242	0
A41	K52	0.02264	0.01482	0.03046	1.39114e-08
A41	K56	0.03721	0.02993	0.04448	0
A41	K57	-0.04063	-0.04855	-0.03272	0
A41	K58	-0.0106	-0.01461	-0.0066	2.13118e-07
A41	K59	0.08834	0.07665	0.10004	0
A41	K62	-0.02252	-0.02709	-0.01795	0
A41	K63	-0.01243	-0.01866	-0.0062	9.20817e-05
A41	K64	-0.00706	-0.01261	-0.0015	0.0127378
A41	K66	0.0127	0.00731	0.01809	3.87117e-06
A41	K76	0.02886	0.02203	0.03569	2.22045e-16
A41	K80	0.01427	0.00742	0.02112	4.44399e-05
A41	K81	0.00836	0.00489	0.01184	2.41378e-06
A41	K83	0.03862	0.0321	0.04513	0
A41	K92	0.01893	0.01202	0.02584	7.89834e-08
A41	L03	0.0459	0.03836	0.05344	0
A41	L57	-0.00414	-0.00644	-0.00184	0.000418712
A41	L72	-0.00736	-0.009	-0.00573	0
A41	L82	-0.00534	-0.0069	-0.00379	1.68727e-11
A41	L90	0.00068	-0.0026	0.00397	0.684946
A41	L98	0.00461	0.00044	0.00879	0.0304478
A41	M06	-0.00207	-0.00585	0.00171	0.283122
A41	M13	-0.02477	-0.03014	-0.01939	0
A41	M15	-0.01302	-0.01574	-0.0103	0
A41	M16	-0.02634	-0.03006	-0.02263	0
A41	M17	-0.03573	-0.04036	-0.03109	0
A41	M19	-0.01989	-0.02709	-0.01269	6.14602e-08
A41	M20	-0.02213	-0.02463	-0.01963	0
A41	M23	-0.01852	-0.02098	-0.01605	0
A41	M25	0.01239	0.00507	0.01971	0.000908136
A41	M35	-0.0043	-0.0069	-0.00171	0.00116307
A41	M43	-0.00257	-0.00475	-0.00039	0.0208526
A41	M47	-0.00835	-0.01309	-0.00361	0.000554918
A41	M48	-0.00068	-0.00431	0.00296	0.713875
A41	M51	-0.00736	-0.01134	-0.00338	0.000289496
A41	M54	0.01638	0.00825	0.02451	7.85013e-05
A41	M65	-0.0088	-0.01104	-0.00657	1.19904e-14
A41	M67	-0.00757	-0.00844	-0.0067	0
A41	M75	-0.01501	-0.01757	-0.01245	0
A41	M79	0.01836	0.01036	0.02636	6.85312e-06
A41	M81	0.0018	-0.00469	0.00829	0.586713
A41	M85	0.0043	-0.00027	0.00887	0.0651538
A41	N13	0.03745	0.03091	0.044	0
A41	N17	0.20159	0.18875	0.21444	0
A41	N18	0.02638	0.01972	0.03303	7.99361e-15
A41	N20	0.00625	0.00304	0.00946	0.000135523
A41	N28	0.01621	0.01161	0.02081	4.9547e-12
A41	N30	0.00057	-0.00221	0.00335	0.687779
A41	N32	-0.00056	-0.00411	0.003	0.757513
A41	N39	0.15464	0.14128	0.168	0
A41	N73	0.00502	0.00109	0.00894	0.0121829
A41	N80	-0.00482	-0.00636	-0.00329	7.53016e-10
A41	N81	-0.02515	-0.02876	-0.02154	0
A41	N83	0.00032	-0.00365	0.00428	0.874312
A41	N84	-0.01592	-0.01921	-0.01262	0
A41	N85	-0.00889	-0.01154	-0.00624	4.85729e-11
A41	N88	-0.00259	-0.0045	-0.00067	0.00802867
A41	N90	-0.00124	-0.00395	0.00147	0.369811
A41	N92	-0.01255	-0.01482	-0.01028	0
A41	N93	0.00546	0.00198	0.00893	0.00207281
A41	N94	-0.00084	-0.00293	0.00125	0.430842
A41	N95	-0.01318	-0.01711	-0.00926	4.65397e-11
A41	O68	-0.00044	-0.00052	-0.00036	0
A41	O70	-0.00041	-0.00048	-0.00033	0
B37	A09	0.06698	0.05259	0.08138	0
B37	A41	0.11691	0.10056	0.13325	0
B37	B95	0.04586	0.03496	0.05677	2.22045e-16
B37	B96	0.08166	0.06743	0.09589	0
B37	C18	1e-05	-0.00409	0.00412	0.99619
B37	C34	0.00443	-0.00029	0.00916	0.066117
B37	C44	-0.01731	-0.02213	-0.0125	1.83831e-12
B37	C50	-0.01739	-0.02555	-0.00922	2.98704e-05
B37	C77	0.03218	0.021	0.04336	1.68502e-08
B37	C78	0.05209	0.03916	0.06503	2.88658e-15
B37	C79	0.04429	0.03367	0.05491	2.22045e-16
B37	D05	-0.0075	-0.0083	-0.0067	0
B37	D12	-0.01404	-0.02076	-0.00732	4.22168e-05
B37	D17	-0.00457	-0.00774	-0.00141	0.00465365
B37	D22	-0.00625	-0.0073	-0.00521	0
B37	D23	-0.00333	-0.0054	-0.00127	0.00157402
B37	D25	-0.00651	-0.0126	-0.00041	0.0363087
B37	D50	0.02681	0.01617	0.03746	7.95923e-07
B37	D64	0.05616	0.04272	0.06961	2.22045e-16
B37	D70	0.06984	0.0554	0.08429	0
B37	E03	-0.0258	-0.03542	-0.01619	1.44619e-07
B37	E04	-0.00221	-0.00447	4e-05	0.054746
B37	E05	-0.00123	-0.00439	0.00193	0.445516
B37	E11	-0.00849	-0.01799	0.00101	0.079839
B37	E55	0.01315	0.00627	0.02003	0.000179519
B37	E66	-0.00766	-0.01824	0.00291	0.155688
B37	E78	-0.02702	-0.03907	-0.01497	1.10796e-05
B37	E83	0.0489	0.03863	0.05917	0
B37	E86	0.0631	0.05169	0.07451	0
B37	E87	0.11261	0.09661	0.12862	0
B37	F05	0.02882	0.02133	0.03631	4.64073e-14
B37	F10	0.00481	-0.00113	0.01074	0.112179
B37	F17	-0.00876	-0.01575	-0.00177	0.0140372
B37	F32	0.00687	-0.00413	0.01787	0.220911
B37	F41	0.01728	0.00637	0.0282	0.00191596
B37	G40	0.00535	-0.00013	0.01083	0.0556836
B37	G43	0.00076	-0.00488	0.0064	0.791692
B37	G47	-0.00309	-0.00705	0.00088	0.126645
B37	G55	-0.00416	-0.00825	-7e-05	0.0462018
B37	G56	-0.01185	-0.01678	-0.00691	2.52151e-06
B37	H02	-0.00729	-0.01035	-0.00422	3.13464e-06
B37	H04	-0.00074	-0.005	0.00353	0.733804
B37	H25	-0.02825	-0.03498	-0.02151	2.22045e-16
B37	H26	-0.02994	-0.03799	-0.02189	3.1064e-13
B37	H35	-0.0082	-0.01272	-0.00368	0.000376899
B37	H40	-0.01239	-0.01659	-0.00818	7.6896e-09
B37	H52	-0.00596	-0.0112	-0.00073	0.0256519
B37	H53	0.00332	-0.00172	0.00835	0.196221
B37	H91	0.00778	0.00169	0.01387	0.012283
B37	I08	0.01137	0.00568	0.01706	8.98232e-05
B37	I10	-0.03504	-0.05453	-0.01556	0.000423994
B37	I20	-0.01046	-0.01581	-0.0051	0.000128928
B37	I21	0.0036	-0.00134	0.00854	0.153194
B37	I25	-0.00424	-0.01174	0.00326	0.267839
B37	I26	0.02189	0.01362	0.03015	2.09061e-07
B37	I34	0.00088	-0.00375	0.00551	0.709501
B37	I35	0.00047	-0.00251	0.00345	0.757225
B37	I44	-0.00017	-0.00452	0.00417	0.938873
B37	I47	0.0006	-0.00302	0.00422	0.745286
B37	I48	0.00819	-0.00035	0.01673	0.0601528
B37	I49	0.00047	-0.00332	0.00427	0.808206
B37	I50	0.02163	0.01429	0.02897	7.65618e-09
B37	I51	0.01641	0.00914	0.02367	9.54647e-06
B37	I63	0.00155	-0.00268	0.00578	0.472632
B37	I67	0.01529	0.0087	0.02188	5.42722e-06
B37	I73	0.00276	-0.00207	0.00758	0.262219
B37	I80	0.01506	0.00831	0.02181	1.22563e-05
B37	I83	-0.0081	-0.01151	-0.00469	3.22853e-06
B37	I84	-0.02251	-0.02752	-0.01749	0
B37	I95	0.04999	0.0389	0.06109	0
B37	J18	0.09695	0.08231	0.11159	0
B37	J22	0.04357	0.03252	0.05462	1.08802e-14
B37	J34	-0.00315	-0.00535	-0.00094	0.00511026
B37	J44	0.00888	0.00164	0.01613	0.0162915
B37	J45	-0.00217	-0.01452	0.01019	0.730659
B37	J47	0.00604	0.00144	0.01063	0.0099845
B37	J90	0.08383	0.06955	0.09811	0
B37	J96	0.03678	0.02865	0.04491	0
B37	J98	0.06098	0.04884	0.07312	0
B37	K02	-0.00143	-0.00484	0.00198	0.411114
B37	K13	0.0126	0.00569	0.0195	0.000348174
B37	K20	0.08064	0.06733	0.09396	0
B37	K21	0.03224	0.01712	0.04737	2.94242e-05
B37	K22	0.03828	0.02771	0.04885	1.26321e-12
B37	K25	0.0073	0.00183	0.01276	0.00884169
B37	K29	0.0937	0.07556	0.11184	0
B37	K30	-0.00716	-0.0129	-0.00142	0.0144901
B37	K31	0.04709	0.03545	0.05873	2.22045e-15
B37	K43	0.00319	-0.00148	0.00786	0.180622
B37	K44	0.03019	0.01609	0.04429	2.70923e-05
B37	K52	0.00839	-0.00014	0.01692	0.0538761
B37	K56	0.02468	0.01629	0.03307	8.14014e-09
B37	K57	-0.02528	-0.03733	-0.01324	3.89468e-05
B37	K58	-0.00209	-0.00893	0.00475	0.549247
B37	K59	0.07875	0.06417	0.09334	0
B37	K62	-0.01891	-0.0259	-0.01191	1.16704e-07
B37	K63	-0.00972	-0.0182	-0.00123	0.0247502
B37	K64	0.00202	-0.00639	0.01043	0.637803
B37	K66	0.00816	0.00124	0.01508	0.020821
B37	K76	0.01848	0.01035	0.02661	8.38139e-06
B37	K80	-0.00251	-0.0108	0.00577	0.552649
B37	K81	0.0006	-0.00257	0.00376	0.710218
B37	K83	0.01379	0.00745	0.02012	1.98546e-05
B37	K92	0.01318	0.00379	0.02257	0.00593961
B37	L03	0.02437	0.01585	0.03288	2.0287e-08
B37	L57	-0.00563	-0.00765	-0.0036	5.0573e-08
B37	L72	-0.00755	-0.00991	-0.00518	3.92246e-10
B37	L82	-0.00449	-0.00673	-0.00225	8.53886e-05
B37	L90	-0.00342	-0.00572	-0.00113	0.00349151
B37	L98	0.0004	-0.00475	0.00556	0.87912
B37	M06	-0.00125	-0.00624	0.00373	0.623091
B37	M13	-0.01614	-0.02497	-0.00732	0.000337551
B37	M15	-0.00864	-0.01362	-0.00367	0.000664312
B37	M16	-0.01971	-0.02585	-0.01356	3.24343e-10
B37	M17	-0.03514	-0.04167	-0.0286	0
B37	M19	-0.00665	-0.01765	0.00436	0.236266
B37	M20	-0.01729	-0.02162	-0.01296	5.10703e-15
B37	M23	-0.01843	-0.02151	-0.01535	0
B37	M25	0.00466	-0.00455	0.01387	0.321342
B37	M35	-0.00031	-0.00462	0.00401	0.888019
B37	M43	-0.00206	-0.00504	0.00092	0.17545
B37	M47	-0.0073	-0.01447	-0.00013	0.0459843
B37	M48	-0.00518	-0.00954	-0.00081	0.0200209
B37	M51	-0.00728	-0.01279	-0.00178	0.00954278
B37	M54	0.00205	-0.00735	0.01145	0.669054
B37	M65	-0.0073	-0.01039	-0.00422	3.51924e-06
B37	M67	-0.00696	-0.00844	-0.00548	0
B37	M75	-0.01138	-0.01577	-0.00698	3.87415e-07
B37	M79	0.00356	-0.00571	0.01282	0.451381
B37	M81	-0.00178	-0.00995	0.0064	0.669551
B37	M85	-0.0005	-0.00493	0.00392	0.824727
B37	N13	0.00742	0.00258	0.01226	0.00265761
B37	N17	0.09251	0.07778	0.10723	0
B37	N18	0.00595	-0.00143	0.01333	0.114057
B37	N20	0.00128	-0.00302	0.00557	0.559139
B37	N28	0.01021	0.00488	0.01554	0.000173673
B37	N30	-0.00028	-0.00426	0.0037	0.890328
B37	N32	-0.00054	-0.00497	0.00389	0.81117
B37	N39	0.08221	0.06629	0.09812	0
B37	N73	9e-05	-0.00432	0.0045	0.968093
B37	N80	-0.00256	-0.00617	0.00105	0.164554
B37	N81	-0.0236	-0.0283	-0.01889	0
B37	N83	-0.00248	-0.00787	0.00291	0.367153
B37	N84	-0.01779	-0.02161	-0.01398	0
B37	N85	-0.00691	-0.01071	-0.0031	0.000371672
B37	N88	0.00304	-0.00259	0.00868	0.290333
B37	N90	-0.00382	-0.00599	-0.00166	0.000543614
B37	N92	-0.01088	-0.01415	-0.00762	6.51872e-11
B37	N93	0.00454	-0.00012	0.00921	0.0564583
B37	N94	-0.0007	-0.00301	0.00161	0.552553
B37	N95	-0.00943	-0.01603	-0.00282	0.00513717
B37	O68	0.00097	-0.00106	0.00301	0.350175
B37	O70	-0.00041	-0.00049	-0.00034	0
B95	A09	0.05572	0.04153	0.0699	1.37668e-14
B95	A41	0.11265	0.09617	0.12913	0
B95	B37	0.05135	0.03896	0.06374	4.44089e-16
B95	B96	0.19585	0.1748	0.2169	0
B95	C18	-0.00046	-0.00483	0.0039	0.83636
B95	C34	-0.00358	-0.00624	-0.00091	0.00846479
B95	C44	-0.0126	-0.01972	-0.00549	0.000518569
B95	C50	-0.01319	-0.02274	-0.00363	0.00681727
B95	C77	0.01776	0.00748	0.02804	0.000708812
B95	C78	0.03709	0.0249	0.04928	2.46726e-09
B95	C79	0.03517	0.02369	0.04664	1.88696e-09
B95	D05	-0.00293	-0.00669	0.00082	0.126172
B95	D12	-0.01798	-0.02456	-0.01141	8.33061e-08
B95	D17	-0.00246	-0.00591	0.001	0.162852
B95	D22	-0.00444	-0.007	-0.00187	0.000691951
B95	D23	-0.00229	-0.00471	0.00014	0.0641859
B95	D25	-0.00304	-0.01049	0.00442	0.424146
B95	D50	0.01527	0.00602	0.02452	0.00121392
B95	D64	0.06202	0.04714	0.07689	2.22045e-16
B95	D70	0.03452	0.02373	0.04531	3.59782e-10
B95	E03	-0.02961	-0.03846	-0.02076	5.46458e-11
B95	E04	-0.00079	-0.00365	0.00206	0.58758
B95	E05	-0.00014	-0.00421	0.00394	0.946313
B95	E11	0.00245	-0.0075	0.0124	0.629371
B95	E55	0.01075	0.00375	0.01775	0.00261248
B95	E66	-0.00363	-0.01413	0.00686	0.497821
B95	E78	-0.03003	-0.04184	-0.01823	6.16673e-07
B95	E83	0.04728	0.0355	0.05905	3.55271e-15
B95	E86	0.05924	0.0464	0.07209	0
B95	E87	0.1186	0.10133	0.13586	0
B95	F05	0.03891	0.03011	0.0477	0
B95	F10	0	-0.00345	0.00345	1
B95	F17	0.00097	-0.00874	0.01068	0.844768
B95	F32	0.01544	0.00191	0.02897	0.0253067
B95	F41	0.01249	0.0003	0.02468	0.0446182
B95	G40	0.00563	0.00033	0.01094	0.0375186
B95	G43	-0.00755	-0.01134	-0.00376	9.44261e-05
B95	G47	-0.00187	-0.00536	0.00162	0.293626
B95	G55	-0.00558	-0.00927	-0.0019	0.00299818
B95	G56	-0.00738	-0.01222	-0.00254	0.00280263
B95	H02	-0.00315	-0.00764	0.00134	0.169114
B95	H04	-0.00441	-0.00686	-0.00195	0.000430223
B95	H25	-0.01628	-0.02514	-0.00741	0.000318936
B95	H26	-0.01945	-0.02999	-0.00892	0.000296196
B95	H35	-0.00146	-0.00749	0.00458	0.635381
B95	H40	-0.00978	-0.01452	-0.00504	5.25356e-05
B95	H52	-0.00235	-0.00805	0.00335	0.41905
B95	H53	0.00374	-0.00248	0.00997	0.238966
B95	H91	0.00943	0.00232	0.01654	0.00933461
B95	I08	0.01391	0.00682	0.02101	0.000121713
B95	I10	-0.01414	-0.03607	0.00779	0.206314
B95	I20	-0.01278	-0.01764	-0.00793	2.47766e-07
B95	I21	-4e-05	-0.00426	0.00418	0.985178
B95	I25	-0.00332	-0.01171	0.00507	0.437991
B95	I26	0.01704	0.00944	0.02465	1.125e-05
B95	I34	0.01596	0.00815	0.02378	6.26068e-05
B95	I35	0.00661	0.00146	0.01177	0.0119638
B95	I44	0.0052	-0.00055	0.01095	0.076308
B95	I47	-0.00101	-0.00448	0.00245	0.567787
B95	I48	0.03198	0.02029	0.04367	8.23438e-08
B95	I49	0.00155	-0.00352	0.00663	0.549426
B95	I50	0.02881	0.01998	0.03765	1.64425e-10
B95	I51	0.01626	0.00874	0.02378	2.25541e-05
B95	I63	0.0079	0.00184	0.01395	0.0105511
B95	I67	0.02016	0.0121	0.02822	9.46575e-07
B95	I73	0.01496	0.0068	0.02312	0.000326475
B95	I80	0.0117	0.00459	0.01882	0.00126833
B95	I83	-0.00134	-0.0057	0.00303	0.547377
B95	I84	-0.01936	-0.02491	-0.01382	7.74381e-12
B95	I95	0.06271	0.04939	0.07604	0
B95	J18	0.10968	0.09268	0.12668	0
B95	J22	0.03581	0.02512	0.0465	5.17804e-11
B95	J34	0.00079	-0.00312	0.00469	0.691723
B95	J44	0.00199	-0.00554	0.00952	0.604471
B95	J45	-0.03735	-0.04591	-0.02879	0
B95	J47	0.00772	0.00206	0.01338	0.00750963
B95	J90	0.07754	0.06297	0.09212	0
B95	J96	0.04507	0.03436	0.05577	2.22045e-16
B95	J98	0.04393	0.03287	0.05499	6.88338e-15
B95	K02	-0.00187	-0.00521	0.00148	0.273199
B95	K13	0.00034	-0.00386	0.00454	0.873932
B95	K20	-0.00801	-0.01279	-0.00323	0.00102187
B95	K21	-0.01329	-0.02571	-0.00087	0.0359675
B95	K22	-0.00197	-0.00878	0.00484	0.570721
B95	K25	-0.00221	-0.00647	0.00205	0.309245
B95	K29	-0.03212	-0.04204	-0.02219	2.25197e-10
B95	K30	-0.01503	-0.01986	-0.0102	1.06647e-09
B95	K31	-0.00849	-0.01564	-0.00134	0.0199478
B95	K43	0.01047	0.00403	0.01692	0.0014523
B95	K44	-0.02643	-0.03682	-0.01605	6.0934e-07
B95	K52	0.00137	-0.00706	0.00979	0.74994
B95	K56	0.0254	0.01582	0.03499	2.0588e-07
B95	K57	-0.02509	-0.03844	-0.01174	0.00022994
B95	K58	-0.00927	-0.01466	-0.00387	0.000757747
B95	K59	0.05353	0.03876	0.06831	1.23768e-12
B95	K62	-0.02185	-0.02852	-0.01519	1.31431e-10
B95	K63	-0.01584	-0.02416	-0.00752	0.000190314
B95	K64	-0.00648	-0.01454	0.00158	0.115076
B95	K66	0.00825	0.00162	0.01488	0.0147315
B95	K76	0.01822	0.00861	0.02783	0.000202365
B95	K80	-0.00662	-0.01501	0.00177	0.121982
B95	K81	0.00128	-0.0019	0.00445	0.429427
B95	K83	0.00881	0.00267	0.01496	0.00495377
B95	K92	0.00999	0.0006	0.01937	0.0369469
B95	L03	0.13132	0.11235	0.15029	0
B95	L57	-0.00601	-0.00774	-0.00428	9.82681e-12
B95	L72	0.00267	-0.00349	0.00883	0.395578
B95	L82	-0.00281	-0.00638	0.00076	0.122893
B95	L90	0.00212	-0.00185	0.00609	0.295261
B95	L98	0.01285	0.00509	0.0206	0.00116337
B95	M06	-0.00074	-0.00559	0.0041	0.764665
B95	M13	-0.01269	-0.02215	-0.00323	0.00855815
B95	M15	-0.00227	-0.0084	0.00385	0.467594
B95	M16	-0.01327	-0.02105	-0.00549	0.000828526
B95	M17	-0.02097	-0.02955	-0.01239	1.66491e-06
B95	M19	0.00552	-0.00708	0.01813	0.390712
B95	M20	-0.01611	-0.02141	-0.01082	2.47215e-09
B95	M23	-0.01431	-0.01901	-0.0096	2.50342e-09
B95	M25	0.01482	0.00409	0.02554	0.00676159
B95	M35	-0.0042	-0.00793	-0.00046	0.0275232
B95	M43	-0.00091	-0.0044	0.00257	0.608796
B95	M47	-0.00173	-0.00912	0.00565	0.646129
B95	M48	0.00143	-0.00431	0.00717	0.625343
B95	M51	-0.00449	-0.01008	0.00111	0.115741
B95	M54	0.00534	-0.00528	0.01595	0.324133
B95	M65	0.00298	-0.00339	0.00936	0.35956
B95	M67	-0.00383	-0.00718	-0.00047	0.0252539
B95	M75	-0.01255	-0.01636	-0.00875	1.01532e-10
B95	M79	0.02009	0.00778	0.0324	0.00138033
B95	M81	0.00681	-0.00407	0.01768	0.219685
B95	M85	0.00952	0.00172	0.01731	0.0166776
B95	N13	0.01653	0.0093	0.02375	7.31664e-06
B95	N17	0.11024	0.09391	0.12658	0
B95	N18	0.02319	0.0137	0.03268	1.67193e-06
B95	N20	0.00231	-0.00161	0.00623	0.24809
B95	N28	0.01226	0.00536	0.01915	0.000491997
B95	N30	-0.00019	-0.00361	0.00322	0.913164
B95	N32	0.00819	0.00166	0.01472	0.0139614
B95	N39	0.12793	0.10839	0.14748	0
B95	N73	0.00751	0.00056	0.01446	0.0341812
B95	N80	-0.00285	-0.00587	0.00017	0.0643613
B95	N81	-0.02193	-0.02776	-0.01611	1.59428e-13
B95	N83	0.00095	-0.00593	0.00783	0.786668
B95	N84	-0.01253	-0.0187	-0.00635	6.9751e-05
B95	N85	-0.00346	-0.00832	0.00141	0.163331
B95	N88	-0.0012	-0.00422	0.00182	0.436093
B95	N90	0.00036	-0.00385	0.00457	0.866897
B95	N92	-0.01089	-0.01434	-0.00743	6.49889e-10
B95	N93	0.00419	-0.00096	0.00934	0.110793
B95	N94	-0.0034	-0.0042	-0.0026	0
B95	N95	-0.01366	-0.01849	-0.00884	2.87419e-08
B95	O68	0.00122	-0.00109	0.00352	0.299551
B95	O70	-0.00041	-0.00049	-0.00033	0
B96	A09	0.05755	0.04872	0.06638	0
B96	A41	0.12401	0.11313	0.13488	0
B96	B37	0.04876	0.04159	0.05594	0
B96	B95
B96	C18	0.00254	-0.0005	0.00557	0.100937
B96	C34	-0.00041	-0.00272	0.00191	0.728496
B96	C44	-0.01558	-0.01913	-0.01203	0
B96	C50	-0.01926	-0.024	-0.01453	1.55431e-15
B96	C77	0.01564	0.00934	0.02194	1.14008e-06
B96	C78	0.02879	0.02167	0.03592	2.44249e-15
B96	C79	0.02587	0.0193	0.03245	1.24345e-14
B96	D05	-0.00515	-0.00681	-0.00349	1.19642e-09
B96	D12	-0.01453	-0.01894	-0.01011	1.11508e-10
B96	D17	-0.00325	-0.00532	-0.00118	0.00208889
B96	D22	-0.00508	-0.0066	-0.00356	5.73346e-11
B96	D23	-0.00382	-0.00467	-0.00296	0
B96	D25	-0.00392	-0.00849	0.00064	0.0923622
B96	D50	0.02529	0.01822	0.03236	2.36478e-12
B96	D64	0.06577	0.05596	0.07559	0
B96	D70	0.03562	0.02861	0.04263	0
B96	E03	-0.02149	-0.02738	-0.0156	8.60423e-13
B96	E04	-0.00038	-0.0028	0.00205	0.758741
B96	E05	0.00067	-0.00194	0.00328	0.614865
B96	E11	0.00192	-0.00395	0.00779	0.521464
B96	E55	0.01594	0.01141	0.02048	5.61173e-12
B96	E66	0.00604	-0.00107	0.01314	0.0956722
B96	E78	-0.01749	-0.02479	-0.01019	2.65377e-06
B96	E83	0.05259	0.04516	0.06003	0
B96	E86	0.06442	0.05666	0.07218	0
B96	E87	0.11686	0.10648	0.12724	0
B96	F05	0.04724	0.04162	0.05286	0
B96	F10	0.00077	-0.00201	0.00355	0.587214
B96	F17	-0.0025	-0.00816	0.00317	0.387061
B96	F32	0.0211	0.01281	0.02938	5.98589e-07
B96	F41	0.01954	0.01245	0.02664	6.74096e-08
B96	G40	0.01018	0.00642	0.01395	1.16089e-07
B96	G43	0.00209	-0.00233	0.00651	0.354037
B96	G47	0.00087	-0.00211	0.00385	0.567176
B96	G55	0.00404	-0.00019	0.00827	0.0612118
B96	G56	-0.01203	-0.01476	-0.00931	0
B96	H02	-0.00265	-0.00579	0.00049	0.098099
B96	H04	-0.0023	-0.00445	-0.00014	0.0364493
B96	H25	-0.01614	-0.02181	-0.01046	2.48465e-08
B96	H26	-0.02622	-0.03169	-0.02075	0
B96	H35	-0.0065	-0.00969	-0.00331	6.50418e-05
B96	H40	-0.00719	-0.01051	-0.00387	2.18887e-05
B96	H52	-0.00426	-0.00791	-0.00061	0.0221631
B96	H53	0.00501	0.00089	0.00913	0.0171536
B96	H91	0.00784	0.00352	0.01217	0.000380973
B96	I08	0.01055	0.00721	0.01388	5.63557e-10
B96	I10	-0.00175	-0.01509	0.01158	0.797011
B96	I20	-0.00723	-0.01057	-0.0039	2.14616e-05
B96	I21	0.00311	0.00015	0.00606	0.0391308
B96	I25	0.00324	-0.00226	0.00873	0.247817
B96	I26	0.02355	0.01815	0.02895	0
B96	I34	0.00515	0.00191	0.00838	0.00180699
B96	I35	0.00284	0.00041	0.00527	0.0219808
B96	I44	0.00099	-0.00195	0.00394	0.509973
B96	I47	0.00244	-0.00012	0.005	0.0617446
B96	I48	0.02286	0.01618	0.02954	1.98088e-11
B96	I49	0.00474	0.00136	0.00812	0.00598432
B96	I50	0.02461	0.01988	0.02933	0
B96	I51	0.01531	0.01107	0.01955	1.47038e-12
B96	I63	0.00804	0.00463	0.01146	3.94108e-06
B96	I67	0.02172	0.01734	0.0261	0
B96	I73	0.00649	0.00287	0.0101	0.000433531
B96	I80	0.01333	0.00882	0.01785	7.17968e-09
B96	I83	-0.00408	-0.00681	-0.00135	0.00339802
B96	I84	-0.01548	-0.01985	-0.0111	4.06097e-12
B96	I95	0.06428	0.05593	0.07262	0
B96	J18	0.0897	0.08019	0.09922	0
B96	J22	0.04897	0.04207	0.05587	0
B96	J34	-0.00209	-0.00393	-0.00025	0.0259938
B96	J44	0.00453	0.00014	0.00893	0.0433622
B96	J45	-0.02319	-0.02979	-0.01659	5.70899e-12
B96	J47	0.01133	0.00777	0.01489	4.43583e-10
B96	J90	0.06558	0.05699	0.07416	0
B96	J96	0.03469	0.02909	0.0403	0
B96	J98	0.04512	0.03831	0.05193	0
B96	K02	-0.0013	-0.00346	0.00085	0.23706
B96	K13	-0.00126	-0.00358	0.00106	0.28711
B96	K20	0.00621	0.00141	0.01102	0.0113055
B96	K21	0.00728	-0.00173	0.01628	0.11307
B96	K22	0.00294	-0.00174	0.00762	0.218217
B96	K25	0.01269	0.00823	0.01715	2.45024e-08
B96	K29	0.0715	0.0595	0.0835	0
B96	K30	-0.00772	-0.01172	-0.00373	0.00015215
B96	K31	0.00504	-0.00081	0.01088	0.0910165
B96	K43	0.01134	0.00726	0.01542	5.10405e-08
B96	K44	0.0046	-0.00385	0.01304	0.285695
B96	K52	0.01069	0.00456	0.01682	0.000630808
B96	K56	0.03306	0.02662	0.03951	0
B96	K57	-0.02196	-0.03013	-0.01379	1.37731e-07
B96	K58	-0.00402	-0.00838	0.00035	0.0710612
B96	K59	0.08183	0.07171	0.09195	0
B96	K62	-0.01034	-0.01618	-0.0045	0.000519928
B96	K63	-0.006	-0.0119	-0.00011	0.0460526
B96	K64	-0.00194	-0.00771	0.00383	0.509899
B96	K66	0.01641	0.01098	0.02184	3.15516e-09
B96	K76	0.02689	0.02049	0.03328	2.22045e-16
B96	K80	0.01634	0.00915	0.02354	8.53909e-06
B96	K81	0.00292	0.00038	0.00546	0.0242448
B96	K83	0.01224	0.00798	0.01651	1.85565e-08
B96	K92	0.01562	0.00928	0.02197	1.3994e-06
B96	L03	0.03802	0.03149	0.04454	0
B96	L57	-0.00182	-0.00462	0.00099	0.203469
B96	L72	-0.00228	-0.00561	0.00106	0.180255
B96	L82	-0.00282	-0.00512	-0.00052	0.0162554
B96	L90	-0.00028	-0.00299	0.00242	0.839226
B96	L98	0.00351	-0.00015	0.00716	0.059803
B96	M06	-0.00086	-0.00401	0.00228	0.591985
B96	M13	-0.01511	-0.02053	-0.00969	4.65175e-08
B96	M15	0	-0.00411	0.00412	1
B96	M16	-0.01406	-0.01889	-0.00922	1.20084e-08
B96	M17	-0.02245	-0.02759	-0.01731	0
B96	M19	-0.00135	-0.00867	0.00597	0.717744
B96	M20	-0.01498	-0.01802	-0.01194	0
B96	M23	-0.01445	-0.0172	-0.01169	0
B96	M25	0.01415	0.00739	0.02091	4.08422e-05
B96	M35	-0.00305	-0.00532	-0.00077	0.00859662
B96	M43	0.00239	-0.00041	0.00519	0.0943273
B96	M47	0.01004	0.00448	0.01561	0.00040608
B96	M48	0.00654	0.00269	0.01039	0.000870163
B96	M51	0.005	-0.0002	0.01021	0.0597268
B96	M54	0.01832	0.01093	0.0257	1.161e-06
B96	M65	-0.00585	-0.00843	-0.00326	9.18205e-06
B96	M67	-0.00529	-0.0072	-0.00338	5.68355e-08
B96	M75	-0.01078	-0.01385	-0.00771	5.88751e-12
B96	M79	0.02124	0.01353	0.02895	6.68146e-08
B96	M81	0.01977	0.01291	0.02664	1.65703e-08
B96	M85	0.00738	0.00354	0.01122	0.000165304
B96	N13	0.03487	0.02849	0.04125	0
B96	N17	0.10927	0.09984	0.1187	0
B96	N18	0.02492	0.01936	0.03049	0
B96	N20	0.01298	0.00877	0.01718	1.44728e-09
B96	N28	0.01954	0.01476	0.02432	1.11022e-15
B96	N30	0.01197	0.008	0.01594	3.42893e-09
B96	N32	0.01774	0.01223	0.02325	2.78284e-10
B96	N39	0.51533	0.49868	0.53199	0
B96	N73	0.00484	0.0011	0.00858	0.0111976
B96	N80	-0.00068	-0.00359	0.00224	0.647512
B96	N81	-0.01081	-0.01605	-0.00557	5.26737e-05
B96	N83	0.00152	-0.00287	0.0059	0.49688
B96	N84	-0.01186	-0.01575	-0.00797	2.29058e-09
B96	N85	-0.00793	-0.01032	-0.00554	7.85958e-11
B96	N88	-0.00165	-0.00401	0.00071	0.170581
B96	N90	-0.0025	-0.00409	-0.00091	0.0020578
B96	N92	-0.00828	-0.01174	-0.00481	2.8183e-06
B96	N93	0.00299	0.00013	0.00586	0.0408041
B96	N94	-0.00228	-0.0035	-0.00105	0.00026429
B96	N95	-0.00802	-0.01235	-0.00368	0.000287719
B96	O68	-0.00045	-0.00053	-0.00037	0
B96	O70	-3e-05	-0.00075	0.00068	0.934458
C18	A09	0.04848	0.03474	0.06223	4.7411e-12
C18	A41	0.06972	0.05549	0.08396	0
C18	B37	0.02873	0.01866	0.0388	2.24551e-08
C18	B95	0.01065	0.00418	0.01711	0.00124324
C18	B96	0.04335	0.03049	0.05622	3.99047e-11
C18	C34	0.00122	-0.00334	0.00577	0.59961
C18	C44	-0.01995	-0.02383	-0.01607	0
C18	C50	-0.02174	-0.02801	-0.01547	1.07625e-11
C18	C77	0.22587	0.20313	0.24861	0
C18	C78	0.27776	0.25363	0.30188	0
C18	C79	0.10528	0.08829	0.12227	0
C18	D05	-0.0061	-0.00794	-0.00427	7.24327e-11
C18	D12	0.12329	0.10409	0.14249	0
C18	D17	-0.00543	-0.00763	-0.00323	1.31392e-06
C18	D22	-0.0038	-0.00685	-0.00075	0.0146075
C18	D23	-0.00216	-0.00629	0.00197	0.305323
C18	D25	-0.00842	-0.01367	-0.00317	0.00166959
C18	D50	0.09021	0.07159	0.10883	0
C18	D64	0.11131	0.09165	0.13097	0
C18	D70	0.06503	0.05089	0.07917	0
C18	E03	-0.01114	-0.02157	-0.00071	0.0363114
C18	E04	-0.0002	-0.00341	0.003	0.902654
C18	E05	0.00368	-0.00192	0.00927	0.197346
C18	E11	2e-05	-0.0097	0.00974	0.996782
C18	E55	0.00077	-0.00447	0.006	0.773124
C18	E66	0.01227	-0.00158	0.02611	0.0823816
C18	E78	-0.00995	-0.02264	0.00274	0.124342
C18	E83	0.03969	0.02884	0.05054	7.50955e-13
C18	E86	0.04924	0.03707	0.0614	2.22045e-15
C18	E87	0.08808	0.07127	0.10489	0
C18	F05	0.00692	0.00171	0.01212	0.00916594
C18	F10	0.003	-0.00274	0.00874	0.305651
C18	F17	-0.00026	-0.0095	0.00898	0.956018
C18	F32	0.00168	-0.01197	0.01533	0.809376
C18	F41	0.00852	-0.00339	0.02042	0.160705
C18	G40	-0.00079	-0.00429	0.00272	0.658656
C18	G43	0.0007	-0.00584	0.00723	0.833709
C18	G47	-0.00393	-0.00774	-0.00011	0.0434786
C18	G55	-0.00825	-0.01207	-0.00443	2.30611e-05
C18	G56	-0.01802	-0.02078	-0.01527	0
C18	H02	-0.00521	-0.00957	-0.00086	0.0190373
C18	H04	-0.00691	-0.00846	-0.00536	0
C18	H25	-0.03131	-0.03778	-0.02485	0
C18	H26	-0.03516	-0.04354	-0.02679	2.22045e-16
C18	H35	-0.00601	-0.01185	-0.00018	0.0435098
C18	H40	-0.00559	-0.0107	-0.00048	0.0320241
C18	H52	-0.00761	-0.01186	-0.00336	0.000448861
C18	H53	-0.00621	-0.00905	-0.00337	1.82104e-05
C18	H91	0.00668	-0.00015	0.01352	0.0554221
C18	I08	-0.003	-0.00696	0.00096	0.137584
C18	I10	-0.02321	-0.04358	-0.00284	0.0255315
C18	I20	-0.01122	-0.01643	-0.006	2.4767e-05
C18	I21	-0.00451	-0.00802	-0.001	0.0117888
C18	I25	-0.0146	-0.0217	-0.00751	5.50077e-05
C18	I26	0.04279	0.03164	0.05394	5.39568e-14
C18	I34	-0.00026	-0.00447	0.00394	0.903541
C18	I35	-0.00092	-0.00455	0.00272	0.619848
C18	I44	-0.00137	-0.00568	0.00294	0.533274
C18	I47	-0.0009	-0.00421	0.00242	0.594638
C18	I48	0.00137	-0.0062	0.00894	0.722802
C18	I49	-0.00414	-0.00733	-0.00095	0.0109686
C18	I50	-0.00052	-0.00576	0.00473	0.845927
C18	I51	-0.0044	-0.00954	0.00074	0.093382
C18	I63	-0.00301	-0.00674	0.00072	0.113727
C18	I67	-0.00481	-0.00931	-0.00031	0.036169
C18	I73	0.00244	-0.00356	0.00845	0.425798
C18	I80	0.02333	0.01361	0.03305	2.5461e-06
C18	I83	-0.00576	-0.00953	-0.002	0.00271254
C18	I84	-0.00424	-0.01283	0.00434	0.333037
C18	I95	0.04871	0.03485	0.06256	5.54912e-12
C18	J18	0.03814	0.02464	0.05165	3.10673e-08
C18	J22	0.008	-3e-05	0.01603	0.0508578
C18	J34	-0.00355	-0.00633	-0.00078	0.0121627
C18	J44	-0.00864	-0.01462	-0.00266	0.00462811
C18	J45	-0.01194	-0.02558	0.00171	0.0863288
C18	J47	-0.00139	-0.00567	0.0029	0.524907
C18	J90	0.05337	0.03987	0.06687	9.32587e-15
C18	J96	0.00807	0.00018	0.01595	0.0448577
C18	J98	0.04082	0.02961	0.05204	9.7522e-13
C18	K02	-0.00205	-0.0058	0.0017	0.28396
C18	K13	-0.00145	-0.00519	0.00229	0.447319
C18	K20	-0.00707	-0.01213	-0.00201	0.00617057
C18	K21	0.01019	-0.00534	0.02572	0.198425
C18	K22	-0.00355	-0.01039	0.00328	0.30868
C18	K25	-4e-05	-0.00681	0.00672	0.990753
C18	K29	-0.01619	-0.02867	-0.00371	0.0110012
C18	K30	-0.01461	-0.01916	-0.01006	3.1031e-10
C18	K31	0.00355	-0.00509	0.01219	0.420633
C18	K43	0.03911	0.02911	0.04911	1.77636e-14
C18	K44	-0.01033	-0.02348	0.00283	0.123781
C18	K52	0.05826	0.04388	0.07264	1.9984e-15
C18	K56	0.14407	0.12434	0.1638	0
C18	K57	0.08461	0.06514	0.10408	0
C18	K58	-0.00497	-0.012	0.00206	0.16585
C18	K59	0.05915	0.04342	0.07488	1.70308e-13
C18	K62	0.05332	0.03825	0.06838	4.0028e-12
C18	K63	0.16494	0.14369	0.18619	0
C18	K64	0.05892	0.04319	0.07464	2.0739e-13
C18	K66	0.12203	0.10579	0.13828	0
C18	K76	0.03427	0.02283	0.04571	4.32043e-09
C18	K80	0.00522	-0.00614	0.01658	0.367783
C18	K81	0.00459	-0.00055	0.00973	0.0800713
C18	K83	0.01543	0.00733	0.02353	0.000188703
C18	K92	0.02832	0.0134	0.04323	0.000197989
C18	L03	0.00239	-0.00402	0.0088	0.464904
C18	L57	-0.00364	-0.00635	-0.00092	0.00859462
C18	L72	-0.00687	-0.0103	-0.00344	8.64727e-05
C18	L82	-0.00261	-0.00628	0.00105	0.162775
C18	L90	-0.00476	-0.0064	-0.00312	1.2795e-08
C18	L98	-0.00485	-0.00881	-0.00088	0.0165084
C18	M06	-0.0051	-0.01045	0.00025	0.0617048
C18	M13	0.0057	-0.00974	0.02113	0.469183
C18	M15	-0.01086	-0.01562	-0.00611	7.58884e-06
C18	M16	-0.0258	-0.03103	-0.02058	0
C18	M17	-0.02685	-0.03481	-0.0189	3.70393e-11
C18	M19	-0.00955	-0.02267	0.00357	0.153673
C18	M20	-0.02014	-0.02364	-0.01664	0
C18	M23	-0.01775	-0.02074	-0.01476	0
C18	M25	-0.01526	-0.02258	-0.00794	4.38853e-05
C18	M35	-0.00472	-0.00939	-5e-05	0.047593
C18	M43	-0.00376	-0.00667	-0.00085	0.011325
C18	M47	-0.00947	-0.01674	-0.0022	0.0106762
C18	M48	-0.00357	-0.00932	0.00217	0.223238
C18	M51	-0.00904	-0.01733	-0.00075	0.0325718
C18	M54	-0.00568	-0.01532	0.00396	0.24815
C18	M65	-0.01	-0.01261	-0.00739	5.92859e-14
C18	M67	-0.00674	-0.00884	-0.00464	3.16105e-10
C18	M75	-0.01441	-0.01921	-0.00962	3.85684e-09
C18	M79	-0.0028	-0.01241	0.00682	0.568152
C18	M81	-0.00428	-0.01319	0.00462	0.346176
C18	M85	-0.0011	-0.00594	0.00374	0.655991
C18	N13	0.03209	0.02271	0.04146	1.9603e-11
C18	N17	0.05678	0.04358	0.06998	0
C18	N18	-0.00262	-0.00917	0.00393	0.43304
C18	N20	0.00192	-0.00285	0.0067	0.430635
C18	N28	0.01246	0.00436	0.02056	0.00256969
C18	N30	-0.00344	-0.00668	-0.0002	0.037435
C18	N32	-0.00433	-0.00944	0.00078	0.0967492
C18	N39	0.04337	0.02819	0.05856	2.16874e-08
C18	N73	0.0125	0.00552	0.01948	0.000448058
C18	N80	-0.0005	-0.00522	0.00422	0.83552
C18	N81	-0.02525	-0.03075	-0.01975	0
C18	N83	0.00769	-0.00069	0.01606	0.0719097
C18	N84	-0.01101	-0.01736	-0.00466	0.000677906
C18	N85	-0.00387	-0.01123	0.00349	0.302729
C18	N88	-0.00154	-0.00411	0.00104	0.241119
C18	N90	-0.00555	-0.00688	-0.00421	4.44089e-16
C18	N92	-0.01325	-0.01535	-0.01114	0
C18	N93	0.00038	-0.00578	0.00655	0.903841
C18	N94	-0.00055	-0.00358	0.00248	0.722009
C18	N95	-0.01797	-0.02151	-0.01443	0
C18	O68	-0.00045	-0.00053	-0.00037	0
C18	O70	-0.0004	-0.00048	-0.00033	0
C34	A09	0.00938	-0.00476	0.02353	0.193691
C34	A41	0.06498	0.04675	0.08321	2.82174e-12
C34	B37	0.03693	0.02317	0.05068	1.42272e-07
C34	B95	0.00627	-0.00234	0.01489	0.153727
C34	B96	0.01466	-0.0046	0.03393	0.135832
C34	C18	-0.00335	-0.00855	0.00185	0.2067
C34	C44	-0.02407	-0.0283	-0.01984	0
C34	C50	-0.01356	-0.0268	-0.00033	0.0446295
C34	C77	0.26488	0.23456	0.29519	0
C34	C78	0.31953	0.28322	0.35585	0
C34	C79	0.41077	0.37808	0.44346	0
C34	D05	-0.00638	-0.00942	-0.00333	4.0141e-05
C34	D12	-0.02675	-0.03258	-0.02092	0
C34	D17	0	-0.00833	0.00833	1
C34	D22	-0.0055	-0.00713	-0.00388	3.27052e-11
C34	D23	-0.00361	-0.00571	-0.00151	0.000753502
C34	D25	-0.01276	-0.02261	-0.00291	0.0111155
C34	D50	-0.01196	-0.02221	-0.00172	0.0221316
C34	D64	0.04956	0.02786	0.07127	7.62841e-06
C34	D70	0.07409	0.05449	0.09369	1.27232e-13
C34	E03	-0.0176	-0.03092	-0.00427	0.0096306
C34	E04	0.00278	-0.00253	0.00808	0.30437
C34	E05	0.00098	-0.00405	0.006	0.702277
C34	E11	-0.00955	-0.01952	0.00041	0.06033
C34	E55	0.00335	-0.00415	0.01085	0.38132
C34	E66	-0.00683	-0.02879	0.01514	0.542219
C34	E78	-0.02183	-0.038	-0.00566	0.00814352
C34	E83	0.04347	0.02478	0.06215	5.11849e-06
C34	E86	0.04197	0.02531	0.05864	7.96735e-07
C34	E87	0.07151	0.05278	0.09025	7.37188e-14
C34	F05	0.00882	0.00315	0.01449	0.00229689
C34	F10	-0.004	-0.00665	-0.00136	0.00303586
C34	F17	0.01619	-0.00049	0.03288	0.0571905
C34	F32	0.00785	-0.018	0.0337	0.551708
C34	F41	0.01866	0.00085	0.03647	0.0400199
C34	G40	0.00305	-0.00431	0.01041	0.416661
C34	G43	-0.00207	-0.01162	0.00748	0.670955
C34	G47	-0.00352	-0.01158	0.00453	0.391715
C34	G55	0.00787	-0.00472	0.02045	0.220319
C34	G56	-0.01731	-0.02571	-0.00891	5.36796e-05
C34	H02	-0.00877	-0.0147	-0.00284	0.00374732
C34	H04	-0.00536	-0.00788	-0.00284	3.06088e-05
C34	H25	-0.03973	-0.04955	-0.0299	2.22045e-15
C34	H26	-0.0505	-0.06085	-0.04014	0
C34	H35	-0.01056	-0.01918	-0.00193	0.0164075
C34	H40	-0.01269	-0.01802	-0.00736	3.06386e-06
C34	H52	-0.0133	-0.01665	-0.00996	6.43929e-15
C34	H53	0.00277	-0.00683	0.01237	0.571705
C34	H91	-0.00806	-0.01167	-0.00444	1.24239e-05
C34	I08	-0.00225	-0.00582	0.00132	0.216721
C34	I10	-0.03396	-0.06422	-0.0037	0.0278313
C34	I20	-0.01616	-0.0222	-0.01012	1.57155e-07
C34	I21	-0.00445	-0.00748	-0.00142	0.00399511
C34	I25	-0.01868	-0.02847	-0.00889	0.000184155
C34	I26	0.09503	0.07035	0.1197	4.39648e-14
C34	I34	-0.00354	-0.00674	-0.00034	0.0301397
C34	I35	-0.00267	-0.00623	0.0009	0.142121
C34	I44	-0.00623	-0.01013	-0.00233	0.00174227
C34	I47	-0.0024	-0.00709	0.00229	0.315868
C34	I48	0.03122	0.01776	0.04468	5.46357e-06
C34	I49	-0.0026	-0.00763	0.00243	0.311002
C34	I50	0.00488	-0.00364	0.01339	0.261315
C34	I51	-0.00161	-0.00863	0.0054	0.652829
C34	I63	0.00617	-0.00598	0.01832	0.319578
C34	I67	0.01017	-0.00178	0.02211	0.0951672
C34	I73	-6e-05	-0.00408	0.00396	0.976662
C34	I80	0.02892	0.01083	0.04701	0.00172794
C34	I83	-0.01137	-0.0138	-0.00895	0
C34	I84	-0.0278	-0.03203	-0.02358	0
C34	I95	0.02513	0.01192	0.03834	0.000192547
C34	J18	0.15157	0.12521	0.17794	0
C34	J22	0.08724	0.06558	0.1089	2.88658e-15
C34	J34	-0.00569	-0.00681	-0.00458	0
C34	J44	0.04732	0.02961	0.06504	1.64523e-07
C34	J45	-0.02899	-0.04433	-0.01365	0.00021217
C34	J47	0.00509	-0.00319	0.01338	0.228531
C34	J90	0.15718	0.12419	0.19016	0
C34	J96	0.02099	0.00779	0.03419	0.00182889
C34	J98	0.11208	0.08968	0.13448	0
C34	K02	-0.00579	-0.00822	-0.00336	3.01019e-06
C34	K13	-0.00203	-0.0061	0.00205	0.32887
C34	K20	-0.00233	-0.00933	0.00466	0.513842
C34	K21	-0.00916	-0.02983	0.0115	0.384961
C34	K22	-0.0102	-0.01722	-0.00318	0.00440138
C34	K25	-0.00634	-0.01192	-0.00076	0.0259504
C34	K29	-0.05561	-0.06457	-0.04664	0
C34	K30	-0.01814	-0.022	-0.01429	0
C34	K31	-0.02162	-0.02879	-0.01444	3.50618e-09
C34	K43	-0.00223	-0.00867	0.00421	0.497331
C34	K44	-0.04936	-0.05905	-0.03967	0
C34	K52	0.00579	-0.00891	0.02049	0.440114
C34	K56	-0.00127	-0.01093	0.00839	0.796653
C34	K57	-0.05295	-0.06662	-0.03929	3.08642e-14
C34	K58	-0.00275	-0.01734	0.01184	0.711806
C34	K59	0.08338	0.05648	0.11028	1.23778e-09
C34	K62	-0.03083	-0.03655	-0.0251	0
C34	K63	-0.02127	-0.03231	-0.01024	0.000158152
C34	K64	-0.01404	-0.02383	-0.00426	0.00491879
C34	K66	-0.00543	-0.01204	0.00118	0.107375
C34	K76	0.00693	-0.00291	0.01677	0.167474
C34	K80	-0.01593	-0.02444	-0.00741	0.000245605
C34	K81	-0.00344	-0.00608	-0.0008	0.0106512
C34	K83	0.00151	-0.00391	0.00693	0.58503
C34	K92	-0.01056	-0.01977	-0.00136	0.0245432
C34	L03	0.00194	-0.00953	0.01341	0.740261
C34	L57	-0.00753	-0.00888	-0.00618	0
C34	L72	-0.00987	-0.01068	-0.00906	0
C34	L82	-0.00742	-0.0081	-0.00674	0
C34	L90	-0.00044	-0.0059	0.00502	0.874497
C34	L98	-0.00377	-0.01023	0.00269	0.25269
C34	M06	-0.00492	-0.01202	0.00218	0.174401
C34	M13	-0.01928	-0.03333	-0.00524	0.0071334
C34	M15	-0.0179	-0.02113	-0.01468	0
C34	M16	-0.02871	-0.03864	-0.01877	1.47905e-08
C34	M17	-0.0469	-0.05294	-0.04086	0
C34	M19	-0.01158	-0.02918	0.00601	0.197065
C34	M20	-0.02507	-0.02793	-0.02221	0
C34	M23	-0.02086	-0.02297	-0.01874	0
C34	M25	-0.00477	-0.02113	0.01159	0.567683
C34	M35	-0.0089	-0.01185	-0.00594	3.56485e-09
C34	M43	-0.00569	-0.00814	-0.00325	5.08358e-06
C34	M47	-0.01107	-0.02114	-0.00099	0.031274
C34	M48	-0.00032	-0.01137	0.01073	0.954736
C34	M51	-0.00652	-0.01492	0.00188	0.128176
C34	M54	0.00461	-0.01381	0.02304	0.623852
C34	M65	-0.01273	-0.01416	-0.0113	0
C34	M67	-0.00738	-0.00901	-0.00574	0
C34	M75	-0.01647	-0.0192	-0.01374	0
C34	M79	0.00106	-0.01368	0.01581	0.887947
C34	M81	-0.00747	-0.0168	0.00187	0.116783
C34	M85	-0.00523	-0.01052	6e-05	0.0526514
C34	N13	0.00017	-0.00885	0.00918	0.970516
C34	N17	0.0459	0.02791	0.0639	5.75124e-07
C34	N18	-0.00964	-0.02214	0.00287	0.130802
C34	N20	-0.00394	-0.00597	-0.00191	0.000142299
C34	N28	0.00387	-0.00252	0.01027	0.235577
C34	N30	-0.00659	-0.00837	-0.00482	3.41727e-13
C34	N32	-0.00755	-0.01165	-0.00345	0.000307062
C34	N39	0.01882	0.00041	0.03723	0.0451075
C34	N73	-0.00648	-0.00755	-0.0054	0
C34	N80	-0.00621	-0.0065	-0.00591	0
C34	N81	-0.0276	-0.03501	-0.0202	2.76668e-13
C34	N83	-0.00465	-0.01031	0.00102	0.107654
C34	N84	-0.02147	-0.02393	-0.019	0
C34	N85	-0.01099	-0.01399	-0.00798	7.60059e-13
C34	N88	-0.00236	-0.00726	0.00254	0.34517
C34	N90	-0.00506	-0.00708	-0.00304	9.12144e-07
C34	N92	-0.01352	-0.01518	-0.01186	0
C34	N93	0.00071	-0.008	0.00943	0.873134
C34	N94	-0.00397	-0.00431	-0.00362	0
C34	N95	-0.01931	-0.02527	-0.01335	2.14939e-10
C34	O68	-0.00043	-0.00051	-0.00035	0
C34	O70	-0.00038	-0.00046	-0.00031	0
C44	A09	-0.01004	-0.01514	-0.00494	0.00011408
C44	A41	-0.00659	-0.00974	-0.00345	4.00895e-05
C44	B37	-0.00301	-0.00532	-0.0007	0.0106512
C44	B95	0.0019	-0.00335	0.00716	0.478536
C44	B96	-0.00994	-0.01348	-0.00639	3.89074e-08
C44	C18	-0.00303	-0.00467	-0.00139	0.000293218
C44	C34	-0.00223	-0.00612	0.00167	0.261796
C44	C50	-0.01716	-0.02142	-0.01291	2.66454e-15
C44	C77	0.00056	-0.00509	0.00622	0.846102
C44	C78	-0.00401	-0.00771	-0.0003	0.0338924
C44	C79	-0.00027	-0.00377	0.00323	0.879818
C44	D05	-0.00306	-0.00487	-0.00125	0.000921061
C44	D12	-0.01124	-0.01688	-0.00559	9.51494e-05
C44	D17	-0.00313	-0.00505	-0.00122	0.00135744
C44	D22	0.02673	0.02203	0.03144	0
C44	D23	0.01361	0.00846	0.01877	2.28272e-07
C44	D25	-0.01009	-0.01507	-0.0051	7.27276e-05
C44	D50	-0.00981	-0.01426	-0.00536	1.55458e-05
C44	D64	-0.01137	-0.01602	-0.00673	1.60518e-06
C44	D70	-0.00311	-0.00605	-0.00016	0.0384698
C44	E03	-0.02074	-0.0267	-0.01479	8.71547e-12
C44	E04	-0.00174	-0.00364	0.00016	0.0726621
C44	E05	-0.00315	-0.00531	-0.00098	0.00434817
C44	E11	-0.00615	-0.01327	0.00097	0.0904597
C44	E55	-0.00011	-0.00304	0.00283	0.941441
C44	E66	-0.00598	-0.0134	0.00144	0.114193
C44	E78	-0.01452	-0.02186	-0.00717	0.000106784
C44	E83	-0.00024	-0.00336	0.00287	0.879967
C44	E86	-0.00367	-0.00697	-0.00037	0.0292754
C44	E87	-0.00569	-0.01054	-0.00084	0.0214786
C44	F05	-0.00146	-0.00361	0.0007	0.184215
C44	F10	-0.00332	-0.00483	-0.0018	1.7455e-05
C44	F17	-0.00481	-0.0113	0.00168	0.146325
C44	F32	-0.01204	-0.01809	-0.00598	9.72546e-05
C44	F41	-0.00609	-0.01145	-0.00073	0.0259513
C44	G40	-0.00193	-0.00407	0.00022	0.0778089
C44	G43	-0.0048	-0.00805	-0.00155	0.00379437
C44	G47	-0.0013	-0.00493	0.00233	0.482724
C44	G55	-0.00491	-0.00747	-0.00235	0.000170445
C44	G56	-0.01016	-0.01312	-0.00721	1.59535e-11
C44	H02	0.00356	0.00011	0.00702	0.0434284
C44	H04	-0.00225	-0.00415	-0.00035	0.020284
C44	H25	-0.01469	-0.01899	-0.01039	2.14337e-11
C44	H26	-0.0297	-0.03424	-0.02515	0
C44	H35	-0.00661	-0.00923	-0.00399	7.61886e-07
C44	H40	-0.00694	-0.00997	-0.0039	7.40004e-06
C44	H52	-0.00247	-0.0052	0.00026	0.0761735
C44	H53	-0.00373	-0.00598	-0.00148	0.00115712
C44	H91	-0.00144	-0.00403	0.00114	0.274905
C44	I08	-0.00212	-0.00451	0.00027	0.0821091
C44	I10	-0.01857	-0.03027	-0.00686	0.00187377
C44	I20	-0.0118	-0.01477	-0.00884	6.21725e-15
C44	I21	-0.00653	-0.0083	-0.00476	4.79616e-13
C44	I25	-0.01557	-0.01951	-0.01162	1.02141e-14
C44	I26	-0.00294	-0.00572	-0.00015	0.0385382
C44	I34	-0.00386	-0.00568	-0.00204	3.22563e-05
C44	I35	-0.00268	-0.00429	-0.00107	0.00110392
C44	I44	-0.00358	-0.00583	-0.00133	0.00181726
C44	I47	-0.00321	-0.00493	-0.00149	0.000254283
C44	I48	-0.00936	-0.0134	-0.00531	5.75007e-06
C44	I49	-0.00221	-0.00427	-0.00016	0.0350453
C44	I50	-0.00335	-0.00632	-0.00038	0.0270515
C44	I51	-0.00399	-0.00677	-0.00121	0.00490674
C44	I63	-0.00501	-0.00654	-0.00348	1.38041e-10
C44	I67	-0.00135	-0.00387	0.00117	0.293718
C44	I73	-0.00168	-0.00579	0.00244	0.423598
C44	I80	-0.00361	-0.00543	-0.0018	9.68295e-05
C44	I83	-0.00473	-0.00729	-0.00217	0.000293006
C44	I84	-0.02512	-0.02754	-0.02271	0
C44	I95	-0.00856	-0.01219	-0.00492	3.92016e-06
C44	J18	-0.01008	-0.01423	-0.00592	1.985e-06
C44	J22	-0.00955	-0.01283	-0.00628	1.09433e-08
C44	J34	0.00044	-0.00193	0.00281	0.715946
C44	J44	-0.00938	-0.01287	-0.0059	1.3246e-07
C44	J45	-0.0247	-0.03071	-0.01869	8.88178e-16
C44	J47	-0.00119	-0.0036	0.00122	0.333144
C44	J90	-0.00543	-0.00895	-0.00191	0.0024985
C44	J96	-0.00237	-0.00507	0.00034	0.0859309
C44	J98	-0.00279	-0.00664	0.00107	0.156039
C44	K02	-0.00243	-0.00448	-0.00037	0.0204676
C44	K13	-0.00109	-0.00316	0.00098	0.302036
C44	K20	-0.0066	-0.01121	-0.00199	0.00501492
C44	K21	-0.01563	-0.02432	-0.00694	0.000423014
C44	K22	-0.0106	-0.0134	-0.0078	1.17018e-13
C44	K25	-0.00628	-0.00803	-0.00453	2.01261e-12
C44	K29	-0.03288	-0.03993	-0.02583	0
C44	K30	-0.01316	-0.01641	-0.00991	1.9984e-15
C44	K31	-0.01121	-0.01469	-0.00772	2.88902e-10
C44	K43	-0.00273	-0.00438	-0.00108	0.00118316
C44	K44	-0.03554	-0.04123	-0.02984	0
C44	K52	-0.01596	-0.01925	-0.01268	0
C44	K56	-0.00576	-0.00849	-0.00302	3.66211e-05
C44	K57	-0.03596	-0.04377	-0.02815	0
C44	K58	-0.01111	-0.01419	-0.00803	1.54943e-12
C44	K59	-0.01139	-0.01648	-0.00631	1.13223e-05
C44	K62	-0.01872	-0.02397	-0.01347	2.77245e-12
C44	K63	-0.01837	-0.02286	-0.01389	8.88178e-16
C44	K64	-0.00268	-0.00937	0.00401	0.432353
C44	K66	-0.00414	-0.00853	0.00026	0.0648516
C44	K76	-0.0019	-0.00641	0.00261	0.408963
C44	K80	-0.01766	-0.02169	-0.01362	0
C44	K81	-0.00315	-0.00452	-0.00178	6.58842e-06
C44	K83	-0.00271	-0.00483	-0.0006	0.0120255
C44	K92	-0.00984	-0.01642	-0.00327	0.00335387
C44	L03	-0.00363	-0.00684	-0.00042	0.0266608
C44	L57	0.05219	0.045	0.05938	0
C44	L72	-0.00119	-0.00375	0.00136	0.361307
C44	L82	0.02584	0.0216	0.03008	0
C44	L90	0.01592	0.01228	0.01955	0
C44	L98	0.03716	0.03178	0.04254	0
C44	M06	-0.00239	-0.00593	0.00115	0.185743
C44	M13	-0.00556	-0.0129	0.00177	0.137359
C44	M15	-0.0048	-0.00795	-0.00164	0.00286434
C44	M16	-0.01485	-0.01956	-0.01014	6.4257e-10
C44	M17	-0.02048	-0.02558	-0.01539	3.33067e-15
C44	M19	-0.00993	-0.01844	-0.00141	0.0222714
C44	M20	-0.01676	-0.01931	-0.01422	0
C44	M23	-0.01476	-0.01722	-0.01229	0
C44	M25	-0.01564	-0.02086	-0.01041	4.44096e-09
C44	M35	-0.00264	-0.00499	-0.00028	0.0280063
C44	M43	-0.00158	-0.0045	0.00134	0.288895
C44	M47	-0.00419	-0.00928	0.0009	0.106649
C44	M48	-0.00137	-0.00545	0.00272	0.510968
C44	M51	-0.00949	-0.01255	-0.00642	1.28993e-09
C44	M54	-0.01228	-0.01728	-0.00727	1.51724e-06
C44	M65	-0.00615	-0.00838	-0.00393	6.04287e-08
C44	M67	-0.0043	-0.00573	-0.00286	4.27538e-09
C44	M75	-0.01355	-0.01569	-0.0114	0
C44	M79	-0.01432	-0.02094	-0.0077	2.23761e-05
C44	M81	-0.00406	-0.00981	0.0017	0.166748
C44	M85	0.00213	-0.00082	0.00508	0.157014
C44	N13	-0.00105	-0.00385	0.00175	0.462339
C44	N17	-0.0055	-0.0094	-0.0016	0.00570796
C44	N18	-0.00142	-0.00552	0.00267	0.496721
C44	N20	-0.00319	-0.00488	-0.00151	0.00020675
C44	N28	-0.00221	-0.00408	-0.00035	0.0202021
C44	N30	-0.00587	-0.00672	-0.00502	0
C44	N32	-0.00763	-0.00954	-0.00572	4.88498e-15
C44	N39	-0.0245	-0.02913	-0.01987	0
C44	N73	-0.00513	-0.00627	-0.00399	0
C44	N80	-0.00388	-0.00564	-0.00213	1.46945e-05
C44	N81	-0.02151	-0.02468	-0.01834	0
C44	N83	-0.0053	-0.00763	-0.00297	8.25856e-06
C44	N84	-0.01457	-0.01737	-0.01177	0
C44	N85	-0.00839	-0.01066	-0.00611	4.88942e-13
C44	N88	-0.00277	-0.00407	-0.00147	2.96279e-05
C44	N90	-0.00364	-0.00545	-0.00184	7.73143e-05
C44	N92	-0.00932	-0.01423	-0.00442	0.000195936
C44	N93	-0.00258	-0.00426	-0.0009	0.00261248
C44	N94	-0.003	-0.00387	-0.00213	1.39311e-11
C44	N95	-0.01446	-0.02095	-0.00798	1.24058e-05
C44	O68	-0.00042	-0.0005	-0.00034	0
C44	O70	-0.00038	-0.00045	-0.0003	0
C50	A09	0.00399	-9e-05	0.00807	0.0552678
C50	A41	0.05722	0.05185	0.06259	0
C50	B37	0.01049	0.00759	0.01339	1.34315e-12
C50	B95	0.00992	0.00724	0.01259	3.63487e-13
C50	B96	0.00373	0.00042	0.00703	0.0269637
C50	C18	-0.00262	-0.00414	-0.0011	0.000729034
C50	C34	0.00115	-0.00081	0.00311	0.250144
C50	C44	-0.00903	-0.01193	-0.00614	9.74235e-10
C50	C77
C50	C78	0.05905	0.05383	0.06427	0
C50	C79	0.06702	0.06174	0.07231	0
C50	D05	0.04646	0.042	0.05091	0
C50	D12	-0.01291	-0.01605	-0.00978	6.66134e-16
C50	D17	-0.00325	-0.00458	-0.00193	1.52793e-06
C50	D22	-0.0013	-0.00291	0.00032	0.114632
C50	D23	-0.00042	-0.00184	0.00101	0.563477
C50	D25	-0.0053	-0.00792	-0.00269	7.11322e-05
C50	D50	-0.00588	-0.00953	-0.00223	0.00159139
C50	D64	0.01137	0.00674	0.016	1.48519e-06
C50	D70	0.07751	0.07188	0.08315	0
C50	E03	-0.00541	-0.01017	-0.00066	0.0257481
C50	E04	7e-05	-0.00151	0.00166	0.93102
C50	E05	0.00038	-0.00142	0.00218	0.679037
C50	E11	0.00293	-0.00095	0.00681	0.138846
C50	E55	0.00212	-0.00018	0.00441	0.0702114
C50	E66	0.03334	0.02796	0.03873	0
C50	E78	-0.00411	-0.00988	0.00165	0.162315
C50	E83	0.01269	0.00946	0.01591	1.24345e-14
C50	E86	0.00773	0.00472	0.01074	4.81634e-07
C50	E87	0.01022	0.00605	0.0144	1.60344e-06
C50	F05	0.00084	-0.0011	0.00279	0.397286
C50	F10	0.0004	-0.00133	0.00212	0.649474
C50	F17	0.00629	0.00242	0.01016	0.00144438
C50	F32	0.00952	0.00439	0.01466	0.000279354
C50	F41	0.02181	0.01664	0.02699	2.22045e-16
C50	G40	-0.0024	-0.00386	-0.00094	0.00127336
C50	G43	-0.00053	-0.00303	0.00198	0.678368
C50	G47	-0.00042	-0.00241	0.00158	0.679877
C50	G55	-0.00476	-0.00672	-0.0028	1.93593e-06
C50	G56	-0.00969	-0.01192	-0.00745	0
C50	H02	-0.00508	-0.00688	-0.00329	2.90673e-08
C50	H04	-0.00219	-0.00375	-0.00063	0.00593161
C50	H25	-0.01184	-0.01598	-0.00769	2.16029e-08
C50	H26	-0.01604	-0.02054	-0.01154	2.82219e-12
C50	H35	-0.0009	-0.00364	0.00183	0.518945
C50	H40	-0.004	-0.00664	-0.00137	0.00292672
C50	H52	-0.00329	-0.00572	-0.00086	0.00796234
C50	H53	-0.0002	-0.00246	0.00206	0.862297
C50	H91	0.00193	-0.00066	0.00452	0.144142
C50	I08	-0.00121	-0.00324	0.00081	0.241534
C50	I10	0.01339	0.00501	0.02177	0.00173744
C50	I20	-0.01005	-0.01268	-0.00742	6.90559e-14
C50	I21	-0.00444	-0.00615	-0.00272	3.88954e-07
C50	I25	-0.013	-0.01649	-0.00951	2.85993e-13
C50	I26	0.01044	0.00758	0.01329	7.65388e-13
C50	I34	0.00248	0.00037	0.00459	0.0212397
C50	I35	-0.00106	-0.00276	0.00063	0.220303
C50	I44	-0.00185	-0.00396	0.00027	0.0864515
C50	I47	-0.00057	-0.00234	0.00119	0.52675
C50	I48	-0.00429	-0.00794	-0.00065	0.0210642
C50	I49	0.00027	-0.0017	0.00224	0.788215
C50	I50	-4e-05	-0.0028	0.00273	0.977379
C50	I51	-0.0011	-0.00362	0.00141	0.391303
C50	I63	-0.0037	-0.00534	-0.00207	9.18699e-06
C50	I67	-7e-05	-0.00238	0.00224	0.952638
C50	I73	0.00012	-0.00212	0.00237	0.916561
C50	I80	0.00861	0.00593	0.01129	3.03724e-10
C50	I83	-0.00551	-0.00739	-0.00363	9.22104e-09
C50	I84	-0.02234	-0.02466	-0.02003	0
C50	I95	0.00647	0.00284	0.01011	0.000485488
C50	J18	0.01244	0.00829	0.01658	4.04447e-09
C50	J22	0.01005	0.0065	0.0136	2.87748e-08
C50	J34	-0.00376	-0.00479	-0.00273	8.37108e-13
C50	J44	-0.00484	-0.00789	-0.00178	0.00190147
C50	J45	-0.00342	-0.00856	0.00172	0.192191
C50	J47	0.00103	-0.00104	0.0031	0.329428
C50	J90	0.0178	0.01398	0.02161	0
C50	J96	0.00153	-0.00058	0.00364	0.155249
C50	J98	0.00943	0.00612	0.01275	2.46812e-08
C50	K02	-0.00164	-0.00323	-6e-05	0.042559
C50	K13	-0.00187	-0.00338	-0.00036	0.0152123
C50	K20	-0.00914	-0.01129	-0.00699	0
C50	K21	0.00792	0.00192	0.01392	0.00967594
C50	K22	-0.00947	-0.01195	-0.00699	7.19425e-14
C50	K25	-0.00522	-0.00687	-0.00358	4.98505e-10
C50	K29	-0.03253	-0.0371	-0.02796	0
C50	K30	-0.0127	-0.01486	-0.01055	0
C50	K31	-0.00801	-0.01111	-0.0049	4.27621e-07
C50	K43	-0.00245	-0.00403	-0.00087	0.00237175
C50	K44	-0.02453	-0.0292	-0.01987	0
C50	K52	-0.00384	-0.00725	-0.00043	0.0273032
C50	K56	-0.00355	-0.00565	-0.00145	0.00092191
C50	K57	-0.03136	-0.03663	-0.02609	0
C50	K58	-0.00106	-0.00425	0.00213	0.514862
C50	K59	0.01082	0.00598	0.01567	1.20252e-05
C50	K62	-0.02024	-0.02338	-0.01709	0
C50	K63	-0.017	-0.02062	-0.01338	0
C50	K64	-0.00392	-0.00759	-0.00026	0.0360493
C50	K66	-0.00429	-0.00629	-0.00228	2.74422e-05
C50	K76	0.00694	0.00375	0.01014	2.06816e-05
C50	K80	-0.01367	-0.01691	-0.01042	2.22045e-16
C50	K81	-0.00229	-0.00353	-0.00105	0.000294971
C50	K83	0.00079	-0.00105	0.00263	0.400056
C50	K92	-0.00769	-0.01092	-0.00446	3.06556e-06
C50	L03	0.01665	0.01301	0.02029	0
C50	L57	-0.00326	-0.00468	-0.00183	7.32808e-06
C50	L72	-0.00434	-0.00602	-0.00266	4.11989e-07
C50	L82	-0.00122	-0.00278	0.00035	0.126532
C50	L90	0.01101	0.00842	0.0136	0
C50	L98	0.00034	-0.00202	0.0027	0.777658
C50	M06	-0.00244	-0.00486	-3e-05	0.047671
C50	M13	0.00647	0.00154	0.01139	0.010028
C50	M15	0.00035	-0.00266	0.00336	0.819719
C50	M16	-0.01572	-0.019	-0.01244	0
C50	M17	-0.01433	-0.0185	-0.01017	1.54585e-11
C50	M19	0.00253	-0.00312	0.00819	0.380548
C50	M20	-0.01857	-0.02049	-0.01665	0
C50	M23	-0.01463	-0.01656	-0.01271	0
C50	M25	-0.00924	-0.01285	-0.00563	5.2558e-07
C50	M35	-0.00408	-0.00589	-0.00227	9.95624e-06
C50	M43	-0.00228	-0.00386	-0.00071	0.00454921
C50	M47	-0.00404	-0.00754	-0.00054	0.0236727
C50	M48	-0.00501	-0.00732	-0.0027	2.12905e-05
C50	M51	-0.00585	-0.00858	-0.00311	2.76114e-05
C50	M54	-0.00162	-0.00598	0.00274	0.466456
C50	M65	-0.00606	-0.00787	-0.00426	4.69222e-11
C50	M67	-0.00574	-0.00677	-0.00471	0
C50	M75	-0.01375	-0.01553	-0.01196	0
C50	M79	0.00633	0.00197	0.01069	0.00443283
C50	M81	0.02472	0.01972	0.02971	0
C50	M85	0.01772	0.01431	0.02113	0
C50	N13	0.00179	-8e-05	0.00367	0.0613248
C50	N17	0.01019	0.00651	0.01387	5.72185e-08
C50	N18	0.00188	-0.00167	0.00543	0.299283
C50	N20	-0.0017	-0.00314	-0.00025	0.0211172
C50	N28	0.00084	-0.00103	0.00271	0.378628
C50	N30	-0.00235	-0.00376	-0.00093	0.00113343
C50	N32	-0.00295	-0.00508	-0.00082	0.00663651
C50	N39	0.00104	-0.0036	0.00568	0.660437
C50	N73	-0.0011	-0.00272	0.00051	0.181881
C50	N80	-0.00244	-0.00373	-0.00116	0.000197877
C50	N81	-0.01938	-0.02208	-0.01667	0
C50	N83	-0.00349	-0.00551	-0.00147	0.000708324
C50	N84	8e-05	-0.00315	0.00332	0.961342
C50	N85	0.00037	-0.00204	0.00279	0.763956
C50	N88	-0.0004	-0.00178	0.00097	0.568554
C50	N90	-0.00121	-0.00278	0.00036	0.130897
C50	N92	-0.01126	-0.0127	-0.00981	0
C50	N93	-0.00083	-0.00225	0.00059	0.251947
C50	N94	-0.00276	-0.00361	-0.0019	2.49945e-10
C50	N95	0.00157	-0.00178	0.00493	0.359039
C50	O68	-0.00047	-0.00055	-0.00038	0
C50	O70	-0.00043	-0.00051	-0.00035	0
C77	A09	0.03515	0.02779	0.04251	0
C77	A41	0.10675	0.0973	0.11621	0
C77	B37	0.03988	0.03392	0.04584	0
C77	B95	0.02668	0.02142	0.03193	0
C77	B96	0.03821	0.03145	0.04496	0
C77	C18	0.03508	0.02926	0.0409	0
C77	C34	0.06015	0.05372	0.06658	0
C77	C44	-0.0097	-0.01364	-0.00575	1.44088e-06
C77	C50	0.39043	0.37466	0.4062	0
C77	C78	0.26399	0.25114	0.27684	0
C77	C79
C77	D05	0.01209	0.00804	0.01613	4.67924e-09
C77	D12	-0.01215	-0.01663	-0.00767	1.06292e-07
C77	D17	-0.00208	-0.00423	7e-05	0.0579354
C77	D22	-0.00137	-0.00361	0.00087	0.230625
C77	D23	-0.00151	-0.00328	0.00026	0.0945065
C77	D25	-0.00124	-0.00554	0.00307	0.572378
C77	D50	-0.00077	-0.00649	0.00494	0.791721
C77	D64	0.06425	0.05554	0.07296	0
C77	D70
C77	E03	-0.01602	-0.02216	-0.00987	3.22645e-07
C77	E04	0.00112	-0.00127	0.0035	0.357354
C77	E05	0.00057	-0.00199	0.00313	0.662542
C77	E11	-0.00589	-0.01109	-0.00069	0.0264135
C77	E55	-0.00064	-0.00341	0.00213	0.650655
C77	E66	0.01295	0.00552	0.02038	0.000635131
C77	E78	-0.02946	-0.03657	-0.02236	4.44089e-16
C77	E83	0.05065	0.04402	0.05727	0
C77	E86	0.05359	0.04659	0.0606	0
C77	E87	0.07194	0.06352	0.08036	0
C77	F05	0.00615	0.00304	0.00926	0.000106238
C77	F10	-0.00346	-0.0053	-0.00162	0.000228118
C77	F17	-0.00501	-0.00959	-0.00043	0.0320315
C77	F32	0.00129	-0.00566	0.00823	0.715813
C77	F41	0.00731	0.00069	0.01393	0.0304421
C77	G40	-0.00091	-0.00318	0.00136	0.432028
C77	G43	-0.00474	-0.00772	-0.00175	0.00185597
C77	G47	-0.0043	-0.00645	-0.00215	8.8549e-05
C77	G55	-0.00051	-0.00375	0.00273	0.757688
C77	G56	-0.01321	-0.01589	-0.01054	0
C77	H02	-0.00497	-0.00758	-0.00236	0.000189769
C77	H04	-0.00311	-0.00515	-0.00108	0.00274102
C77	H25	-0.03361	-0.03797	-0.02926	0
C77	H26	-0.03968	-0.04463	-0.03473	0
C77	H35	-0.01095	-0.01375	-0.00815	1.79856e-14
C77	H40	-0.00975	-0.01274	-0.00677	1.53345e-10
C77	H52	-0.00814	-0.01099	-0.00529	2.16795e-08
C77	H53	-0.0001	-0.00312	0.00293	0.948339
C77	H91	-0.00258	-0.00567	0.00051	0.101734
C77	I08	-0.00041	-0.00311	0.00228	0.765564
C77	I10	-0.02738	-0.03922	-0.01554	5.82897e-06
C77	I20	-0.01428	-0.01748	-0.01109	0
C77	I21	-0.00483	-0.00699	-0.00266	1.22744e-05
C77	I25	-0.0185	-0.02265	-0.01434	0
C77	I26	0.04783	0.04141	0.05425	0
C77	I34	0.00121	-0.00151	0.00392	0.382381
C77	I35	-0.00203	-0.00431	0.00026	0.0816364
C77	I44	-0.00497	-0.00728	-0.00266	2.47607e-05
C77	I47	-0.00169	-0.00379	0.00041	0.114719
C77	I48	-0.00069	-0.00568	0.0043	0.786374
C77	I49	-0.00248	-0.00487	-9e-05	0.041971
C77	I50	-0.00019	-0.00383	0.00344	0.918401
C77	I51	-0.00089	-0.00438	0.00261	0.6177
C77	I63	-0.00069	-0.0033	0.00193	0.605037
C77	I67	0.00075	-0.00238	0.00388	0.638606
C77	I73	-0.00143	-0.00438	0.00152	0.342061
C77	I80	0.02712	0.02199	0.03226	0
C77	I83	-0.00799	-0.01027	-0.00571	6.4837e-12
C77	I84	-0.02552	-0.02842	-0.02262	0
C77	I95	0.03367	0.02703	0.04031	0
C77	J18	0.06517	0.05717	0.07316	0
C77	J22	0.0406	0.03381	0.04739	0
C77	J34	-0.00373	-0.0051	-0.00236	9.48361e-08
C77	J44	-0.00435	-0.0084	-0.00029	0.0355017
C77	J45	-0.02508	-0.03148	-0.01869	1.5099e-14
C77	J47	-0.00172	-0.00409	0.00066	0.155767
C77	J90	0.08377	0.0752	0.09233	0
C77	J96	0.011	0.00718	0.01482	1.66164e-08
C77	J98	0.04346	0.0368	0.05013	0
C77	K02	-0.00149	-0.00366	0.00067	0.177364
C77	K13	-0.00096	-0.00316	0.00124	0.3924
C77	K20	-0.00693	-0.00979	-0.00406	2.12726e-06
C77	K21	-0.00853	-0.01659	-0.00047	0.0380521
C77	K22	-0.00685	-0.01036	-0.00334	0.000130734
C77	K25	-0.00509	-0.00738	-0.0028	1.32155e-05
C77	K29	-0.04127	-0.04678	-0.03576	0
C77	K30	-0.01242	-0.01556	-0.00929	8.21565e-15
C77	K31	-0.01029	-0.01444	-0.00615	1.14042e-06
C77	K43	0.00721	0.00399	0.01042	1.10507e-05
C77	K44	-0.04224	-0.04773	-0.03675	0
C77	K52	0.02739	0.02077	0.034	4.44089e-16
C77	K56	0.03527	0.02928	0.04125	0
C77	K57	-0.04222	-0.04914	-0.03529	0
C77	K58	-0.01131	-0.01493	-0.0077	8.67177e-10
C77	K59	0.0679	0.0587	0.07709	0
C77	K62	-0.01971	-0.02401	-0.01541	0
C77	K63	-0.01485	-0.01988	-0.00982	7.18762e-09
C77	K64	-0.00876	-0.01352	-0.004	0.000309687
C77	K66	0.01965	0.01451	0.02479	6.72795e-14
C77	K76	0.01612	0.01092	0.02133	1.2778e-09
C77	K80	-0.01354	-0.01815	-0.00892	8.89979e-09
C77	K81	0.00191	-0.00057	0.00439	0.131167
C77	K83	0.01266	0.00877	0.01656	1.88255e-10
C77	K92	0.00163	-0.00342	0.00668	0.526973
C77	L03	0.02444	0.01889	0.02998	0
C77	L57	-0.00495	-0.00652	-0.00339	5.66929e-10
C77	L72	-0.0059	-0.00781	-0.00398	1.55416e-09
C77	L82	-0.00366	-0.00533	-0.00198	1.84601e-05
C77	L90	0.00669	0.00344	0.00995	5.61608e-05
C77	L98	0.00268	-0.00087	0.00622	0.138407
C77	M06	-0.0072	-0.00999	-0.00442	4.03826e-07
C77	M13	-0.01938	-0.0252	-0.01357	6.48064e-11
C77	M15	-0.01082	-0.01393	-0.00771	9.16534e-12
C77	M16	-0.02455	-0.02834	-0.02075	0
C77	M17	-0.03307	-0.03802	-0.02811	0
C77	M19	-0.02116	-0.02818	-0.01415	3.37709e-09
C77	M20	-0.02294	-0.02492	-0.02095	0
C77	M23	-0.018	-0.0206	-0.0154	0
C77	M25	-0.01088	-0.01577	-0.006	1.26912e-05
C77	M35	-0.00736	-0.00953	-0.0052	2.68121e-11
C77	M43	-0.00276	-0.00501	-0.00051	0.0162049
C77	M47	-0.00951	-0.01394	-0.00508	2.58115e-05
C77	M48	-0.00415	-0.00753	-0.00078	0.0159493
C77	M51	-0.00315	-0.00719	0.0009	0.126928
C77	M54	0.00712	0.00043	0.0138	0.0368394
C77	M65	-0.00903	-0.01114	-0.00691	0
C77	M67	-0.00756	-0.00852	-0.0066	0
C77	M75	-0.01518	-0.01739	-0.01296	0
C77	M79	0.01278	0.00623	0.01933	0.000131174
C77	M81	-0.00132	-0.00723	0.0046	0.661824
C77	M85	0.00419	0.00034	0.00803	0.0326904
C77	N13	0.03374	0.02819	0.03929	0
C77	N17	0.06116	0.05355	0.06877	0
C77	N18	-2e-05	-0.00471	0.00467	0.993331
C77	N20	-0.0016	-0.00366	0.00047	0.128852
C77	N28	0.00612	0.00286	0.00938	0.000233683
C77	N30	-0.00407	-0.00574	-0.0024	1.78136e-06
C77	N32	-0.00551	-0.00843	-0.00259	0.000216883
C77	N39	0.04136	0.03277	0.04996	0
C77	N73	0.00608	0.00276	0.00941	0.000338372
C77	N80	-0.00133	-0.00348	0.00082	0.225334
C77	N81	-0.02727	-0.0302	-0.02434	0
C77	N83	-0.002	-0.00501	0.00102	0.193544
C77	N84	-0.01091	-0.0145	-0.00731	2.7119e-09
C77	N85	-0.00703	-0.00965	-0.0044	1.52872e-07
C77	N88	-0.00153	-0.00316	9e-05	0.0649771
C77	N90	-0.00251	-0.00434	-0.00068	0.00718155
C77	N92	-0.01302	-0.01454	-0.0115	0
C77	N93	0.00013	-0.00196	0.00222	0.902967
C77	N94	-0.00195	-0.00332	-0.00058	0.00527437
C77	N95	-0.0103	-0.0142	-0.0064	2.26196e-07
C77	O68	-0.00045	-0.00054	-0.00037	0
C77	O70	-0.00042	-0.0005	-0.00034	0
C78	A09	0.05607	0.047	0.06514	0
C78	A41	0.14103	0.12952	0.15255	0
C78	B37	0.06329	0.05547	0.07111	0
C78	B95	0.02019	0.01496	0.02543	4.06342e-14
C78	B96	0.05364	0.04511	0.06218	0
C78	C18	0.0702	0.06166	0.07875	0
C78	C34	0.05947	0.05271	0.06623	0
C78	C44	-0.02515	-0.02754	-0.02276	0
C78	C50	0.00397	-0.00321	0.01116	0.278818
C78	C77	0.23751	0.22216	0.25286	0
C78	C79
C78	D05	-0.00769	-0.00838	-0.00701	0
C78	D12	-0.02512	-0.02925	-0.02099	0
C78	D17	-0.00704	-0.00799	-0.0061	0
C78	D22	-0.00639	-0.00771	-0.00506	0
C78	D23	-0.00404	-0.00544	-0.00264	1.54941e-08
C78	D25	-0.00563	-0.00954	-0.00172	0.00476955
C78	D50	-0.00402	-0.00993	0.00189	0.182467
C78	D64	0.12523	0.11307	0.1374	0
C78	D70
C78	E03	-0.02686	-0.03287	-0.02084	0
C78	E04	-0.00247	-0.00407	-0.00086	0.0025586
C78	E05	-0.0016	-0.00375	0.00056	0.145608
C78	E11	-0.00983	-0.01499	-0.00467	0.000188555
C78	E55	0.0006	-0.00292	0.00413	0.738669
C78	E66	-0.02516	-0.03127	-0.01906	6.66134e-16
C78	E78	-0.04373	-0.0501	-0.03736	0
C78	E83	0.08516	0.07607	0.09426	0
C78	E86	0.09825	0.08823	0.10827	0
C78	E87	0.1363	0.12484	0.14775	0
C78	F05	0.01116	0.00728	0.01504	1.72511e-08
C78	F10	-0.00511	-0.00663	-0.00359	4.42171e-11
C78	F17	-0.01374	-0.01803	-0.00945	3.44099e-10
C78	F32	-0.01321	-0.01992	-0.0065	0.000114011
C78	F41	0.00433	-0.00296	0.01162	0.244355
C78	G40	-0.00247	-0.00438	-0.00056	0.0112557
C78	G43	-0.00126	-0.00493	0.00241	0.501001
C78	G47	-0.00554	-0.00774	-0.00333	8.46004e-07
C78	G55	-0.00306	-0.00611	-1e-05	0.0492494
C78	G56	-0.01972	-0.02142	-0.01802	0
C78	H02	-0.00958	-0.01155	-0.0076	0
C78	H04	-0.00714	-0.00824	-0.00605	0
C78	H25	-0.05113	-0.05415	-0.04811	0
C78	H26	-0.05896	-0.06255	-0.05536	0
C78	H35	-0.01708	-0.01925	-0.01491	0
C78	H40	-0.01526	-0.01738	-0.01313	0
C78	H52	-0.01527	-0.01725	-0.01329	0
C78	H53	-0.00054	-0.00415	0.00308	0.76969
C78	H91	-0.00486	-0.00782	-0.0019	0.00129039
C78	I08	-0.0022	-0.00467	0.00027	0.0808546
C78	I10	-0.07853	-0.08985	-0.06722	0
C78	I20	-0.02174	-0.02383	-0.01966	0
C78	I21	-0.00598	-0.0079	-0.00405	1.13812e-09
C78	I25	-0.02396	-0.02759	-0.02034	0
C78	I26	0.10146	0.09186	0.11107	0
C78	I34	-0.00255	-0.00495	-0.00015	0.0372968
C78	I35	-0.006	-0.00766	-0.00433	1.6287e-12
C78	I44	-0.0077	-0.00962	-0.00578	3.77476e-15
C78	I47	-0.00097	-0.00356	0.00161	0.462051
C78	I48	-0.00444	-0.00948	0.0006	0.0842275
C78	I49	-0.00648	-0.0082	-0.00475	1.80078e-13
C78	I50	0.00078	-0.00302	0.00458	0.687452
C78	I51	-0.00336	-0.00678	6e-05	0.0541526
C78	I63	0.00079	-0.00197	0.00354	0.574094
C78	I67	-0.00252	-0.00538	0.00035	0.0847116
C78	I73	-0.00452	-0.00722	-0.00182	0.00103372
C78	I80	0.04214	0.0353	0.04898	0
C78	I83	-0.01222	-0.01385	-0.01059	0
C78	I84	-0.02606	-0.02882	-0.0233	0
C78	I95	0.04751	0.03939	0.05563	0
C78	J18	0.10892	0.09843	0.11942	0
C78	J22	0.05843	0.04989	0.06698	0
C78	J34	-0.00392	-0.00573	-0.00211	2.18728e-05
C78	J44	-0.01085	-0.01461	-0.00708	1.62005e-08
C78	J45	-0.04409	-0.04928	-0.0389	0
C78	J47	-0.00339	-0.00567	-0.0011	0.00363942
C78	J90	0.17931	0.16639	0.19223	0
C78	J96	0.01828	0.01323	0.02334	1.36269e-12
C78	J98	0.07721	0.06795	0.08647	0
C78	K02	-0.00613	-0.00712	-0.00514	0
C78	K13	-0.00072	-0.00435	0.0029	0.697057
C78	K20	-0.01034	-0.01285	-0.00784	6.66134e-16
C78	K21	-0.0344	-0.04149	-0.02731	0
C78	K22	-0.01416	-0.01681	-0.01151	0
C78	K25	-0.00507	-0.00768	-0.00245	0.000144651
C78	K29	-0.05369	-0.05849	-0.04888	0
C78	K30	-0.01764	-0.01999	-0.0153	0
C78	K31	-0.00848	-0.01304	-0.00392	0.000267483
C78	K43	0.00869	0.00501	0.01236	3.57513e-06
C78	K44	-0.05216	-0.05719	-0.04714	0
C78	K52	0.02655	0.01891	0.03419	9.67493e-12
C78	K56	0.09677	0.08688	0.10665	0
C78	K57	-0.06137	-0.06784	-0.0549	0
C78	K58	-0.01406	-0.01758	-0.01055	4.44089e-15
C78	K59	0.13926	0.12687	0.15164	0
C78	K62	-0.02898	-0.03266	-0.0253	0
C78	K63	-0.01479	-0.02102	-0.00855	3.3306e-06
C78	K64	-0.01605	-0.02086	-0.01123	6.43217e-11
C78	K66	0.02882	0.02252	0.03512	0
C78	K76	0.02836	0.02147	0.03526	6.66134e-16
C78	K80	-0.0106	-0.01634	-0.00485	0.000298772
C78	K81	0.00289	0.00016	0.00562	0.0379984
C78	K83	0.04044	0.03405	0.04683	0
C78	K92	0.01795	0.01086	0.02505	7.09652e-07
C78	L03	0.00828	0.00385	0.01272	0.000252949
C78	L57	-0.00701	-0.00809	-0.00592	0
C78	L72	-0.00843	-0.01005	-0.00681	0
C78	L82	-0.00575	-0.00724	-0.00426	3.90799e-14
C78	L90	-0.00553	-0.00664	-0.00442	0
C78	L98	-0.00583	-0.00846	-0.0032	1.39408e-05
C78	M06	-0.00944	-0.0121	-0.00678	3.50586e-12
C78	M13	-0.0388	-0.04317	-0.03444	0
C78	M15	-0.01848	-0.02062	-0.01634	0
C78	M16	-0.0357	-0.03842	-0.03299	0
C78	M17	-0.04719	-0.05035	-0.04402	0
C78	M19	-0.04788	-0.05364	-0.04212	0
C78	M20	-0.02668	-0.02794	-0.02541	0
C78	M23	-0.02209	-0.02341	-0.02076	0
C78	M25	-0.01216	-0.01761	-0.00672	1.20239e-05
C78	M35	-0.00898	-0.01074	-0.00721	0
C78	M43	-0.00502	-0.00675	-0.00328	1.41959e-08
C78	M47	-0.01774	-0.02191	-0.01357	0
C78	M48	-0.00849	-0.01124	-0.00574	1.43901e-09
C78	M51	-0.01057	-0.01427	-0.00688	2.06078e-08
C78	M54	0.003	-0.00402	0.01002	0.402252
C78	M65	-0.01298	-0.01398	-0.01197	0
C78	M67	-0.00803	-0.00879	-0.00726	0
C78	M75	-0.01816	-0.01994	-0.01638	0
C78	M79	0.0122	0.00511	0.01928	0.00073811
C78	M81	-0.01899	-0.02378	-0.0142	7.77156e-15
C78	M85	-0.00268	-0.00615	0.00078	0.12953
C78	N13	0.05541	0.048	0.06281	0
C78	N17	0.10169	0.09159	0.1118	0
C78	N18	-0.00573	-0.01006	-0.00141	0.00941195
C78	N20	-0.0015	-0.00355	0.00055	0.151531
C78	N28	0.0089	0.00524	0.01255	1.81826e-06
C78	N30	-0.00486	-0.00641	-0.00331	7.96877e-10
C78	N32	-0.00601	-0.00876	-0.00325	1.90523e-05
C78	N39	0.06143	0.05171	0.07115	0
C78	N73	0.01761	0.01248	0.02274	1.71789e-11
C78	N80	-0.00063	-0.00299	0.00174	0.601591
C78	N81	-0.03338	-0.03512	-0.03165	0
C78	N83	0.00117	-0.00257	0.00492	0.540315
C78	N84	-0.01651	-0.0194	-0.01361	0
C78	N85	-0.00978	-0.0117	-0.00786	0
C78	N88	-0.0033	-0.00478	-0.00182	1.24093e-05
C78	N90	-0.00455	-0.00646	-0.00263	3.20977e-06
C78	N92	-0.0139	-0.01494	-0.01287	0
C78	N93	0.00683	0.00218	0.01147	0.00395184
C78	N94	0.00081	-0.00123	0.00284	0.435304
C78	N95	-0.02026	-0.02295	-0.01757	0
C78	O68	-0.00045	-0.00053	-0.00037	0
C78	O70	-0.00042	-0.0005	-0.00034	0
C79	A09	0.0452	0.03523	0.05518	0
C79	A41	0.12875	0.11473	0.14277	0
C79	B37	0.05599	0.04711	0.06487	0
C79	B95	0.01739	0.01149	0.02329	7.60366e-09
C79	B96	0.05741	0.04731	0.0675	0
C79	C18	0.01203	0.00656	0.01751	1.6576e-05
C79	C34
C79	C44	-0.01893	-0.02306	-0.01481	0
C79	C50	0.04468	0.03195	0.05741	6.01696e-12
C79	C77	0.2347	0.21486	0.25453	0
C79	C78	0.54351	0.52276	0.56426	0
C79	D05	-0.00725	-0.00808	-0.00642	0
C79	D12	-0.03295	-0.03575	-0.03016	0
C79	D17	-0.00702	-0.00798	-0.00607	0
C79	D22	-0.00307	-0.00695	0.00081	0.120944
C79	D23	-0.0052	-0.00557	-0.00483	0
C79	D25	-0.00323	-0.00867	0.0022	0.244092
C79	D50	-0.01124	-0.01732	-0.00517	0.000287396
C79	D64	0.08869	0.07595	0.10143	0
C79	D70	0.092	0.08071	0.10328	0
C79	E03	-0.03229	-0.03924	-0.02534	0
C79	E04	-0.00256	-0.00452	-0.00061	0.0102717
C79	E05	-0.00324	-0.00566	-0.00082	0.00868701
C79	E11	-0.01113	-0.01673	-0.00553	9.79964e-05
C79	E55	0.00358	-0.00066	0.00783	0.0983397
C79	E66	-0.02609	-0.0331	-0.01907	3.10862e-13
C79	E78	-0.05426	-0.06139	-0.04714	0
C79	E83	0.08017	0.06998	0.09035	0
C79	E86	0.07194	0.0616	0.08229	0
C79	E87	0.11053	0.09764	0.12342	0
C79	F05	0.01719	0.01209	0.02228	3.77025e-11
C79	F10	-0.0061	-0.00727	-0.00492	0
C79	F17	-0.00961	-0.01502	-0.00419	0.000504394
C79	F32	-0.01545	-0.02313	-0.00777	8.04791e-05
C79	F41	0.00021	-0.00779	0.00821	0.958967
C79	G40	0.00326	-0.00031	0.00682	0.0730827
C79	G43	-0.00275	-0.00704	0.00155	0.209498
C79	G47	-0.00446	-0.00721	-0.00172	0.00144977
C79	G55	0.01527	0.0095	0.02105	2.18878e-07
C79	G56	-0.02043	-0.02217	-0.01869	0
C79	H02	-0.00733	-0.01123	-0.00344	0.000225559
C79	H04	-0.0074	-0.00858	-0.00623	0
C79	H25	-0.05138	-0.05487	-0.04789	0
C79	H26	-0.05925	-0.06351	-0.05499	0
C79	H35	-0.01697	-0.01941	-0.01453	0
C79	H40	-0.01477	-0.01782	-0.01173	0
C79	H52	-0.01557	-0.01779	-0.01335	0
C79	H53	0.00956	0.00417	0.01494	0.000502179
C79	H91	-0.00579	-0.00929	-0.00228	0.00120466
C79	I08	-0.00112	-0.00432	0.00209	0.493388
C79	I10	-0.0981	-0.11065	-0.08554	0
C79	I20	-0.022	-0.02434	-0.01966	0
C79	I21	-0.0059	-0.0083	-0.0035	1.44762e-06
C79	I25	-0.02274	-0.02741	-0.01807	0
C79	I26	0.06925	0.05958	0.07891	0
C79	I34	-0.00275	-0.00563	0.00013	0.061272
C79	I35	-0.00502	-0.00721	-0.00282	7.37559e-06
C79	I44	-0.00836	-0.01058	-0.00614	1.57208e-13
C79	I47	-0.00144	-0.00439	0.00151	0.338696
C79	I48	-0.0045	-0.01025	0.00126	0.125379
C79	I49	-0.00392	-0.00676	-0.00108	0.0068232
C79	I50	0.00442	-0.00027	0.0091	0.0644382
C79	I51	-0.00357	-0.00742	0.00028	0.0691475
C79	I63	-0.00105	-0.00424	0.00214	0.518836
C79	I67	0.00465	0.00019	0.0091	0.0407769
C79	I73	-0.00297	-0.0063	0.00036	0.0804453
C79	I80	0.03492	0.02768	0.04215	0
C79	I83	-0.01086	-0.01299	-0.00873	0
C79	I84	-0.03021	-0.03228	-0.02815	0
C79	I95	0.03489	0.02624	0.04354	2.66454e-15
C79	J18	0.1133	0.1005	0.1261	0
C79	J22	0.06247	0.05224	0.07269	0
C79	J34	-0.00356	-0.0056	-0.00153	0.000606265
C79	J44	-0.00891	-0.0134	-0.00442	0.000100474
C79	J45	-0.04759	-0.05322	-0.04196	0
C79	J47	-0.00304	-0.00572	-0.00035	0.026477
C79	J90	0.14045	0.1263	0.15459	0
C79	J96	0.0189	0.01295	0.02486	4.95084e-10
C79	J98	0.05716	0.04743	0.06688	0
C79	K02	-0.00593	-0.00707	-0.0048	0
C79	K13	-0.00389	-0.0058	-0.00199	6.27271e-05
C79	K20	-0.01116	-0.01412	-0.0082	1.47216e-13
C79	K21	-0.04056	-0.04824	-0.03288	0
C79	K22	-0.01503	-0.01823	-0.01183	0
C79	K25	-0.00793	-0.01015	-0.00571	2.53664e-12
C79	K29	-0.0564	-0.06169	-0.05111	0
C79	K30	-0.01795	-0.02073	-0.01518	0
C79	K31	-0.01233	-0.01721	-0.00746	7.14824e-07
C79	K43	0.00147	-0.00166	0.0046	0.357306
C79	K44	-0.05786	-0.063	-0.05272	0
C79	K52	0.01464	0.00657	0.02271	0.000376992
C79	K56	0.04732	0.03829	0.05636	0
C79	K57	-0.07527	-0.08093	-0.06961	0
C79	K58	-0.01377	-0.01817	-0.00938	8.20618e-10
C79	K59	0.12667	0.11202	0.14131	0
C79	K62	-0.03342	-0.03686	-0.02999	0
C79	K63	-0.02832	-0.0335	-0.02313	0
C79	K64	-0.02007	-0.02501	-0.01513	1.77636e-15
C79	K66	0.00649	0.0013	0.01168	0.0142482
C79	K76	0.01593	0.00888	0.02298	9.47738e-06
C79	K80	-0.01882	-0.02433	-0.01331	2.16274e-11
C79	K81	-0.00429	-0.0054	-0.00317	4.66294e-14
C79	K83	0.01855	0.01312	0.02397	2.05678e-11
C79	K92	0.00571	-0.00079	0.01221	0.0851085
C79	L03	0.00651	0.00129	0.01172	0.0144166
C79	L57	-0.00716	-0.00823	-0.0061	0
C79	L72	-0.00908	-0.01071	-0.00745	0
C79	L82	-0.0055	-0.00728	-0.00372	1.39392e-09
C79	L90	-0.00319	-0.00558	-0.0008	0.00889491
C79	L98	-0.00148	-0.00546	0.00251	0.466657
C79	M06	-0.01263	-0.01512	-0.01015	0
C79	M13	-0.04086	-0.0461	-0.03562	0
C79	M15	-0.01553	-0.01864	-0.01241	0
C79	M16	-0.03626	-0.03925	-0.03328	0
C79	M17	-0.04831	-0.05214	-0.04449	0
C79	M19	-0.04517	-0.05229	-0.03805	0
C79	M20	-0.02625	-0.0279	-0.02459	0
C79	M23	-0.02192	-0.02355	-0.0203	0
C79	M25	0.00071	-0.00718	0.00861	0.860087
C79	M35	-0.00865	-0.01066	-0.00665	0
C79	M43	-0.00439	-0.0066	-0.00217	0.000102496
C79	M47	-0.01505	-0.02006	-0.01004	3.91313e-09
C79	M48	0.00063	-0.00398	0.00524	0.788813
C79	M51	-0.00029	-0.00581	0.00523	0.917986
C79	M54	0.01749	0.00797	0.02702	0.000319453
C79	M65	-0.01238	-0.01391	-0.01084	0
C79	M67	-0.00759	-0.00862	-0.00656	0
C79	M75	-0.01828	-0.02017	-0.01639	0
C79	M79	0.01839	0.00944	0.02733	5.58817e-05
C79	M81	-0.01798	-0.02375	-0.0122	1.04551e-09
C79	M85	-0.00371	-0.0076	0.00018	0.0615803
C79	N13	0.05031	0.04185	0.05878	0
C79	N17	0.08617	0.07517	0.09717	0
C79	N18	-0.00422	-0.00985	0.00141	0.141798
C79	N20	-0.00376	-0.00569	-0.00184	0.000128998
C79	N28	0.00561	0.00158	0.00964	0.00636353
C79	N30	-0.00482	-0.0068	-0.00284	1.83029e-06
C79	N32	-0.0055	-0.00881	-0.00218	0.00114642
C79	N39	0.06887	0.05684	0.08089	0
C79	N73	0.00879	0.00427	0.01331	0.000138074
C79	N80	-0.00259	-0.00488	-0.00031	0.026309
C79	N81	-0.03181	-0.03464	-0.02897	0
C79	N83	-0.00288	-0.0067	0.00094	0.139489
C79	N84	-0.01857	-0.02139	-0.01575	0
C79	N85	-0.01004	-0.01264	-0.00744	3.77476e-14
C79	N88	-0.00406	-0.00527	-0.00285	4.81557e-11
C79	N90	-0.00402	-0.00596	-0.00208	4.87703e-05
C79	N92	-0.01371	-0.01527	-0.01214	0
C79	N93	0.00708	0.00284	0.01133	0.00107938
C79	N94	-0.00052	-0.0028	0.00175	0.654153
C79	N95	-0.0216	-0.02376	-0.01945	0
C79	O68	-0.00045	-0.00053	-0.00037	0
C79	O70	-0.00042	-0.0005	-0.00034	0
D05	A09	-0.00924	-0.01758	-0.0009	0.0298926
D05	A41	0.0102	0.00226	0.01815	0.0118594
D05	B37	-0.00032	-0.00508	0.00444	0.89517
D05	B95	0.00039	-0.004	0.00478	0.861769
D05	B96	-0.00597	-0.01201	7e-05	0.0527105
D05	C18	-0.0036	-0.0068	-0.00041	0.0272129
D05	C34	-0.00143	-0.00548	0.00263	0.489442
D05	C44	-0.00633	-0.01344	0.00078	0.0809885
D05	C50	0.27622	0.25126	0.30118	0
D05	C77	0.04414	0.03251	0.05576	9.90319e-14
D05	C78	0.00416	-0.00302	0.01135	0.256456
D05	C79	0.0117	0.00398	0.01943	0.00299215
D05	D12	-0.01646	-0.02353	-0.00939	5.03874e-06
D05	D17	-0.0019	-0.00577	0.00198	0.336536
D05	D22	-0.00133	-0.00459	0.00194	0.424634
D05	D23	0.00157	-0.00212	0.00527	0.404957
D05	D25	-0.00763	-0.01256	-0.00269	0.00244267
D05	D50	-0.00749	-0.01511	0.00014	0.054192
D05	D64	-0.00097	-0.01032	0.00839	0.838957
D05	D70	0.01355	0.00615	0.02096	0.000335152
D05	E03	-0.01231	-0.02316	-0.00146	0.0261658
D05	E04	0.00045	-0.00287	0.00377	0.790499
D05	E05	-0.0031	-0.00623	3e-05	0.0522323
D05	E11	0.00035	-0.00928	0.00997	0.943181
D05	E55	-0.00137	-0.00578	0.00303	0.54214
D05	E66	0.03646	0.02371	0.04921	2.08458e-08
D05	E78	-0.01041	-0.02315	0.00232	0.109119
D05	E83	0.00032	-0.00548	0.00611	0.913812
D05	E86	-0.00221	-0.00805	0.00363	0.458262
D05	E87	-0.0004	-0.01021	0.00941	0.936302
D05	F05	-0.00428	-0.00749	-0.00108	0.00885998
D05	F10	-0.00191	-0.00497	0.00116	0.221933
D05	F17	0.00857	-0.00181	0.01895	0.105614
D05	F32	-0.00616	-0.01776	0.00545	0.298164
D05	F41	0.01146	-4e-05	0.02295	0.0506974
D05	G40	-0.00324	-0.00863	0.00216	0.23916
D05	G43	0.00431	-0.00203	0.01064	0.182374
D05	G47	-0.00341	-0.00736	0.00053	0.0902282
D05	G55	-0.00938	-0.01304	-0.00571	5.26715e-07
D05	G56	-0.01046	-0.01562	-0.00531	6.97808e-05
D05	H02	-0.0047	-0.0088	-0.00059	0.0248264
D05	H04	-0.00491	-0.00763	-0.00219	0.000403035
D05	H25	-0.00366	-0.01751	0.0102	0.604624
D05	H26	-0.01768	-0.03051	-0.00486	0.00689294
D05	H35	0.00048	-0.0063	0.00726	0.889639
D05	H40	-0.00139	-0.00816	0.00538	0.687373
D05	H52	-0.0036	-0.00902	0.00183	0.19338
D05	H53	-0.00102	-0.0078	0.00576	0.768095
D05	H91	5e-05	-0.00609	0.0062	0.987276
D05	I08	-0.00378	-0.00713	-0.00043	0.0269956
D05	I10	0.00842	-0.01247	0.02932	0.429635
D05	I20	-0.01572	-0.02082	-0.01063	1.47256e-09
D05	I21	-0.00582	-0.00998	-0.00166	0.00610449
D05	I25	-0.02072	-0.02761	-0.01384	3.66812e-09
D05	I26	0.00169	-0.00326	0.00663	0.502954
D05	I34	0.00233	-0.00429	0.00894	0.489961
D05	I35	-0.00168	-0.00619	0.00283	0.465322
D05	I44	-0.00386	-0.00824	0.00052	0.0841127
D05	I47	-0.00034	-0.00416	0.00348	0.861512
D05	I48	-0.01117	-0.01869	-0.00366	0.00357669
D05	I49	0.00136	-0.00406	0.00678	0.622855
D05	I50	-0.00267	-0.00853	0.00318	0.371429
D05	I51	-0.00271	-0.00848	0.00306	0.357283
D05	I63	-0.00468	-0.008	-0.00136	0.00572918
D05	I67	-0.00406	-0.00832	0.00019	0.0614593
D05	I73	0.00213	-0.00376	0.00803	0.478825
D05	I80	-0.00027	-0.0042	0.00366	0.892883
D05	I83	-0.00806	-0.01188	-0.00425	3.45919e-05
D05	I84	-0.01973	-0.02499	-0.01447	1.95399e-13
D05	I95	0.00771	-0.00076	0.01618	0.0744022
D05	J18	-0.00662	-0.01422	0.00098	0.0877732
D05	J22	-0.00388	-0.01045	0.00268	0.246707
D05	J34	-0.00313	-0.00553	-0.00074	0.010422
D05	J44	-0.00871	-0.01499	-0.00243	0.0065597
D05	J45	-0.01576	-0.02596	-0.00556	0.00245859
D05	J47	-0.00401	-0.00827	0.00025	0.065041
D05	J90	-0.00331	-0.00978	0.00315	0.315622
D05	J96	-0.00517	-0.00868	-0.00167	0.00383933
D05	J98	0.00326	-0.00398	0.01049	0.377155
D05	K02	-0.00349	-0.00639	-0.00058	0.0185377
D05	K13	-0.00331	-0.00582	-0.0008	0.00974634
D05	K20	-0.01278	-0.01611	-0.00945	5.39568e-14
D05	K21	-0.00572	-0.01978	0.00834	0.425229
D05	K22	-0.00933	-0.01469	-0.00397	0.000645552
D05	K25	-0.00535	-0.00866	-0.00204	0.00153504
D05	K29	-0.03868	-0.04768	-0.02968	0
D05	K30	-0.01199	-0.01759	-0.0064	2.6662e-05
D05	K31	-0.00975	-0.01689	-0.00261	0.00744021
D05	K43	-0.0045	-0.00701	-0.00199	0.000441506
D05	K44	-0.01974	-0.03089	-0.0086	0.000517467
D05	K52	-0.01006	-0.01811	-0.002	0.0143703
D05	K56	-0.00764	-0.01133	-0.00395	4.9473e-05
D05	K57	-0.03481	-0.04671	-0.0229	9.9838e-09
D05	K58	-0.00376	-0.01033	0.00281	0.261988
D05	K59	-0.01329	-0.02187	-0.0047	0.00241194
D05	K62	-0.01997	-0.02664	-0.01329	4.52256e-09
D05	K63	-0.02476	-0.03186	-0.01766	8.19167e-12
D05	K64	-0.00228	-0.01088	0.00633	0.603533
D05	K66	-0.00447	-0.00896	2e-05	0.051025
D05	K76	-0.00113	-0.00743	0.00516	0.724962
D05	K80	-0.01426	-0.02133	-0.00719	7.70912e-05
D05	K81	-0.0006	-0.00376	0.00255	0.709341
D05	K83	-0.00053	-0.00455	0.00348	0.795844
D05	K92	-0.02066	-0.02554	-0.01578	0
D05	L03	0.00396	-0.00297	0.01089	0.262714
D05	L57	-0.00245	-0.00556	0.00065	0.121975
D05	L72	-0.00365	-0.00754	0.00024	0.0659042
D05	L82	0.00157	-0.00308	0.00621	0.507666
D05	L90	0.01457	0.00627	0.02288	0.000584828
D05	L98	-0.00342	-0.00768	0.00084	0.115598
D05	M06	-0.00474	-0.01024	0.00075	0.090894
D05	M13	0.0025	-0.0094	0.01439	0.680385
D05	M15	0.00019	-0.00711	0.00749	0.959315
D05	M16	-0.02367	-0.0303	-0.01704	2.60636e-12
D05	M17	-0.01502	-0.02469	-0.00536	0.00231939
D05	M19	-0.00204	-0.01538	0.01131	0.764469
D05	M20	-0.01767	-0.02212	-0.01323	6.66134e-15
D05	M23	-0.01292	-0.01736	-0.00847	1.21928e-08
D05	M25	-0.01387	-0.02121	-0.00653	0.000212473
D05	M35	-0.00406	-0.00817	5e-05	0.0528486
D05	M43	-0.00653	-0.00857	-0.00449	3.52066e-10
D05	M47	-0.00987	-0.01829	-0.00146	0.0215109
D05	M48	-0.00628	-0.01297	0.00042	0.0659878
D05	M51	-0.01046	-0.01563	-0.00528	7.44299e-05
D05	M54	-0.00821	-0.0186	0.00218	0.12144
D05	M65	-0.00963	-0.01286	-0.00639	5.39329e-09
D05	M67	-0.0061	-0.00805	-0.00415	8.71737e-10
D05	M75	-0.01341	-0.01792	-0.00891	5.40112e-09
D05	M79	-0.01312	-0.02102	-0.00521	0.00114182
D05	M81	0.00466	-0.00725	0.01657	0.44315
D05	M85	0.00729	-0.00061	0.01519	0.0705041
D05	N13	-0.00175	-0.00517	0.00167	0.315898
D05	N17	-0.00356	-0.01098	0.00386	0.347024
D05	N18	-0.00023	-0.00976	0.00931	0.962291
D05	N20	-0.00114	-0.00492	0.00263	0.553922
D05	N28	-0.00178	-0.00538	0.00181	0.331818
D05	N30	-0.00278	-0.0059	0.00035	0.0812261
D05	N32	-0.00475	-0.00909	-0.00042	0.0317427
D05	N39	-0.01685	-0.0258	-0.00791	0.000222394
D05	N73	-0.00246	-0.0054	0.00047	0.100426
D05	N80	-0.00422	-0.00594	-0.0025	1.51811e-06
D05	N81	-0.0196	-0.02537	-0.01383	2.77796e-11
D05	N83	-0.00687	-0.01034	-0.0034	0.000104259
D05	N84	-0.00486	-0.01079	0.00106	0.107902
D05	N85	-0.00117	-0.00615	0.00381	0.64517
D05	N88	0.00011	-0.00313	0.00335	0.946945
D05	N90	-0.00192	-0.00504	0.00121	0.228503
D05	N92	-0.01375	-0.01514	-0.01236	0
D05	N93	-0.00248	-0.0046	-0.00036	0.0218578
D05	N94	-0.00348	-0.00447	-0.00248	7.12741e-12
D05	N95	-0.00559	-0.01176	0.00058	0.0757735
D05	O68	-0.00046	-0.00054	-0.00038	0
D05	O70	-0.00042	-0.0005	-0.00034	0
D12	A09	0.01725	0.01256	0.02194	5.63771e-13
D12	A41	-0.00214	-0.00486	0.00057	0.122371
D12	B37	-1e-05	-0.00202	0.002	0.99222
D12	B95	-0.00317	-0.00475	-0.0016	7.9837e-05
D12	B96	-0.00597	-0.00863	-0.00332	1.047e-05
D12	C18	0.02856	0.0248	0.03232	0
D12	C34	-0.00172	-0.00342	-3e-05	0.0467113
D12	C44	-0.01522	-0.01774	-0.0127	0
D12	C50	-0.0218	-0.02473	-0.01887	0
[truncated: 21,564 more rows]
