# Supplementary material for: Mapping multimorbidity progression among 190 diseases
Source: Commun Med (Lond). 2024 Jul 11;4:139. doi: 10.1038/s43856-024-00563-2 (PMC11239867; doi:10.1038/s43856-024-00563-2)
Supplement: Supplementary file 5 — Supplementary Data 2 [file 43856_2024_563_MOESM5_ESM.xlsx]

## Sheet: Supplementary Data 2
Supplementary Data 2. Pairwise causal effects of 160 diseases for males
Exposure	Outcome	Main effects	Lower 95% CIs	Upper 95% CIs	P values
A04	A09	0.03961	0.02277	0.05646	4.04958e-06
A04	A41	0.07961	0.05666	0.10256	1.05393e-11
A04	B37	0.03041	0.0188	0.04202	2.83926e-07
A04	B95	0.03131	0.01972	0.04289	1.17618e-07
A04	B96	0.04293	0.02811	0.05776	1.38093e-08
A04	C18	-0.00491	-0.00902	-0.00081	0.0190597
A04	C34	0.00058	-0.00487	0.00602	0.834621
A04	C44	-0.02682	-0.03515	-0.01849	2.77977e-10
A04	C61	-0.02451	-0.03429	-0.01473	9.01408e-07
A04	C67	-0.00098	-0.0065	0.00453	0.727625
A04	C77	0.0047	-0.00503	0.01443	0.34376
A04	C78	0.02672	0.01254	0.04089	0.000220218
A04	C79	0.00173	-0.00572	0.00919	0.649227
A04	D12	-0.00934	-0.02308	0.00441	0.182907
A04	D17	-0.00368	-0.00956	0.0022	0.219948
A04	D22	-0.00619	-0.00696	-0.00542	0
A04	D23	-0.00066	-0.00471	0.00339	0.749418
A04	D50	0.03703	0.02197	0.05209	1.44056e-06
A04	D64	0.04909	0.03213	0.06605	1.40206e-08
A04	D69	0.0109	0.0031	0.01869	0.00613026
A04	D70	0.04045	0.02468	0.05621	4.93075e-07
A04	E03	-0.01233	-0.01722	-0.00744	7.72911e-07
A04	E10	-0.00252	-0.00549	0.00044	0.0957463
A04	E11	-0.01958	-0.03617	-0.00299	0.020709
A04	E14	-0.00386	-0.00799	0.00027	0.0669716
A04	E66	-0.01196	-0.02575	0.00183	0.08915
A04	E78	-0.0299	-0.05252	-0.00728	0.00957518
A04	E83	0.02704	0.01551	0.03858	4.33636e-06
A04	E86	0.08579	0.0667	0.10489	0
A04	E87	0.08538	0.06458	0.10617	8.88178e-16
A04	F05	0.01529	0.00604	0.02455	0.00120338
A04	F10	-0.00678	-0.0134	-0.00015	0.0448715
A04	F17	-0.01407	-0.02676	-0.00138	0.0297695
A04	F32	0.00052	-0.01168	0.01272	0.933421
A04	F41	-0.00075	-0.01073	0.00924	0.882958
A04	G40	-0.00045	-0.00533	0.00443	0.856573
A04	G45	-0.00192	-0.00647	0.00263	0.408193
A04	G47	-0.00358	-0.0118	0.00464	0.393313
A04	G55	0.00129	-0.00698	0.00956	0.759809
A04	G56	-0.00955	-0.01441	-0.00469	0.000117425
A04	G81	-0.00041	-0.00467	0.00385	0.850376
A04	H02	-0.0079	-0.01238	-0.00341	0.00055563
A04	H25	-0.02375	-0.0328	-0.0147	2.69456e-07
A04	H26	-0.02023	-0.03109	-0.00937	0.000261133
A04	H33	-0.00328	-0.00851	0.00195	0.218991
A04	H35	0.00078	-0.00707	0.00862	0.84549
A04	H36	-0.00436	-0.00767	-0.00105	0.00983001
A04	H40	-0.01078	-0.01717	-0.00439	0.000944554
A04	H52	-0.00689	-0.0121	-0.00168	0.00954155
A04	H53	-0.00029	-0.00605	0.00547	0.921392
A04	H91	0.00383	-0.00552	0.01317	0.421804
A04	I08	0.00681	-0.00077	0.01439	0.0782558
A04	I10	-0.02421	-0.06179	0.01336	0.206643
A04	I20	-0.00956	-0.02279	0.00368	0.156845
A04	I21	-0.01274	-0.02172	-0.00377	0.00539889
A04	I24	-0.00409	-0.00782	-0.00037	0.0313931
A04	I25	-0.02672	-0.04416	-0.00928	0.00267389
A04	I26	0.00966	-0.00047	0.0198	0.0617425
A04	I34	0.00057	-0.00542	0.00656	0.852044
A04	I35	-0.00172	-0.0098	0.00635	0.676323
A04	I44	0.00143	-0.00988	0.01273	0.804192
A04	I45	-0.00121	-0.00846	0.00603	0.743408
A04	I47	0.00018	-0.00575	0.00612	0.952598
A04	I48	0.00218	-0.01451	0.01888	0.798003
A04	I49	0.0041	-0.00488	0.01309	0.371119
A04	I50	0.00896	-0.00219	0.02011	0.115249
A04	I51	0.0138	-0.00012	0.02773	0.052088
A04	I63	-0.00313	-0.00959	0.00333	0.342285
A04	I67	0.00342	-0.00636	0.0132	0.493092
A04	I70	0.00208	-0.00285	0.00701	0.408273
A04	I71	0.00072	-0.00581	0.00725	0.828902
A04	I73	0.0003	-0.00696	0.00757	0.935493
A04	I80	0.00044	-0.00569	0.00657	0.888119
A04	I83	0.00391	-0.00477	0.0126	0.377563
A04	I84	-0.02098	-0.02854	-0.01341	5.45927e-08
A04	I95	0.03649	0.02213	0.05086	6.39811e-07
A04	J18	0.05615	0.0369	0.07541	1.09314e-08
A04	J22	0.01715	0.00597	0.02833	0.00264171
A04	J33	-0.00278	-0.00655	0.00099	0.148372
A04	J34	0.0026	-0.00581	0.01102	0.54479
A04	J43	0.00381	-0.00177	0.0094	0.181196
A04	J44	-0.00627	-0.01555	0.00301	0.185414
A04	J45	-0.01979	-0.0333	-0.00629	0.00407688
A04	J47	0.00296	-0.0025	0.00843	0.288421
A04	J90	0.02696	0.01461	0.03931	1.88012e-05
A04	J96	0.01927	0.0083	0.03024	0.000575398
A04	J98	0.0152	0.00467	0.02573	0.00466573
A04	K02	-0.00242	-0.00719	0.00234	0.31953
A04	K13	-0.00344	-0.00634	-0.00053	0.0202888
A04	K20	0.03527	0.0203	0.05023	3.84866e-06
A04	K21	0.08521	0.05872	0.1117	2.88746e-10
A04	K22	0.03719	0.02071	0.05367	9.73026e-06
A04	K25	0.01771	0.00658	0.02884	0.00181625
A04	K26	0.01793	0.0072	0.02867	0.00106162
A04	K29	0.07603	0.051	0.10105	2.60395e-09
A04	K30	0.01661	0.00622	0.02699	0.00171932
A04	K31	0.02177	0.00933	0.0342	0.000600521
A04	K40	-0.03109	-0.04218	-0.01999	3.96868e-08
A04	K42	-0.00175	-0.00958	0.00608	0.661344
A04	K43	0.01208	0.00247	0.02168	0.0136994
A04	K44	0.08465	0.06055	0.10876	5.86176e-12
A04	K51	0.00473	-0.00238	0.01184	0.192264
A04	K52	0.00905	-0.00233	0.02043	0.119068
A04	K56	0.02721	0.01479	0.03963	1.75475e-05
A04	K57	-0.00506	-0.02456	0.01444	0.611036
A04	K58	0.0049	-0.00191	0.01172	0.158763
A04	K59	0.02102	0.00639	0.03564	0.00484686
A04	K60	0.00042	-0.00472	0.00556	0.872758
A04	K62	-0.00489	-0.01968	0.00989	0.516822
A04	K63	0.00017	-0.01596	0.01631	0.983524
A04	K64	0.01493	0.00081	0.02906	0.0382932
A04	K66	0.00765	-0.00059	0.01589	0.0688108
A04	K76	0.01407	0.00354	0.0246	0.00882093
A04	K80	0.01016	-0.00122	0.02154	0.0801395
A04	K92	0.03499	0.01729	0.0527	0.000107281
A04	L02	-0.00054	-0.00447	0.00339	0.787689
A04	L03	0.00178	-0.00757	0.01112	0.7089
A04	L30	-7e-05	-0.0056	0.00546	0.980206
A04	L40	0.00044	-0.00557	0.00646	0.885994
A04	L57	-0.00515	-0.01051	0.00022	0.0599102
A04	L72	-0.0086	-0.01136	-0.00585	9.45609e-10
A04	L82	-0.00595	-0.00945	-0.00245	0.000862243
A04	L89	0.02399	0.01457	0.03341	5.98967e-07
A04	L98	-0.00223	-0.00837	0.00391	0.476554
A04	M06	0.00079	-0.00491	0.00649	0.785892
A04	M10	0.00056	-0.00904	0.01017	0.909021
A04	M13	-0.00574	-0.01745	0.00596	0.336471
A04	M15	-0.00616	-0.01099	-0.00133	0.0124295
A04	M16	-0.01536	-0.0251	-0.00563	0.00198471
A04	M17	-0.01709	-0.02992	-0.00426	0.00903341
A04	M19	-0.00734	-0.02117	0.0065	0.298407
A04	M20	-0.00579	-0.00798	-0.0036	2.19616e-07
A04	M23	-0.01424	-0.02195	-0.00653	0.000294573
A04	M25	-0.00274	-0.01352	0.00804	0.618356
A04	M47	0.00149	-0.00831	0.01129	0.765703
A04	M48	-0.00503	-0.01129	0.00122	0.114992
A04	M51	0.00281	-0.00726	0.01288	0.584426
A04	M54	0.00488	-0.00864	0.0184	0.479283
A04	M65	-0.00545	-0.00995	-0.00096	0.0174816
A04	M72	-0.00778	-0.01315	-0.0024	0.00455416
A04	M75	-0.01564	-0.02028	-0.011	3.93374e-11
A04	M79	-0.00695	-0.01761	0.00371	0.201298
A04	M81	0.00295	-0.00549	0.01139	0.493299
A04	N13	0.00454	-0.00307	0.01214	0.241972
A04	N17	0.13349	0.10946	0.15751	0
A04	N18	0.02102	0.00508	0.03697	0.00977094
A04	N20	-0.00655	-0.01221	-0.00088	0.0234394
A04	N28	0.00536	-0.00308	0.0138	0.213228
A04	N32	-0.00547	-0.01603	0.00509	0.309979
A04	N35	-0.00028	-0.00609	0.00553	0.924745
A04	N39	0.03602	0.01972	0.05233	1.4917e-05
A04	N40	-0.01424	-0.03069	0.00221	0.089757
A04	N41	-0.0057	-0.00907	-0.00234	0.000899983
A04	N42	-0.00375	-0.00706	-0.00043	0.0266098
A04	N43	0.00385	-0.00275	0.01046	0.25326
A04	N47	-0.00018	-0.0064	0.00604	0.954768
A04	N48	0.00106	-0.00721	0.00932	0.801526
A04	N50	0.00071	-0.00505	0.00646	0.80893
A04	U07	0.01055	0.00311	0.01798	0.00541633
A09	A04	0.0137	0.0106	0.01679	0
A09	A41	0.08849	0.08077	0.09621	0
A09	B37	0.02487	0.02057	0.02918	0
A09	B95	0.01722	0.01307	0.02137	4.44089e-16
A09	B96	0.03186	0.0265	0.03722	0
A09	C18	0.00095	-0.00176	0.00367	0.492827
A09	C34	-0.00196	-0.00402	0.0001	0.0622018
A09	C44	-0.02452	-0.02795	-0.02109	0
A09	C61	-0.02255	-0.02653	-0.01857	0
A09	C67	-0.00443	-0.00624	-0.00262	1.60957e-06
A09	C77	0.01117	0.0069	0.01544	2.94063e-07
A09	C78	0.0176	0.01286	0.02234	3.39728e-13
A09	C79	0.01768	0.01303	0.02233	9.17044e-14
A09	D12	0.00976	0.00331	0.01621	0.00301868
A09	D17	-0.00685	-0.0089	-0.00479	6.43217e-11
A09	D22	-0.00418	-0.00539	-0.00296	1.551e-11
A09	D23	-0.00336	-0.00432	-0.0024	6.88605e-12
A09	D50	0.01972	0.01444	0.025	2.47358e-13
A09	D64	0.04069	0.03421	0.04718	0
A09	D69	0.01901	0.01503	0.02299	0
A09	D70	0.04043	0.03502	0.04585	0
A09	E03	-0.00125	-0.00454	0.00204	0.456465
A09	E10	-0.0006	-0.00212	0.00093	0.440619
A09	E11	6e-05	-0.00637	0.0065	0.985419
A09	E14	0.00137	-0.00103	0.00377	0.263211
A09	E66	-0.0028	-0.00847	0.00286	0.332667
A09	E78	-0.03873	-0.04716	-0.03029	0
A09	E83	0.04259	0.03703	0.04815	0
A09	E86	0.08809	0.0809	0.09528	0
A09	E87	0.09636	0.08819	0.10454	0
A09	F05	0.02552	0.02132	0.02971	0
A09	F10	0.00179	-0.00201	0.00559	0.35587
A09	F17	-0.00533	-0.01115	0.0005	0.0729023
A09	F32	0.01791	0.0122	0.02361	7.5969e-10
A09	F41	0.01559	0.01054	0.02064	1.44153e-09
A09	G40	-0.00059	-0.00282	0.00163	0.603252
A09	G45	-0.00409	-0.00569	-0.00249	5.43594e-07
A09	G47	-0.00243	-0.00573	0.00086	0.148328
A09	G55	-0.00476	-0.00679	-0.00273	4.30964e-06
A09	G56	-0.00923	-0.0113	-0.00716	0
A09	G81	0.00269	0.00023	0.00515	0.0320929
A09	H02	-0.00609	-0.00824	-0.00394	2.8272e-08
A09	H25	-0.01559	-0.01978	-0.0114	3.03757e-13
A09	H26	-0.02361	-0.02805	-0.01918	0
A09	H33	-0.00731	-0.00842	-0.0062	0
A09	H35	-0.00576	-0.00824	-0.00328	5.30732e-06
A09	H36	0.00116	-0.00061	0.00292	0.197691
A09	H40	-0.00633	-0.00934	-0.00333	3.6479e-05
A09	H52	-0.00537	-0.00768	-0.00305	5.45395e-06
A09	H53	0.00024	-0.00232	0.0028	0.85421
A09	H91	0.00301	-0.00046	0.00649	0.0895594
A09	I08	0.00938	0.0059	0.01286	1.27093e-07
A09	I10	-0.03197	-0.04559	-0.01834	4.2455e-06
A09	I20	-0.01755	-0.0221	-0.013	4.04121e-14
A09	I21	-0.0081	-0.01185	-0.00435	2.2998e-05
A09	I24	-8e-05	-0.00235	0.00219	0.94493
A09	I25	-0.02213	-0.02887	-0.01538	1.27051e-10
A09	I26	0.00959	0.00573	0.01345	1.11862e-06
A09	I34	0.00421	0.00122	0.00721	0.00586697
A09	I35	-0.00152	-0.00427	0.00123	0.278655
A09	I44	0.00517	0.00103	0.0093	0.0142621
A09	I45	0.00111	-0.00186	0.00409	0.4646
A09	I47	0.00235	-0.00035	0.00505	0.0880219
A09	I48	0.01038	0.00368	0.01709	0.00241116
A09	I49	0.00212	-0.00092	0.00517	0.17238
A09	I50	0.01869	0.01355	0.02383	1.02629e-12
A09	I51	0.0152	0.01007	0.02033	6.34476e-09
A09	I63	-0.00241	-0.00535	0.00053	0.108128
A09	I67	0.00705	0.00355	0.01055	7.88068e-05
A09	I70	0.00176	-0.00023	0.00375	0.0830126
A09	I71	0.00035	-0.00211	0.0028	0.779915
A09	I73	0.00108	-0.00169	0.00385	0.444755
A09	I80	0.005	0.00183	0.00818	0.0020245
A09	I83	-0.0054	-0.00737	-0.00343	7.76142e-08
A09	I84	-0.00962	-0.01392	-0.00532	1.16023e-05
A09	I95	0.06328	0.05654	0.07003	0
A09	J18	0.07214	0.06433	0.07994	0
A09	J22	0.02611	0.0208	0.03141	0
A09	J33	-0.00491	-0.00587	-0.00394	0
A09	J34	-0.0043	-0.00621	-0.00239	1.02153e-05
A09	J43	0.00147	-0.00074	0.00368	0.192332
A09	J44	0.00024	-0.00397	0.00446	0.911139
A09	J45	-0.0155	-0.02074	-0.01027	6.50427e-09
A09	J47	0.00243	-8e-05	0.00493	0.0572605
A09	J90	0.04172	0.03565	0.04778	0
A09	J96	0.02409	0.01966	0.02852	0
A09	J98	0.03015	0.02481	0.03549	0
A09	K02	-0.00212	-0.00403	-0.0002	0.0300207
A09	K13	-0.00049	-0.00234	0.00136	0.603667
A09	K20	0.0018	-0.00185	0.00544	0.333094
A09	K21	0.00882	0.00165	0.01599	0.0159068
A09	K22	-0.00151	-0.00576	0.00275	0.486706
A09	K25	0.00105	-0.00151	0.00361	0.421451
A09	K26	0.00361	0.00115	0.00606	0.00395012
A09	K29	0.01103	0.00372	0.01833	0.00308186
A09	K30	-0.00426	-0.00689	-0.00164	0.00146869
A09	K31	0.00631	0.00208	0.01055	0.0034966
A09	K40	-0.0284	-0.03325	-0.02354	0
A09	K42	-0.00242	-0.00501	0.00018	0.0675762
A09	K43	0.00292	0.00044	0.0054	0.0210135
A09	K44	-0.00296	-0.00923	0.0033	0.354429
A09	K51	0.01283	0.00937	0.01629	3.65263e-13
A09	K52	0.02245	0.01723	0.02767	0
A09	K56	0.02487	0.02027	0.02947	0
A09	K57	0.05699	0.04732	0.06665	0
A09	K58	0.01323	0.00951	0.01696	3.37175e-12
A09	K59	0.09255	0.08399	0.10111	0
A09	K60	0.00168	-0.00049	0.00385	0.129161
A09	K62	0.02409	0.01696	0.03122	3.53853e-11
A09	K63	0.04906	0.04077	0.05735	0
A09	K64	0.04966	0.04264	0.05668	0
A09	K66	0.00988	0.0062	0.01356	1.42362e-07
A09	K76	0.0203	0.01558	0.02501	0
A09	K80	0.01189	0.00736	0.01642	2.68293e-07
A09	K92	0.0605	0.05286	0.06813	0
A09	L02	-0.00082	-0.00249	0.00084	0.334402
A09	L03	0.00722	0.00333	0.01111	0.000274933
A09	L30	0.0024	1e-05	0.00479	0.0490449
A09	L40	0.0017	-0.00092	0.00432	0.20346
A09	L57	-0.00455	-0.00651	-0.00258	5.66766e-06
A09	L72	-0.00699	-0.00869	-0.00529	6.66134e-16
A09	L82	-0.00395	-0.00573	-0.00217	1.36487e-05
A09	L89	0.02575	0.02187	0.02964	0
A09	L98	0.0014	-0.00177	0.00457	0.386701
A09	M06	-0.00263	-0.00452	-0.00074	0.00638342
A09	M10	0.0005	-0.00345	0.00445	0.804056
A09	M13	-0.00597	-0.01036	-0.00157	0.00775881
A09	M15	-0.00413	-0.00637	-0.00189	0.0003018
A09	M16	-0.01636	-0.01953	-0.01319	0
A09	M17	-0.03359	-0.03746	-0.02972	0
A09	M19	-0.00397	-0.00938	0.00143	0.149972
A09	M20	-0.00469	-0.00576	-0.00361	0
A09	M23	-0.02143	-0.02354	-0.01931	0
A09	M25	0.00147	-0.00293	0.00587	0.512585
A09	M47	-0.00023	-0.00381	0.00334	0.899654
A09	M48	-0.00077	-0.0038	0.00226	0.618424
A09	M51	-0.0044	-0.00728	-0.00152	0.00274945
A09	M54	0.01371	0.00825	0.01918	8.78645e-07
A09	M65	-0.00611	-0.00794	-0.00427	6.74536e-11
A09	M72	-0.00924	-0.01112	-0.00735	0
A09	M75	-0.01352	-0.0157	-0.01135	0
A09	M79	0.00897	0.00419	0.01374	0.000231478
A09	M81	0.00366	0.00099	0.00632	0.00710713
A09	N13	0.00689	0.00352	0.01025	5.99025e-05
A09	N17	0.11847	0.10973	0.12721	0
A09	N18	0.02201	0.01669	0.02733	4.44089e-16
A09	N20	-0.00071	-0.00359	0.00216	0.628361
A09	N28	0.00936	0.00593	0.01278	8.49061e-08
A09	N32	-0.00886	-0.01244	-0.00529	1.18871e-06
A09	N35	-0.00256	-0.00473	-0.0004	0.0204712
A09	N39	0.03826	0.03178	0.04474	0
A09	N40	-0.01504	-0.02139	-0.00869	3.44606e-06
A09	N41	-0.00377	-0.00551	-0.00203	2.16974e-05
A09	N42	-0.00269	-0.00434	-0.00104	0.0013964
A09	N43	-0.00238	-0.00392	-0.00085	0.00237398
A09	N47	-0.00121	-0.00332	0.0009	0.261021
A09	N48	-0.00082	-0.00324	0.00161	0.507482
A09	N50	-0.00183	-0.004	0.00035	0.0991264
A09	U07	0.02161	0.01754	0.02569	0
A41	A04	0.02514	0.01992	0.03035	0
A41	A09	0.10196	0.09165	0.11226	0
A41	B37	0.05208	0.04523	0.05893	0
A41	B95	0.06868	0.0607	0.07665	0
A41	B96	0.15303	0.14143	0.16463	0
A41	C18	-0.00128	-0.00382	0.00125	0.322338
A41	C34	-0.00237	-0.00456	-0.00018	0.0339137
A41	C44	-0.02859	-0.03232	-0.02485	0
A41	C61	-0.01759	-0.02273	-0.01246	1.89357e-11
A41	C67	-0.00365	-0.00566	-0.00164	0.000371981
A41	C77	0.01861	0.01347	0.02375	1.28031e-12
A41	C78	0.04605	0.03889	0.0532	0
A41	C79	0.03988	0.03302	0.04675	0
A41	D12	-0.04036	-0.0443	-0.03641	0
A41	D17	-0.00816	-0.01031	-0.00602	8.90399e-14
A41	D22	-0.00544	-0.00632	-0.00455	0
A41	D23	-0.00432	-0.00512	-0.00352	0
A41	D50	0.00995	0.00487	0.01503	0.000123548
A41	D64	0.08424	0.07429	0.0942	0
A41	D69	0.0528	0.046	0.0596	0
A41	D70
A41	E03	-0.00219	-0.0058	0.00142	0.234428
A41	E10	0.00266	0.0002	0.00512	0.0340609
A41	E11	-0.01025	-0.01915	-0.00135	0.0239891
A41	E14	-0.00178	-0.004	0.00043	0.115238
A41	E66	-0.00441	-0.0111	0.00229	0.196685
A41	E78	-0.06919	-0.07735	-0.06103	0
A41	E83	0.06809	0.05991	0.07628	0
A41	E86	0.09638	0.08802	0.10473	0
A41	E87	0.20365	0.19079	0.21651	0
A41	F05	0.0698	0.06314	0.07645	0
A41	F10	-0.00142	-0.00596	0.00312	0.53985
A41	F17	-0.02141	-0.02749	-0.01534	4.92961e-12
A41	F32	0.00169	-0.00355	0.00694	0.527691
A41	F41	0.00368	-0.00209	0.00945	0.211281
A41	G40	0.00171	-0.00147	0.00488	0.291141
A41	G45	-0.00586	-0.00715	-0.00457	0
A41	G47	-0.00887	-0.01192	-0.00582	1.19761e-08
A41	G55	0.00055	-0.00264	0.00374	0.735415
A41	G56	-0.01234	-0.01399	-0.0107	0
A41	G81	0.01005	0.00645	0.01366	4.6532e-08
A41	H02	-0.00744	-0.00978	-0.0051	4.61121e-10
A41	H25	-0.02906	-0.03254	-0.02558	0
A41	H26	-0.03596	-0.03984	-0.03209	0
A41	H33	-0.00662	-0.00803	-0.00522	0
A41	H35	-0.00997	-0.0121	-0.00783	0
A41	H36	-0.00013	-0.00223	0.00198	0.903655
A41	H40	-0.01483	-0.01725	-0.01241	0
A41	H52	-0.00968	-0.01154	-0.00783	0
A41	H53	-0.00205	-0.00455	0.00044	0.107306
A41	H91	-0.00445	-0.00763	-0.00127	0.00609238
A41	I08	0.01686	0.01213	0.02159	2.82063e-12
A41	I10	-0.07218	-0.0882	-0.05617	0
A41	I20	-0.03188	-0.03626	-0.0275	0
A41	I21	-0.00873	-0.01281	-0.00464	2.80569e-05
A41	I24	-1e-05	-0.00267	0.00264	0.99411
A41	I25	-0.03058	-0.03798	-0.02318	4.44089e-16
A41	I26	0.02243	0.01699	0.02786	6.66134e-16
A41	I34	0.00724	0.00309	0.01138	0.000618207
A41	I35	0.00089	-0.00263	0.00442	0.620695
A41	I44	0.0036	-0.00102	0.00821	0.126282
A41	I45	0.00403	0.00059	0.00748	0.0218578
A41	I47	0.00534	0.00186	0.00883	0.00267094
A41	I48	0.04458	0.03549	0.05368	0
A41	I49	0.00238	-0.00129	0.00606	0.204322
A41	I50	0.03978	0.03288	0.04669	0
A41	I51	0.02109	0.01447	0.02772	4.39094e-10
A41	I63	0.00612	0.00153	0.01071	0.00896638
A41	I67	0.01658	0.01169	0.02146	2.88423e-11
A41	I70	0.00266	0.00023	0.00509	0.0319117
A41	I71	-0.00017	-0.00302	0.00269	0.907092
A41	I73	0.00057	-0.00284	0.00399	0.743558
A41	I80	0.01798	0.01308	0.02288	6.386e-13
A41	I83	-0.00655	-0.00862	-0.00447	6.13247e-10
A41	I84	-0.03044	-0.03304	-0.02785	0
A41	I95	0.12196	0.11166	0.13226	0
A41	J18	0.20756	0.1946	0.22051	0
A41	J22	0.0798	0.0709	0.08871	0
A41	J33	-0.00598	-0.00642	-0.00554	0
A41	J34	-0.00302	-0.00594	-0.0001	0.0426498
A41	J43	0.00468	0.00186	0.00751	0.00116625
A41	J44	-0.00295	-0.00764	0.00174	0.217637
A41	J45	-0.03136	-0.03633	-0.02638	0
A41	J47	0.00858	0.00475	0.01242	1.15941e-05
A41	J90	0.10969	0.09951	0.11988	0
A41	J96	0.08041	0.07239	0.08843	0
A41	J98	0.07858	0.06956	0.0876	0
A41	K02	-0.00083	-0.0033	0.00163	0.50928
A41	K13	-0.00202	-0.00389	-0.00015	0.0342412
A41	K20	-0.00532	-0.00897	-0.00167	0.0042798
A41	K21	-0.02123	-0.02815	-0.01431	1.81985e-09
A41	K22	-0.01214	-0.01596	-0.00832	4.6972e-10
A41	K25	-0.00216	-0.00476	0.00045	0.104124
A41	K26	0.00186	-0.00065	0.00437	0.146382
A41	K29	-0.02535	-0.03195	-0.01875	5.15143e-14
A41	K30	-0.01121	-0.01299	-0.00943	0
A41	K31	-0.00621	-0.01	-0.00243	0.00130106
A41	K40	-0.04265	-0.04665	-0.03866	0
A41	K42	-0.00483	-0.00718	-0.00247	5.82296e-05
A41	K43	0.00981	0.00588	0.01375	1.02747e-06
A41	K44	-0.02988	-0.03519	-0.02456	0
A41	K51	-0.00072	-0.00307	0.00162	0.547313
A41	K52	0.015	0.0091	0.02089	6.12361e-07
A41	K56	0.03195	0.02625	0.03765	0
A41	K57	-0.04574	-0.05275	-0.03872	0
A41	K58	-0.00317	-0.00575	-0.00058	0.0162363
A41	K59	0.08772	0.07805	0.09739	0
A41	K60	0.00055	-0.00203	0.00312	0.675479
A41	K62	-0.02742	-0.03291	-0.02194	0
A41	K63	-0.02273	-0.02883	-0.01664	2.6823e-13
A41	K64	-0.00381	-0.00976	0.00213	0.209075
A41	K66	0.01466	0.01001	0.01931	6.43992e-10
A41	K76	0.03137	0.02481	0.03793	0
A41	K80	0.02968	0.02359	0.03578	0
A41	K92	0.01796	0.01139	0.02453	8.41808e-08
A41	L02	0.00438	0.00178	0.00699	0.000982437
A41	L03	0.03751	0.03099	0.04404	0
A41	L30	0.00135	-0.00163	0.00433	0.374584
A41	L40	0.00034	-0.00249	0.00317	0.813839
A41	L57	-0.00703	-0.00903	-0.00503	5.60285e-12
A41	L72	-0.00828	-0.00984	-0.00672	0
A41	L82	-0.00506	-0.00705	-0.00307	6.23738e-07
A41	L89	0.05595	0.05002	0.06187	0
A41	L98	0.00086	-0.00243	0.00414	0.607867
A41	M06	-0.00267	-0.00474	-0.0006	0.0114676
A41	M10	-0.00518	-0.00896	-0.00141	0.00715627
A41	M13	-0.01791	-0.02199	-0.01384	0
A41	M15	-0.0074	-0.00951	-0.0053	5.5691e-12
A41	M16	-0.02224	-0.0251	-0.01937	0
A41	M17	-0.04408	-0.04723	-0.04093	0
A41	M19	-0.01122	-0.01702	-0.00543	0.000147728
A41	M20	-0.00428	-0.00599	-0.00257	9.308e-07
A41	M23	-0.02545	-0.02693	-0.02398	0
A41	M25	0.01195	0.00569	0.0182	0.000180736
A41	M47	-0.0052	-0.00873	-0.00167	0.00388623
A41	M48	0.00201	-0.00164	0.00567	0.281094
A41	M51	-0.00094	-0.00494	0.00305	0.644672
A41	M54	0.01345	0.00662	0.02029	0.000114828
A41	M65	-0.00776	-0.00962	-0.00591	2.22045e-16
A41	M72	-0.0087	-0.01105	-0.00635	3.98126e-13
A41	M75	-0.01554	-0.01765	-0.01343	0
A41	M79	0.01521	0.00891	0.0215	2.18237e-06
A41	M81	0.00495	0.00153	0.00836	0.00449729
A41	N13	0.0304	0.02461	0.0362	0
A41	N17	0.26565	0.25176	0.27953	0
A41	N18	0.03711	0.02985	0.04436	0
A41	N20	0.00415	0.00045	0.00785	0.0279222
A41	N28	0.0239	0.01857	0.02923	0
A41	N32	0.00154	-0.00348	0.00655	0.547258
A41	N35	-0.0018	-0.00417	0.00058	0.137418
A41	N39	0.19745	0.18448	0.21043	0
A41	N40	-0.00622	-0.01426	0.00181	0.129201
A41	N41	0.00151	-0.00192	0.00494	0.388216
A41	N42	-0.00383	-0.00532	-0.00234	4.70125e-07
A41	N43	-0.00019	-0.00244	0.00206	0.868542
A41	N47	6e-05	-0.00212	0.00225	0.957077
A41	N48	0.00033	-0.0028	0.00346	0.836287
A41	N50	0.00234	-0.00117	0.00584	0.190693
A41	U07	0.02973	0.02442	0.03503	0
B37	A04	0.0188	0.01178	0.02582	1.52925e-07
B37	A09	0.06476	0.04915	0.08037	4.44089e-16
B37	A41	0.1109	0.09288	0.12892	0
B37	B95	0.03974	0.02901	0.05048	3.99458e-13
B37	B96	0.06645	0.05193	0.08097	0
B37	C18	0.00016	-0.00533	0.00566	0.954489
B37	C34	0.00296	-0.00208	0.00801	0.250156
B37	C44	-0.02561	-0.03249	-0.01873	2.96652e-13
B37	C61	-0.0283	-0.03545	-0.02116	8.21565e-15
B37	C67	-0.00523	-0.00838	-0.00208	0.00113703
B37	C77	0.0366	0.0254	0.04779	1.47576e-10
B37	C78	0.05192	0.03882	0.06502	7.99361e-15
B37	C79	0.03957	0.02686	0.05227	1.03147e-09
B37	D12	-0.02192	-0.0307	-0.01313	1.00571e-06
B37	D17	-0.00675	-0.01129	-0.0022	0.003604
B37	D22	-0.00391	-0.00728	-0.00054	0.0229621
B37	D23	-0.00539	-0.0057	-0.00509	0
B37	D50	0.03458	0.02254	0.04662	1.8094e-08
B37	D64	0.05979	0.04397	0.07561	1.28564e-13
B37	D69	0.02939	0.01994	0.03884	1.08957e-09
B37	D70	0.05682	0.04423	0.06941	0
B37	E03	-0.00322	-0.00943	0.00299	0.309488
B37	E10	0.00184	-0.00195	0.00562	0.340684
B37	E11	-0.01663	-0.02951	-0.00376	0.0113532
B37	E14	0.00076	-0.00459	0.00612	0.780882
B37	E66	-0.01509	-0.02708	-0.00311	0.0135952
B37	E78	-0.06008	-0.07585	-0.0443	8.34888e-14
B37	E83	0.06003	0.04692	0.07314	0
B37	E86	0.07372	0.06001	0.08743	0
B37	E87	0.14008	0.11972	0.16045	0
B37	F05	0.04367	0.03296	0.05439	1.33227e-15
B37	F10	0.00171	-0.00665	0.01007	0.688487
B37	F17	-0.00818	-0.01887	0.0025	0.133486
B37	F32	0.00566	-0.00391	0.01524	0.246619
B37	F41	0.01175	0.00207	0.02142	0.0172956
B37	G40	0.00264	-0.00213	0.0074	0.277515
B37	G45	-0.00525	-0.00796	-0.00254	0.000146429
B37	G47	-0.00434	-0.01435	0.00567	0.395442
B37	G55	0.00396	-0.00355	0.01147	0.301369
B37	G56	-0.00995	-0.01473	-0.00517	4.50519e-05
B37	G81	0.00922	0.00291	0.01553	0.00418462
B37	H02	-0.00263	-0.00813	0.00287	0.348637
B37	H25	-0.02338	-0.03037	-0.01639	5.53573e-11
B37	H26	-0.03071	-0.03852	-0.0229	1.28786e-14
B37	H33	-0.00388	-0.00761	-0.00016	0.0411955
B37	H35	-0.00949	-0.01429	-0.00469	0.000106588
B37	H36	0.00041	-0.00409	0.00491	0.858269
B37	H40	-0.00966	-0.0156	-0.00373	0.00142194
B37	H52	-0.00644	-0.01057	-0.00232	0.00221355
B37	H53	0.00073	-0.00425	0.00572	0.774096
B37	H91	-0.00071	-0.00667	0.00526	0.815533
B37	I08	0.01514	0.00621	0.02408	0.0008965
B37	I10	-0.0773	-0.10775	-0.04684	6.53099e-07
B37	I20	-0.02897	-0.03631	-0.02164	9.76996e-15
B37	I21	-0.01249	-0.01938	-0.0056	0.000380816
B37	I24	-0.003	-0.00687	0.00087	0.128667
B37	I25	-0.03768	-0.05045	-0.02491	7.32473e-09
B37	I26	0.02098	0.01144	0.03052	1.62992e-05
B37	I34	-0.00154	-0.00595	0.00286	0.493204
B37	I35	-0.00228	-0.0075	0.00294	0.391947
B37	I44	-0.00607	-0.01241	0.00028	0.0607857
B37	I45	0.00805	0.0002	0.0159	0.0444379
B37	I47	0.00162	-0.00456	0.0078	0.607401
B37	I48	0.00371	-0.00898	0.01641	0.566785
B37	I49	-0.00068	-0.00598	0.00462	0.801449
B37	I50	0.01777	0.00706	0.02848	0.00114585
B37	I51	0.01307	0.00171	0.02443	0.0241311
B37	I63	0.00136	-0.00554	0.00827	0.699468
B37	I67	0.00913	0.00187	0.0164	0.0137721
B37	I70	0.00226	-0.00164	0.00616	0.256042
B37	I71	-0.00115	-0.00715	0.00485	0.707165
B37	I73	0.00431	-0.00222	0.01085	0.196125
B37	I80	0.01504	0.00674	0.02335	0.000385998
B37	I83	-0.00856	-0.01157	-0.00556	2.36095e-08
B37	I84	-0.02404	-0.03171	-0.01637	8.08716e-10
B37	I95	0.05431	0.04066	0.06795	6.21725e-15
B37	J18	0.13011	0.1112	0.14902	0
B37	J22	0.05742	0.04299	0.07184	5.9952e-15
B37	J33	-0.00552	-0.00649	-0.00455	0
B37	J34	-0.00394	-0.00702	-0.00087	0.0120271
B37	J43	0.00852	0.00349	0.01355	0.000900431
B37	J44	0.00947	0.00107	0.01787	0.0271283
B37	J45	-0.00532	-0.01767	0.00702	0.398306
B37	J47	0.01358	0.00747	0.0197	1.34467e-05
B37	J90	0.06251	0.04708	0.07795	1.9984e-15
B37	J96	0.04409	0.03326	0.05493	1.55431e-15
B37	J98	0.04298	0.0305	0.05547	1.5056e-11
B37	K02	-0.00199	-0.00542	0.00143	0.254785
B37	K13	0.01488	0.00739	0.02238	9.97356e-05
B37	K20	0.08511	0.06926	0.10096	0
B37	K21	0.04873	0.03043	0.06702	1.78348e-07
B37	K22	0.04283	0.02934	0.05632	4.88076e-10
B37	K25	0.01779	0.00901	0.02657	7.14683e-05
B37	K26	0.01217	0.00549	0.01885	0.000355841
B37	K29	0.10638	0.08383	0.12893	0
B37	K30	-0.00028	-0.00623	0.00567	0.926511
B37	K31	0.04202	0.02987	0.05417	1.21401e-11
B37	K40	-0.03727	-0.04546	-0.02908	0
B37	K42	-0.00838	-0.01135	-0.00541	3.19801e-08
B37	K43	0.01061	0.00312	0.01809	0.00546436
B37	K44	0.03766	0.0222	0.05311	1.78786e-06
B37	K51	0.00052	-0.00315	0.00419	0.781234
B37	K52	0.01433	0.00388	0.02477	0.00716624
B37	K56	0.0187	0.01038	0.02702	1.05643e-05
B37	K57	-0.03442	-0.04749	-0.02134	2.47333e-07
B37	K58	-0.00053	-0.0047	0.00364	0.803274
B37	K59	0.09863	0.08067	0.11659	0
B37	K60	-0.00055	-0.00464	0.00353	0.791863
B37	K62	-0.02502	-0.03422	-0.01582	9.80248e-08
B37	K63	-0.02109	-0.03094	-0.01124	2.70965e-05
B37	K64	-0.00031	-0.01071	0.01009	0.953412
B37	K66	0.0107	0.00225	0.01914	0.0130148
B37	K76	0.02614	0.0149	0.03737	5.10929e-06
B37	K80	0.00248	-0.00579	0.01075	0.556691
B37	K92	0.02276	0.01101	0.03451	0.000146717
B37	L02	0.0085	0.00129	0.0157	0.0207621
B37	L03	0.01407	0.00526	0.02287	0.00173624
B37	L30	0.00156	-0.00231	0.00543	0.429482
B37	L40	0.00319	-0.00238	0.00875	0.261216
B37	L57	-0.0043	-0.0085	-0.0001	0.0447852
B37	L72	-0.00622	-0.00983	-0.00262	0.000720263
B37	L82	-0.00326	-0.00798	0.00146	0.175823
B37	L89	0.06012	0.04867	0.07156	0
B37	L98	0.00386	-0.00342	0.01115	0.299029
B37	M06	-0.00205	-0.00628	0.00218	0.342172
B37	M10	-0.00629	-0.01421	0.00163	0.119562
B37	M13	-0.02219	-0.02791	-0.01648	2.73115e-14
B37	M15	-0.00639	-0.00978	-0.003	0.000220308
B37	M16	-0.02054	-0.02535	-0.01573	0
B37	M17	-0.03864	-0.04453	-0.03274	0
B37	M19	-0.01501	-0.0243	-0.00573	0.00153223
B37	M20	-0.00396	-0.00612	-0.0018	0.000326475
B37	M23	-0.02194	-0.02683	-0.01705	0
B37	M25	-0.00103	-0.01001	0.00795	0.822127
B37	M47	-0.00594	-0.01169	-0.00018	0.0430725
B37	M48	0.00167	-0.0047	0.00804	0.60736
B37	M51	0.00123	-0.00667	0.00912	0.760094
B37	M54	0.00955	-0.00182	0.02092	0.0997098
B37	M65	-0.00826	-0.01032	-0.00621	3.33067e-15
B37	M72	-0.00861	-0.01162	-0.00561	1.95609e-08
B37	M75	-0.01279	-0.0171	-0.00848	6.01522e-09
B37	M79	0.00994	-0.00063	0.02051	0.0653029
B37	M81	0.0042	-7e-05	0.00848	0.0541526
B37	N13	0.00548	-0.00065	0.01162	0.0799904
B37	N17	0.1266	0.10638	0.14682	0
B37	N18	0.01358	0.00246	0.02469	0.0166352
B37	N20	-0.00796	-0.01139	-0.00452	5.57361e-06
B37	N28	0.00217	-0.00297	0.00732	0.408426
B37	N32	-0.01751	-0.0231	-0.01191	8.5709e-10
B37	N35	-0.00482	-0.00851	-0.00113	0.0104607
B37	N39	0.0484	0.03482	0.06197	2.78555e-12
B37	N40	-0.03912	-0.04934	-0.02891	6.08402e-14
B37	N41	-0.00454	-0.00752	-0.00156	0.00282615
B37	N42	-0.00525	-0.00723	-0.00326	2.17318e-07
B37	N43	-0.00497	-0.00681	-0.00313	1.19584e-07
B37	N47	0.001	-0.00435	0.00636	0.714355
B37	N48	0.00547	-0.00122	0.01217	0.109294
B37	N50	-0.00355	-0.00699	-0.00011	0.0431067
B37	U07	0.01896	0.01089	0.02703	4.1265e-06
B95	A04	0.01163	0.00671	0.01655	3.60249e-06
B95	A09	0.04039	0.03075	0.05002	2.22045e-16
B95	A41	0.12747	0.11336	0.14159	0
B95	B37	0.03289	0.02544	0.04034	0
B95	B96	0.1966	0.18	0.21319	0
B95	C18	0.00351	-0.00126	0.00829	0.149654
B95	C34	-0.00224	-0.00546	0.00097	0.172065
B95	C44	-0.01925	-0.02568	-0.01281	4.539e-09
B95	C61	-0.02389	-0.03045	-0.01734	9.11049e-13
B95	C67	-0.00434	-0.00718	-0.0015	0.00274255
B95	C77	0.01289	0.00577	0.02	0.000383968
B95	C78	0.02366	0.01547	0.03184	1.46442e-08
B95	C79	0.01461	0.0073	0.02191	8.8549e-05
B95	D12	-0.02344	-0.0307	-0.01619	2.41196e-10
B95	D17	-0.00707	-0.01029	-0.00384	1.73277e-05
B95	D22	-0.00492	-0.00688	-0.00295	9.22536e-07
B95	D23	-0.0033	-0.00482	-0.00179	1.96081e-05
B95	D50	0.0223	0.01407	0.03054	1.11084e-07
B95	D64	0.05937	0.04796	0.07079	0
B95	D69	0.01713	0.0113	0.02295	8.21852e-09
B95	D70	0.02666	0.0189	0.03443	1.70393e-11
B95	E03	-0.0049	-0.00942	-0.00037	0.0338016
B95	E10	-0.00053	-0.00299	0.00194	0.673449
B95	E11	-0.01332	-0.02262	-0.00403	0.00497364
B95	E14	-7e-05	-0.0034	0.00327	0.967185
B95	E66	0.00685	-0.00277	0.01648	0.163043
B95	E78	-0.03651	-0.05005	-0.02298	1.24336e-07
B95	E83	0.02878	0.02136	0.0362	2.90878e-14
B95	E86	0.04415	0.03535	0.05295	0
B95	E87	0.09679	0.08403	0.10955	0
B95	F05	0.04633	0.03797	0.05469	0
B95	F10	0.00316	-0.00265	0.00898	0.286827
B95	F17	-0.00938	-0.0179	-0.00087	0.0308418
B95	F32	0.01103	0.00271	0.01936	0.00940822
B95	F41	0.00691	-0.00062	0.01444	0.072079
B95	G40	0.00434	-5e-05	0.00872	0.0523935
B95	G45	-0.00288	-0.00578	2e-05	0.0515968
B95	G47	-0.00333	-0.0081	0.00144	0.171218
B95	G55	-0.00252	-0.00603	0.00099	0.159374
B95	G56	-0.00555	-0.00966	-0.00145	0.00805063
B95	G81	0.01258	0.0076	0.01756	7.37707e-07
B95	H02	-0.00351	-0.00742	0.0004	0.0784946
B95	H25	-0.02323	-0.02887	-0.0176	6.66134e-16
B95	H26	-0.02907	-0.03515	-0.02298	0
B95	H33	-0.00692	-0.00854	-0.0053	0
B95	H35	-0.00424	-0.00847	0	0.0497259
B95	H36	-0.00066	-0.00341	0.0021	0.638679
B95	H40	-0.00816	-0.01299	-0.00333	0.000928622
B95	H52	-0.00979	-0.01227	-0.00731	1.02141e-14
B95	H53	0.00212	-0.00226	0.0065	0.342786
B95	H91	-0.00069	-0.00585	0.00446	0.793054
B95	I08	0.02782	0.02028	0.03536	4.76952e-13
B95	I10	-0.03136	-0.05322	-0.00951	0.00491691
B95	I20	-0.0261	-0.03252	-0.01969	1.55431e-15
B95	I21	-0.00833	-0.01398	-0.00268	0.00385611
B95	I24	0.00194	-0.00176	0.00565	0.304755
B95	I25	-0.01914	-0.02974	-0.00853	0.000404048
B95	I26	0.00967	0.00372	0.01562	0.00144548
B95	I34	0.01412	0.00771	0.02053	1.57804e-05
B95	I35	0.01243	0.00619	0.01868	9.57293e-05
B95	I44	0.0105	0.00358	0.01742	0.00293956
B95	I45	0.00333	-0.00155	0.00821	0.181073
B95	I47	0.00806	0.00309	0.01304	0.00149632
B95	I48	0.01974	0.00796	0.03152	0.00102195
B95	I49	0.00874	0.00294	0.01453	0.00311591
B95	I50	0.03878	0.02935	0.0482	6.66134e-16
B95	I51	0.03059	0.02141	0.03978	6.68128e-11
B95	I63	0.00966	0.00346	0.01587	0.00227818
B95	I67	0.01469	0.00829	0.0211	6.94718e-06
B95	I70	0.00789	0.00383	0.01196	0.000142217
B95	I71	-0.0009	-0.00447	0.00267	0.621223
B95	I73	0.00858	0.00381	0.01335	0.000422629
B95	I80	0.01643	0.00967	0.02319	1.90049e-06
B95	I83	0.00044	-0.00356	0.00444	0.8293
B95	I84	-0.02743	-0.0316	-0.02325	0
B95	I95	0.05906	0.04822	0.0699	0
B95	J18	0.10549	0.09128	0.11969	0
B95	J22	0.0468	0.03691	0.05668	0
B95	J33	-0.00148	-0.00437	0.00141	0.315505
B95	J34	5e-05	-0.0043	0.00439	0.982006
B95	J43	0.00139	-0.00221	0.00499	0.449183
B95	J44	-0.00456	-0.01086	0.00174	0.155996
B95	J45	-0.01852	-0.02685	-0.0102	1.29905e-05
B95	J47	0.00667	0.00187	0.01148	0.00651342
B95	J90	0.0771	0.06537	0.08883	0
B95	J96	0.0434	0.0349	0.0519	0
B95	J98	0.0416	0.03211	0.05109	0
B95	K02	0.00235	-0.00168	0.00637	0.252479
B95	K13	-0.00067	-0.00361	0.00228	0.655663
B95	K20	-0.00547	-0.01028	-0.00067	0.025664
B95	K21	-0.0085	-0.01887	0.00187	0.108151
B95	K22	-0.00357	-0.01016	0.00303	0.288696
B95	K25	-0.00368	-0.00655	-0.00081	0.0119651
B95	K26	0.0033	-0.00106	0.00766	0.137945
B95	K29	-0.02492	-0.03323	-0.0166	4.25129e-09
B95	K30	-0.00908	-0.0122	-0.00596	1.16958e-08
B95	K31	-0.00179	-0.00762	0.00403	0.546974
B95	K40	-0.03833	-0.04485	-0.0318	0
B95	K42	-0.00049	-0.00462	0.00365	0.816335
B95	K43	0.01262	0.00702	0.01822	1.0008e-05
B95	K44	-0.01877	-0.02758	-0.00996	2.96881e-05
B95	K51	-0.00086	-0.00372	0.002	0.555613
B95	K52	0.00564	-0.00086	0.01214	0.0890037
B95	K56	0.02654	0.01887	0.0342	1.14899e-11
B95	K57	-0.02782	-0.03857	-0.01707	3.93041e-07
B95	K58	-0.00278	-0.00642	0.00086	0.134413
B95	K59	0.06746	0.05451	0.08041	0
B95	K60	-0.0013	-0.00383	0.00123	0.31388
B95	K62	-0.01714	-0.02486	-0.00941	1.36891e-05
B95	K63	-0.01296	-0.02189	-0.00404	0.00442558
B95	K64	-0.00064	-0.00807	0.00679	0.865931
B95	K66	0.01625	0.0097	0.02279	1.13701e-06
B95	K76	0.02032	0.0131	0.02754	3.46344e-08
B95	K80	0.0043	-0.00151	0.01011	0.146891
B95	K92	0.00872	0.00035	0.01709	0.0411556
B95	L02
B95	L03	0.12202	0.10799	0.13606	0
B95	L30	0.00827	0.00335	0.01319	0.000985784
B95	L40	0.00283	-0.00171	0.00737	0.221798
B95	L57	-0.00481	-0.00753	-0.00209	0.000528205
B95	L72	-0.00505	-0.00803	-0.00206	0.000913443
B95	L82	-0.00456	-0.00711	-0.00202	0.000445037
B95	L89	0.04812	0.04036	0.05588	0
B95	L98	0.00953	0.00364	0.01543	0.00153184
B95	M06	-0.00039	-0.00387	0.00308	0.825894
B95	M10	-0.00035	-0.00685	0.00615	0.915949
B95	M13	-0.00979	-0.01623	-0.00335	0.00288658
B95	M15	0.00239	-0.00253	0.0073	0.340548
B95	M16	-0.01053	-0.01619	-0.00488	0.000262593
B95	M17	-0.02785	-0.03453	-0.02117	2.22045e-16
B95	M19	0.00462	-0.00489	0.01413	0.341007
B95	M20	-0.00227	-0.00514	0.00061	0.121731
B95	M23	-0.01767	-0.02212	-0.01322	7.10543e-15
B95	M25	0.01936	0.01063	0.0281	1.39856e-05
B95	M47	0.00436	-0.00242	0.01115	0.207856
B95	M48	0.00581	0.00014	0.01149	0.0447895
B95	M51	-0.00417	-0.00876	0.00042	0.0749691
B95	M54	0.00671	-0.00128	0.01471	0.0999743
B95	M65	0.00615	0.00144	0.01087	0.0105724
B95	M72	-0.00418	-0.00818	-0.00019	0.04029
B95	M75	-0.01096	-0.01481	-0.0071	2.51254e-08
B95	M79	0.01858	0.00992	0.02725	2.63696e-05
B95	M81	0.00673	0.00168	0.01178	0.00900038
B95	N13	0.0125	0.00653	0.01847	4.06326e-05
B95	N17	0.13195	0.11706	0.14683	0
B95	N18	0.02295	0.01422	0.03167	2.52914e-07
B95	N20	-0.00051	-0.005	0.00398	0.823825
B95	N28	0.01205	0.00592	0.01819	0.000118255
B95	N32	-0.00474	-0.0109	0.00141	0.131195
B95	N35	-0.00076	-0.0046	0.00308	0.698078
B95	N39	0.13532	0.1201	0.15054	0
B95	N40	-0.01557	-0.02619	-0.00494	0.00407616
B95	N41	-0.00178	-0.00467	0.00111	0.227356
B95	N42	-0.00546	-0.00722	-0.0037	1.19842e-09
B95	N43	-0.00021	-0.00326	0.00284	0.892651
B95	N47	-0.0021	-0.00515	0.00095	0.177174
B95	N48	0.0006	-0.00322	0.00442	0.758194
B95	N50	0.00453	0.00019	0.00888	0.0410077
B95	U07	0.01425	0.00846	0.02003	1.37909e-06
B96	A04	0.01292	0.00876	0.01707	1.09689e-09
B96	A09	0.05173	0.04327	0.06019	0
B96	A41	0.17174	0.15919	0.18428	0
B96	B37	0.03608	0.02969	0.04247	0
B96	B95	0.12298	0.1119	0.13405	0
B96	C18	0.00108	-0.00225	0.00442	0.525609
B96	C34	-0.00214	-0.00433	6e-05	0.0560189
B96	C44	-0.02052	-0.02527	-0.01577	0
B96	C61	-0.0076	-0.01411	-0.0011	0.0220253
B96	C67	-0.00044	-0.00328	0.00241	0.761792
B96	C77	0.01333	0.00804	0.01862	7.8563e-07
B96	C78	0.02274	0.01658	0.02889	4.44311e-13
B96	C79	0.01549	0.01024	0.02075	7.58498e-09
B96	D12	-0.01908	-0.02504	-0.01313	3.38793e-10
B96	D17	-0.0045	-0.0078	-0.0012	0.00752374
B96	D22	-0.00504	-0.00626	-0.00382	6.66134e-16
B96	D23	-0.00256	-0.00412	-0.00101	0.00125204
B96	D50	0.02218	0.01587	0.0285	5.81735e-12
B96	D64	0.05688	0.04777	0.06599	0
B96	D69	0.01657	0.01198	0.02115	1.4071e-12
B96	D70	0.02383	0.01839	0.02927	0
B96	E03	0.00063	-0.00394	0.00519	0.786781
B96	E10	0.00224	-0.00032	0.00481	0.0869599
B96	E11	-0.00089	-0.00855	0.00678	0.819973
B96	E14	0.00055	-0.00218	0.00328	0.692938
B96	E66	0.00759	-0.00015	0.01532	0.0544477
B96	E78	-0.03371	-0.04408	-0.02334	1.87289e-10
B96	E83	0.03517	0.02837	0.04196	0
B96	E86	0.05626	0.04874	0.06377	0
B96	E87	0.10892	0.09852	0.11931	0
B96	F05	0.04665	0.04081	0.05249	0
B96	F10	0.00136	-0.00369	0.00642	0.597972
B96	F17	-0.00104	-0.00874	0.00666	0.79122
B96	F32	0.01424	0.00739	0.02108	4.5525e-05
B96	F41	0.0103	0.00415	0.01645	0.00102854
B96	G40	0.00559	0.00205	0.00913	0.00196794
B96	G45	-0.00104	-0.00347	0.00139	0.401555
B96	G47	-0.00039	-0.00501	0.00423	0.868586
B96	G55	-0.00118	-0.00423	0.00187	0.448274
B96	G56	-0.00861	-0.01118	-0.00603	5.61546e-11
B96	G81	0.00911	0.00541	0.0128	1.34919e-06
B96	H02	-0.00482	-0.00752	-0.00212	0.000467071
B96	H25	-0.01884	-0.02321	-0.01447	0
B96	H26	-0.0273	-0.0322	-0.0224	0
B96	H33	-0.00556	-0.00773	-0.00339	5.11534e-07
B96	H35	-0.00872	-0.01142	-0.00603	2.27069e-10
B96	H36	0.00037	-0.00203	0.00278	0.763004
B96	H40	-0.00862	-0.01193	-0.00531	3.32039e-07
B96	H52	-0.00675	-0.00935	-0.00416	3.42779e-07
B96	H53	0.00402	2e-05	0.00801	0.0485793
B96	H91	0.00412	-0.0003	0.00854	0.0677045
B96	I08	0.00533	0.00175	0.00892	0.00356795
B96	I10	-0.02265	-0.04026	-0.00503	0.0117275
B96	I20	-0.02287	-0.02798	-0.01776	0
B96	I21	-0.00573	-0.01027	-0.0012	0.0132688
B96	I24	0.00087	-0.00224	0.00398	0.583489
B96	I25	-0.02358	-0.0311	-0.01605	8.16083e-10
B96	I26	0.01379	0.00843	0.01916	4.70637e-07
B96	I34	0.00282	-0.00051	0.00616	0.0974525
B96	I35	0.00088	-0.00291	0.00466	0.64861
B96	I44	0.00068	-0.00389	0.00525	0.770561
B96	I45	0.00546	0.00151	0.0094	0.00667376
B96	I47	0.00157	-0.00153	0.00468	0.321663
B96	I48	0.01373	0.00564	0.02181	0.000873198
B96	I49	0.00288	-0.00084	0.0066	0.129161
B96	I50	0.0234	0.01738	0.02942	2.55351e-14
B96	I51	0.00869	0.00319	0.01418	0.0019377
B96	I63	0.00379	-0.00036	0.00794	0.0734578
B96	I67	0.01821	0.0131	0.02333	2.99782e-12
B96	I70	0.00634	0.00315	0.00954	0.000100523
B96	I71	-0.00164	-0.0041	0.00082	0.191326
B96	I73	0.00685	0.00301	0.01069	0.000471662
B96	I80	0.01134	0.00661	0.01608	2.67828e-06
B96	I83	-0.00264	-0.0056	0.00032	0.0804453
B96	I84	-0.01775	-0.02252	-0.01299	2.85327e-13
B96	I95	0.06711	0.05854	0.07567	0
B96	J18	0.10215	0.0912	0.11311	0
B96	J22	0.0605	0.05217	0.06883	0
B96	J33	-0.00322	-0.00472	-0.00172	2.58249e-05
B96	J34	-0.00281	-0.00562	1e-05	0.0504041
B96	J43	0.00669	0.00346	0.00991	4.78556e-05
B96	J44	0.00679	0.0011	0.01247	0.0192338
B96	J45	-0.01062	-0.01798	-0.00325	0.00470991
B96	J47	0.01475	0.01041	0.0191	2.8596e-11
B96	J90	0.05912	0.05072	0.06753	0
B96	J96	0.03685	0.03084	0.04286	0
B96	J98	0.05248	0.04414	0.06082	0
B96	K02	-0.00311	-0.00487	-0.00135	0.000533377
B96	K13	-0.00245	-0.00453	-0.00038	0.0206558
B96	K20	0.01004	0.00465	0.01542	0.000257886
B96	K21	0.01214	0.00259	0.02169	0.0127183
B96	K22	-0.0004	-0.00583	0.00503	0.885198
B96	K25	0.01093	0.00635	0.01552	2.97749e-06
B96	K26	0.01922	0.01375	0.02469	5.70322e-12
B96	K29	0.06456	0.05281	0.07632	0
B96	K30	0.00178	-0.00222	0.00578	0.383099
B96	K31	0.00636	0.00079	0.01193	0.0252218
B96	K40	-0.03247	-0.03805	-0.02688	0
B96	K42	-0.00073	-0.00446	0.003	0.701281
B96	K43	0.01597	0.01091	0.02102	5.93579e-10
B96	K44	0.00536	-0.00325	0.01398	0.222672
B96	K51	-0.00042	-0.00289	0.00204	0.738413
B96	K52	0.01065	0.00473	0.01658	0.00042663
B96	K56	0.03285	0.02591	0.03979	0
B96	K57	-0.01517	-0.02473	-0.0056	0.00188013
B96	K58	0.00286	-0.00099	0.00671	0.145393
B96	K59	0.06437	0.05511	0.07362	0
B96	K60	0.00367	-0.00017	0.00751	0.0610367
B96	K62	-0.01328	-0.02033	-0.00623	0.000222473
B96	K63	-0.00628	-0.01372	0.00116	0.0980445
B96	K64	-0.00346	-0.00949	0.00258	0.261135
B96	K66	0.02383	0.01736	0.03029	5.02709e-13
B96	K76	0.01876	0.01288	0.02465	4.15687e-10
B96	K80	0.01709	0.01125	0.02292	9.43418e-09
B96	K92	0.01482	0.0079	0.02174	2.69792e-05
B96	L02	0.01602	0.01123	0.02081	5.55835e-11
B96	L03	0.03986	0.03246	0.04726	0
B96	L30	0.00235	-0.0005	0.0052	0.106064
B96	L40	-0.00033	-0.00289	0.00222	0.800152
B96	L57	-0.00572	-0.00775	-0.0037	3.08761e-08
B96	L72	-0.00528	-0.0077	-0.00285	1.97635e-05
B96	L82	-0.00438	-0.00654	-0.00222	7.05437e-05
B96	L89	0.04437	0.0386	0.05015	0
B96	L98	0.00057	-0.00323	0.00437	0.768758
B96	M06	-0.00041	-0.0035	0.00269	0.795138
B96	M10	-0.00158	-0.00644	0.00327	0.523566
B96	M13	-0.01352	-0.01819	-0.00885	1.39219e-08
B96	M15	-0.00468	-0.00715	-0.00221	0.000204264
B96	M16	-0.01364	-0.01766	-0.00961	3.09273e-11
B96	M17	-0.03138	-0.03619	-0.02656	0
B96	M19	0.00015	-0.0063	0.0066	0.963644
B96	M20	-0.00288	-0.00479	-0.00097	0.00312271
B96	M23	-0.02005	-0.02318	-0.01691	0
B96	M25	0.00399	-0.00142	0.00939	0.14793
B96	M47	0.00132	-0.00334	0.00599	0.57917
B96	M48	0.0014	-0.0027	0.0055	0.503324
B96	M51	-0.0032	-0.00703	0.00064	0.101952
B96	M54	0.00069	-0.0051	0.00648	0.815315
B96	M65	-0.00601	-0.00792	-0.0041	6.94528e-10
B96	M72	-0.00701	-0.00971	-0.00432	3.42931e-07
B96	M75	-0.01139	-0.01445	-0.00833	2.9754e-13
B96	M79	0.01203	0.00574	0.01833	0.000179935
B96	M81	0.00617	0.00264	0.0097	0.000612911
B96	N13	0.02531	0.01955	0.03106	0
B96	N17	0.13949	0.12803	0.15095	0
B96	N18	0.0319	0.02499	0.0388	0
B96	N20	0.00862	0.00376	0.01348	0.000508234
B96	N28	0.02496	0.01874	0.03118	3.77476e-15
B96	N32	0.0241	0.01694	0.03126	4.18976e-11
B96	N35	0.00854	0.00461	0.01247	2.0522e-05
B96	N39	0.42874	0.41216	0.44531	0
B96	N40	0.04219	0.03129	0.05309	3.28626e-14
B96	N41	0.00915	0.00446	0.01384	0.000131368
B96	N42	-0.0017	-0.00372	0.00031	0.0982092
B96	N43	0.00086	-0.00181	0.00354	0.528609
B96	N47	0.00534	0.00164	0.00903	0.00461733
B96	N48	0.00581	0.00192	0.0097	0.00341805
B96	N50	0.00687	0.00276	0.01098	0.00105212
B96	U07	0.0217	0.0163	0.0271	3.33067e-15
C18	A04	0.00979	0.00414	0.01544	0.000683342
C18	A09	0.06171	0.04659	0.07683	1.33227e-15
C18	A41	0.08658	0.07066	0.10249	0
C18	B37	0.03019	0.01984	0.04054	1.08332e-08
C18	B95	0.02327	0.01388	0.03265	1.17506e-06
C18	B96	0.04062	0.02971	0.05153	2.93321e-13
C18	C34	0.00177	-0.00294	0.00647	0.460914
C18	C44	-0.02493	-0.0304	-0.01946	0
C18	C61	-0.01917	-0.02624	-0.0121	1.06977e-07
C18	C67	-0.00168	-0.00527	0.00191	0.35903
C18	C77	0.24129	0.21913	0.26344	0
C18	C78	0.30465	0.28009	0.32922	0
C18	C79	0.09003	0.0749	0.10516	0
C18	D12	0.18079	0.16022	0.20136	0
C18	D17	-0.00418	-0.00803	-0.00033	0.0333371
C18	D22	-0.00504	-0.00642	-0.00366	8.17124e-13
C18	D23	-0.0046	-0.00554	-0.00367	0
C18	D50	0.05765	0.04413	0.07117	0
C18	D64	0.09145	0.0739	0.10899	0
C18	D69	0.0085	0.00325	0.01375	0.00150699
C18	D70	0.05931	0.04605	0.07257	0
C18	E03	-0.00576	-0.01071	-0.00081	0.0225646
C18	E10	0.00029	-0.00386	0.00444	0.891059
C18	E11	0.01443	0.00288	0.02598	0.0143362
C18	E14	0.00564	-0.00219	0.01346	0.157743
C18	E66	0.01291	-0.00074	0.02657	0.0638731
C18	E78	-0.00947	-0.02739	0.00846	0.300439
C18	E83	0.02868	0.01879	0.03856	1.29535e-08
C18	E86	0.04772	0.0355	0.05995	1.9984e-14
C18	E87	0.07637	0.05981	0.09293	0
C18	F05	0.0084	0.0026	0.01419	0.00449625
C18	F10	-0.00674	-0.0131	-0.00038	0.0377917
C18	F17	-0.00072	-0.01166	0.01022	0.897362
C18	F32	-0.00534	-0.0139	0.00322	0.221439
C18	F41	0.01545	0.00401	0.0269	0.00814807
C18	G40	-0.00157	-0.00498	0.00184	0.366842
C18	G45	-0.00693	-0.00863	-0.00523	1.33227e-15
C18	G47	-0.00359	-0.0103	0.00313	0.294702
C18	G55	-0.00349	-0.00853	0.00156	0.175138
C18	G56	-0.00961	-0.0138	-0.00541	7.12192e-06
C18	G81	-0.00014	-0.00475	0.00448	0.952587
C18	H02	-0.00875	-0.01152	-0.00598	5.96565e-10
C18	H25	-0.02795	-0.03295	-0.02294	0
C18	H26	-0.03297	-0.03931	-0.02663	0
C18	H33	-0.00704	-0.00878	-0.00531	1.77636e-15
C18	H35	-0.00833	-0.01193	-0.00473	5.75429e-06
C18	H36	-0.00131	-0.00511	0.00249	0.499241
C18	H40	-0.00661	-0.01153	-0.00168	0.00852396
C18	H52	-0.00831	-0.01104	-0.00557	2.5968e-09
C18	H53	-0.00664	-0.00936	-0.00393	1.63882e-06
C18	H91	0.00305	-0.00397	0.01007	0.394454
C18	I08	-0.00013	-0.0057	0.00544	0.963513
C18	I10	0.00223	-0.02094	0.02541	0.850407
C18	I20	-0.02308	-0.03121	-0.01495	2.63385e-08
C18	I21	-0.01835	-0.02453	-0.01217	5.89388e-09
C18	I24	-0.00276	-0.00715	0.00163	0.217854
C18	I25	-0.04359	-0.05333	-0.03386	0
C18	I26	0.04834	0.0358	0.06087	4.08562e-14
C18	I34	-0.00365	-0.00735	4e-05	0.0528518
C18	I35	-0.00339	-0.00825	0.00147	0.171575
C18	I44	-0.00563	-0.01172	0.00045	0.0697635
C18	I45	-0.00403	-0.00893	0.00088	0.10732
C18	I47	-0.0024	-0.0065	0.0017	0.251251
C18	I48	-0.00521	-0.01555	0.00513	0.323357
C18	I49	-0.00171	-0.00645	0.00303	0.479511
C18	I50	-0.00515	-0.01216	0.00185	0.149593
C18	I51	-0.01025	-0.01699	-0.00352	0.00285508
C18	I63	-0.00648	-0.0117	-0.00126	0.01497
C18	I67	-0.01052	-0.01407	-0.00697	6.31385e-09
C18	I70	9e-05	-0.004	0.00418	0.965598
C18	I71	-0.00226	-0.00592	0.0014	0.226174
C18	I73	-0.00186	-0.00656	0.00284	0.43795
C18	I80	0.01794	0.01015	0.02574	6.45557e-06
C18	I83	-0.00404	-0.00965	0.00157	0.158103
C18	I84	-0.01041	-0.01782	-0.00299	0.0059293
C18	I95	0.04048	0.02773	0.05323	4.88335e-10
C18	J18	0.05968	0.04519	0.07417	6.66134e-16
C18	J22	0.03803	0.02557	0.05049	2.2008e-09
C18	J33	-0.00589	-0.00638	-0.0054	0
C18	J34	-0.00337	-0.00967	0.00294	0.294817
C18	J43	0.00368	-0.00192	0.00928	0.197746
C18	J44	-0.01293	-0.01969	-0.00617	0.000177587
C18	J45	-0.0069	-0.01815	0.00435	0.229312
C18	J47	-0.00097	-0.00494	0.00301	0.632444
C18	J90	0.05573	0.04176	0.0697	5.32907e-15
C18	J96	0.01843	0.00883	0.02803	0.000168027
C18	J98	0.0449	0.03252	0.05728	1.17262e-12
C18	K02	-0.00588	-0.00784	-0.00392	4.10266e-09
C18	K13	-0.0032	-0.00533	-0.00107	0.00323371
C18	K20	-0.00228	-0.00813	0.00356	0.444539
C18	K21	-0.00096	-0.01525	0.01334	0.89528
C18	K22	-0.00209	-0.01031	0.00614	0.618454
C18	K25	-0.00439	-0.00846	-0.00032	0.0345065
C18	K26	0.00119	-0.00304	0.00542	0.581363
C18	K29	-0.0091	-0.02014	0.00193	0.106027
C18	K30	-0.00305	-0.00999	0.00388	0.388685
C18	K31	0.00724	-0.00307	0.01755	0.168706
C18	K40	-0.0181	-0.02823	-0.00796	0.000464656
C18	K42	0.00048	-0.00454	0.00549	0.851192
C18	K43	0.05704	0.04579	0.06829	0
C18	K44	-0.00246	-0.01531	0.01038	0.707387
C18	K51	0.00292	-0.00461	0.01046	0.447524
C18	K52	0.04069	0.0288	0.05257	1.94171e-11
C18	K56	0.15529	0.13647	0.17412	0
C18	K57	0.10404	0.08567	0.12241	0
C18	K58	-0.00106	-0.00642	0.0043	0.698303
C18	K59	0.06538	0.04921	0.08154	2.22045e-15
C18	K60	0.00174	-0.00497	0.00845	0.611274
C18	K62	0.07046	0.05514	0.08577	0
C18	K63	0.21054	0.18648	0.23461	0
C18	K64	0.04018	0.02707	0.05329	1.88896e-09
C18	K66	0.13514	0.11701	0.15327	0
C18	K76	0.04226	0.02937	0.05515	1.31108e-10
C18	K80	0.0165	0.00478	0.02821	0.00577018
C18	K92	0.02859	0.01681	0.04036	1.94622e-06
C18	L02	0.00092	-0.0028	0.00465	0.628329
C18	L03	0.0025	-0.00467	0.00968	0.494653
C18	L30	0.00303	-0.00232	0.00838	0.266975
C18	L40	0.00032	-0.00403	0.00468	0.885486
C18	L57	-0.00739	-0.01026	-0.00453	4.28957e-07
C18	L72	-0.00724	-0.00991	-0.00458	1.01104e-07
C18	L82	-0.00464	-0.00755	-0.00173	0.0017767
C18	L89	0.01811	0.01047	0.02575	3.38399e-06
C18	L98	-0.00399	-0.00861	0.00062	0.0901587
C18	M06	-0.00429	-0.00851	-7e-05	0.0463149
C18	M10	-0.00226	-0.00909	0.00456	0.516322
C18	M13	-0.0045	-0.01235	0.00334	0.260893
C18	M15	-0.00598	-0.00995	-0.002	0.00319187
C18	M16	-0.01732	-0.02219	-0.01244	3.31846e-12
C18	M17	-0.0282	-0.03641	-0.01999	1.67026e-11
C18	M19	-0.00644	-0.01728	0.00439	0.244033
C18	M20	-0.00455	-0.00671	-0.00239	3.64814e-05
C18	M23	-0.02361	-0.02673	-0.02049	0
C18	M25	-0.01331	-0.02013	-0.0065	0.000129206
C18	M47	-0.00301	-0.00928	0.00326	0.346743
C18	M48	-0.00703	-0.01173	-0.00232	0.00340554
C18	M51	-0.00701	-0.0123	-0.00172	0.00939659
C18	M54	-0.00355	-0.0132	0.0061	0.470887
C18	M65	-0.00696	-0.00992	-0.004	4.05295e-06
C18	M72	-0.0099	-0.01266	-0.00715	1.87872e-12
C18	M75	-0.0133	-0.01891	-0.00769	3.37283e-06
C18	M79	0.00818	-0.00207	0.01842	0.117597
C18	M81	-0.00078	-0.00472	0.00315	0.697636
C18	N13	0.02729	0.01794	0.03663	1.04201e-08
C18	N17	0.08194	0.06608	0.09781	0
C18	N18	0.00286	-0.00537	0.01108	0.495535
C18	N20	3e-05	-0.00587	0.00593	0.992048
C18	N28	0.014	0.00679	0.02121	0.000141332
C18	N32	-0.00502	-0.01243	0.00239	0.184235
C18	N35	-0.00492	-0.00812	-0.00171	0.00262283
C18	N39	0.02302	0.01242	0.03362	2.07626e-05
C18	N40	-0.01235	-0.02451	-0.0002	0.0464321
C18	N41	-0.0036	-0.00597	-0.00122	0.00296883
C18	N42	-0.00548	-0.00715	-0.00381	1.26254e-10
C18	N43	-0.00193	-0.00468	0.00082	0.168957
C18	N47	-0.00247	-0.00626	0.00132	0.201475
C18	N48	6e-05	-0.00483	0.00494	0.980794
C18	N50	-0.00437	-0.00798	-0.00077	0.0175051
C18	U07	0.0114	0.00365	0.01915	0.00393786
C34	A04	0.00953	-0.00025	0.01932	0.0562722
C34	A09	0.01448	0.00102	0.02795	0.035053
C34	A41	0.08057	0.05589	0.10526	1.58155e-10
C34	B37	0.04555	0.03172	0.05937	1.06291e-10
C34	B95	0.00735	-0.0055	0.0202	0.26225
C34	B96	0.01999	0.00272	0.03725	0.0232468
C34	C18	-0.0057	-0.01042	-0.00099	0.0178141
C34	C44	-0.03318	-0.03946	-0.0269	0
C34	C61	-0.02704	-0.03908	-0.01501	1.06425e-05
C34	C67	-0.008	-0.01006	-0.00594	2.70894e-14
C34	C77	0.27158	0.24274	0.30041	0
C34	C78	0.31709	0.28679	0.3474	0
C34	C79	0.39546	0.36289	0.42803	0
C34	D12	-0.04321	-0.05076	-0.03566	0
C34	D17	-0.01053	-0.01267	-0.00838	0
C34	D22	-0.00668	-0.00706	-0.0063	0
C34	D23	-0.00458	-0.0055	-0.00366	0
C34	D50	-0.00825	-0.02483	0.00834	0.329571
C34	D64	0.04549	0.02609	0.0649	4.33346e-06
C34	D69	0.02092	0.01065	0.0312	6.59122e-05
C34	D70	0.07484	0.05647	0.09321	1.33227e-15
C34	E03	-0.01088	-0.01555	-0.00621	4.96317e-06
C34	E10	-0.00062	-0.0038	0.00257	0.702804
C34	E11	-0.0265	-0.04848	-0.00453	0.0180986
C34	E14	0.00044	-0.01481	0.01569	0.954903
C34	E66	0.00331	-0.01538	0.02199	0.728434
C34	E78	-0.05503	-0.07684	-0.03321	7.64378e-07
C34	E83	0.05872	0.03691	0.08053	1.31321e-07
C34	E86	0.03538	0.02143	0.04932	6.60146e-07
C34	E87	0.05882	0.03963	0.07801	1.88208e-09
C34	F05	0.01479	0.00503	0.02456	0.00299158
C34	F10	-0.00817	-0.01488	-0.00145	0.0170935
C34	F17	0.01427	-0.00602	0.03457	0.168162
C34	F32	-0.00542	-0.01768	0.00684	0.38622
C34	F41	0.00669	-0.00457	0.01794	0.244007
C34	G40	0.00368	-0.0104	0.01776	0.60846
C34	G45	-0.00714	-0.0093	-0.00498	9.24005e-11
C34	G47	-0.01385	-0.02298	-0.00472	0.0029464
C34	G55	0.00797	-0.00317	0.01911	0.160837
C34	G56	-0.01346	-0.01532	-0.01159	0
C34	G81	-0.00092	-0.00464	0.0028	0.627867
C34	H02	-0.00983	-0.01417	-0.00549	9.02289e-06
C34	H25	-0.03533	-0.0408	-0.02986	0
C34	H26	-0.04597	-0.05197	-0.03996	0
C34	H33	-0.00463	-0.0089	-0.00035	0.0337739
C34	H35	-0.01503	-0.01715	-0.01291	0
C34	H36	-0.00531	-0.00796	-0.00267	8.32589e-05
C34	H40	-0.01333	-0.018	-0.00866	2.21126e-08
C34	H52	-0.01248	-0.015	-0.00996	0
C34	H53	-0.00295	-0.00748	0.00159	0.202319
C34	H91	-0.00348	-0.01028	0.00332	0.315832
C34	I08	0.00112	-0.01243	0.01468	0.871347
C34	I10	-0.09471	-0.12742	-0.062	1.3863e-08
C34	I20	-0.0312	-0.04383	-0.01857	1.28665e-06
C34	I21	-0.0158	-0.02509	-0.00652	0.00085216
C34	I24	-0.00294	-0.01042	0.00454	0.441078
C34	I25	-0.05065	-0.06627	-0.03502	2.10421e-10
C34	I26	0.06767	0.05033	0.08502	2.06501e-14
C34	I34	-0.00055	-0.00841	0.0073	0.890843
C34	I35	-0.00596	-0.01174	-0.00018	0.0432758
C34	I44	-0.00846	-0.01939	0.00246	0.129073
C34	I45	-0.00378	-0.01127	0.00372	0.322908
C34	I47	0.00087	-0.0073	0.00905	0.834771
C34	I48	0.0166	-0.00069	0.03388	0.0597918
C34	I49	-0.00699	-0.01153	-0.00244	0.00257497
C34	I50	-0.00933	-0.01705	-0.00161	0.017848
C34	I51	-0.01243	-0.02229	-0.00257	0.0134784
C34	I63	-0.0035	-0.00941	0.00242	0.246145
C34	I67	-0.00389	-0.01125	0.00346	0.299909
C34	I70	-0.00414	-0.00609	-0.00219	3.16537e-05
C34	I71	0.00141	-0.00338	0.0062	0.563972
C34	I73	2e-05	-0.0058	0.00583	0.994621
C34	I80	0.01388	0.00207	0.0257	0.0213034
C34	I83	-0.01118	-0.01287	-0.0095	0
C34	I84	-0.03398	-0.03669	-0.03128	0
C34	I95	0.02264	0.00957	0.03571	0.00068595
C34	J18	0.21565	0.18213	0.24918	0
C34	J22	0.07936	0.05797	0.10076	3.59046e-13
C34	J33	-0.00395	-0.00813	0.00023	0.0640038
C34	J34	-0.0069	-0.00926	-0.00453	1.07536e-08
C34	J43	0.07013	0.0546	0.08566	0
C34	J44	0.04716	0.02681	0.06751	5.56724e-06
C34	J45	-0.02604	-0.03748	-0.01461	8.06883e-06
C34	J47	0.00118	-0.00251	0.00487	0.530807
C34	J90	0.1509	0.11743	0.18436	0
C34	J96	0.04008	0.02044	0.05973	6.36593e-05
C34	J98	0.09682	0.07168	0.12195	4.35207e-14
C34	K02	-0.00461	-0.00967	0.00046	0.0744352
C34	K13	-0.00036	-0.0042	0.00348	0.85421
C34	K20	-0.00311	-0.01826	0.01204	0.687427
C34	K21	-0.03449	-0.04914	-0.01983	3.97305e-06
C34	K22	0.00818	-0.0114	0.02776	0.41288
C34	K25	-0.00505	-0.01036	0.00026	0.0623175
C34	K26	-0.00355	-0.00841	0.0013	0.151812
C34	K29	-0.04334	-0.05731	-0.02937	1.19711e-09
C34	K30	-0.01162	-0.01469	-0.00855	1.1835e-13
C34	K31	-0.01417	-0.02244	-0.0059	0.000784214
C34	K40	-0.05496	-0.05933	-0.05058	0
C34	K42	-0.00962	-0.01298	-0.00626	2.00387e-08
C34	K43	-0.00468	-0.00731	-0.00205	0.000487091
C34	K44	-0.02906	-0.04732	-0.01079	0.00181835
C34	K51	-0.00572	-0.00657	-0.00487	0
C34	K52	0.00849	-0.00717	0.02415	0.287961
C34	K56	0.00372	-0.00631	0.01376	0.467485
C34	K57	-0.05947	-0.0775	-0.04144	1.01401e-10
C34	K58	-0.00267	-0.00704	0.00171	0.231634
C34	K59	0.09207	0.06531	0.11884	1.55918e-11
C34	K60	-0.00541	-0.00674	-0.00407	1.9984e-15
C34	K62	-0.0444	-0.05016	-0.03865	0
C34	K63	-0.04262	-0.05768	-0.02757	2.87854e-08
C34	K64	-0.01862	-0.02874	-0.00849	0.000312798
C34	K66	-0.00505	-0.0103	0.0002	0.0593848
C34	K76	0.00229	-0.00723	0.01182	0.637481
C34	K80	-0.01056	-0.01804	-0.00308	0.00565645
C34	K92	-0.01292	-0.02248	-0.00337	0.00804307
C34	L02	-0.00433	-0.00569	-0.00296	5.05344e-10
C34	L03	-0.0043	-0.01373	0.00513	0.371459
C34	L30	-0.00466	-0.0076	-0.00172	0.0018921
C34	L40	0.00159	-0.00634	0.00952	0.694328
C34	L57	-0.00716	-0.01114	-0.00319	0.000414829
C34	L72	-0.01014	-0.01135	-0.00893	0
C34	L82	-0.00776	-0.00903	-0.00649	0
C34	L89	0.02777	0.0167	0.03885	8.89637e-07
C34	L98	-0.00637	-0.01315	0.00041	0.065552
C34	M06	0.00635	-0.0066	0.0193	0.336511
C34	M10	-0.00882	-0.02503	0.00738	0.28607
C34	M13	-0.02043	-0.02774	-0.01313	4.2159e-08
C34	M15	-0.00572	-0.0132	0.00177	0.134179
C34	M16	-0.02393	-0.03069	-0.01716	4.1156e-12
C34	M17	-0.05008	-0.05492	-0.04524	0
C34	M19	-0.0179	-0.03131	-0.0045	0.0088646
C34	M20	-0.00648	-0.00717	-0.0058	0
C34	M23	-0.02756	-0.02836	-0.02677	0
C34	M25	0.0045	-0.01537	0.02438	0.657206
C34	M47	-0.01514	-0.0212	-0.00909	9.54427e-07
C34	M48	0.00052	-0.01013	0.01117	0.923759
C34	M51	-0.01099	-0.01676	-0.00522	0.000189084
C34	M54	0.0104	-0.00643	0.02723	0.22583
C34	M65	-0.00783	-0.01164	-0.00402	5.62458e-05
C34	M72	-0.01382	-0.0152	-0.01245	0
C34	M75	-0.01884	-0.02106	-0.01663	0
C34	M79	-0.00234	-0.01822	0.01354	0.772722
C34	M81	-0.0043	-0.00782	-0.00079	0.0164973
C34	N13	-0.00988	-0.01282	-0.00693	4.84952e-11
C34	N17	0.05285	0.03036	0.07534	4.10746e-06
C34	N18	-0.01133	-0.02029	-0.00238	0.0131448
C34	N20	-0.00892	-0.01446	-0.00337	0.0016162
C34	N28	0.00414	-0.00551	0.01379	0.400421
C34	N32	-0.02637	-0.02974	-0.023	0
C34	N35	-0.00705	-0.01025	-0.00385	1.5736e-05
C34	N39	-0.00317	-0.01554	0.00921	0.615614
C34	N40	-0.04059	-0.05332	-0.02786	4.11714e-10
C34	N41	-0.008	-0.00924	-0.00675	0
C34	N42	-0.00586	-0.00889	-0.00283	0.000150267
C34	N43	-0.00399	-0.0066	-0.00138	0.00273258
C34	N47	-0.00716	-0.01035	-0.00398	1.05222e-05
C34	N48	-0.0081	-0.01042	-0.00579	6.98885e-12
C34	N50	-0.00833	-0.01034	-0.00632	4.44089e-16
C34	U07	0.01269	-0.00296	0.02834	0.111995
C44	A04	-0.00273	-0.00406	-0.0014	5.7423e-05
C44	A09	-0.00845	-0.01487	-0.00203	0.00988716
C44	A41	-0.00452	-0.01036	0.00131	0.128942
C44	B37	-0.00161	-0.00401	0.0008	0.189486
C44	B95	-0.00613	-0.00837	-0.00388	8.70817e-08
C44	B96	-0.01003	-0.01649	-0.00357	0.00234109
C44	C18	-0.00533	-0.00748	-0.00319	1.11427e-06
C44	C34	-0.00268	-0.00519	-0.00017	0.0363716
C44	C61	-0.01797	-0.02391	-0.01203	3.03868e-09
C44	C67	-0.00485	-0.00651	-0.0032	9.25715e-09
C44	C77	0.00179	-0.00274	0.00632	0.438646
C44	C78	-0.00311	-0.00937	0.00316	0.330573
C44	C79	0.00109	-0.00497	0.00714	0.724214
C44	D12	-0.01834	-0.02682	-0.00986	2.24555e-05
C44	D17	-0.00454	-0.00777	-0.0013	0.00594745
C44	D22	0.0253	0.02066	0.02994	0
C44	D23	0.00815	0.00539	0.01091	7.13647e-09
C44	D50	-0.01139	-0.0166	-0.00618	1.8281e-05
C44	D64	-0.01433	-0.01852	-0.01014	2.03773e-11
C44	D69	-0.00169	-0.00355	0.00018	0.0757188
C44	D70	-0.00252	-0.00457	-0.00047	0.0159803
C44	E03	-0.0065	-0.00934	-0.00366	7.26015e-06
C44	E10	-0.00415	-0.00525	-0.00304	1.82521e-13
C44	E11	-0.01282	-0.02073	-0.00491	0.00148993
C44	E14	0.00392	-0.00132	0.00917	0.142959
C44	E66	-0.01152	-0.0188	-0.00423	0.00193907
C44	E78	-0.02458	-0.035	-0.01415	3.81387e-06
C44	E83	-0.00181	-0.00518	0.00156	0.292478
C44	E86	-0.00578	-0.00862	-0.00293	6.83368e-05
C44	E87	-0.00803	-0.01358	-0.00249	0.00453436
C44	F05	-0.00038	-0.00285	0.00208	0.762538
C44	F10	-0.00666	-0.01126	-0.00205	0.00458748
C44	F17	-0.00945	-0.0172	-0.00169	0.0169222
C44	F32	-0.008	-0.01278	-0.00323	0.00102429
C44	F41	-0.0044	-0.00968	0.00088	0.102399
C44	G40	-0.00276	-0.0048	-0.00071	0.00816231
C44	G45	-0.00378	-0.00553	-0.00204	2.17882e-05
C44	G47	-0.00553	-0.0118	0.00075	0.084114
C44	G55	-0.0039	-0.00676	-0.00104	0.00752374
C44	G56	-0.00785	-0.00987	-0.00584	2.24265e-14
C44	G81	-0.0021	-0.00402	-0.00019	0.0316069
C44	H02	-0.00067	-0.0054	0.00406	0.781295
C44	H25	-0.01014	-0.01661	-0.00367	0.00212788
C44	H26	-0.02352	-0.02759	-0.01945	0
C44	H33	-0.00475	-0.00619	-0.00331	1.01113e-10
C44	H35	-0.00468	-0.0077	-0.00166	0.00238667
C44	H36	0.00093	-0.0031	0.00497	0.651451
C44	H40	-0.00244	-0.00625	0.00138	0.209995
C44	H52	-0.00297	-0.00508	-0.00086	0.00580029
C44	H53	-0.00437	-0.00609	-0.00266	5.90539e-07
C44	H91	0.00296	-0.00072	0.00664	0.114906
C44	I08	-0.00432	-0.0065	-0.00215	9.90262e-05
C44	I10	-0.02424	-0.03861	-0.00986	0.000949522
C44	I20	-0.02288	-0.02852	-0.01724	1.77636e-15
C44	I21	-0.01747	-0.02072	-0.01422	0
C44	I24	-0.00441	-0.00631	-0.0025	5.69729e-06
C44	I25	-0.03724	-0.04423	-0.03026	0
C44	I26	-0.00744	-0.00924	-0.00564	4.44089e-16
C44	I34	-0.00281	-0.00507	-0.00055	0.01481
C44	I35	-0.00477	-0.007	-0.00254	2.75938e-05
C44	I44	-0.00685	-0.01166	-0.00205	0.00520327
C44	I45	-0.00407	-0.00649	-0.00166	0.000955921
C44	I47	-0.00179	-0.00592	0.00234	0.395608
C44	I48	-0.02184	-0.02801	-0.01567	3.9817e-12
C44	I49	-0.00207	-0.00612	0.00197	0.315853
C44	I50	-0.01012	-0.01365	-0.00659	1.92025e-08
C44	I51	-0.01149	-0.01517	-0.00781	9.3767e-10
C44	I63	-0.00889	-0.01102	-0.00676	2.22045e-16
C44	I67	-0.00382	-0.00653	-0.0011	0.00582067
C44	I70	-0.00013	-0.00486	0.00459	0.956994
C44	I71	-0.00545	-0.00709	-0.00381	7.34615e-11
C44	I73	-0.00387	-0.00836	0.00061	0.0907915
C44	I80	-0.00421	-0.00621	-0.00221	3.69448e-05
C44	I83	-0.00253	-0.00887	0.0038	0.433767
C44	I84	-0.02479	-0.03038	-0.01921	0
C44	I95	-0.00853	-0.01246	-0.0046	2.09847e-05
C44	J18	-0.01753	-0.02274	-0.01232	4.25888e-11
C44	J22	-0.01262	-0.01571	-0.00954	1.11022e-15
C44	J33	-0.00437	-0.00546	-0.00329	2.88658e-15
C44	J34	-0.00598	-0.0072	-0.00477	0
C44	J43	-0.00197	-0.00439	0.00044	0.109856
C44	J44	-0.00967	-0.01648	-0.00287	0.00534968
C44	J45	-0.01456	-0.02289	-0.00623	0.000612806
C44	J47	-0.00283	-0.00435	-0.00132	0.000250984
C44	J90	-0.00752	-0.01441	-0.00064	0.0322926
C44	J96	-0.00766	-0.00992	-0.0054	3.06974e-11
C44	J98	-0.00468	-0.00787	-0.00148	0.00409194
C44	K02	-0.00307	-0.00731	0.00117	0.155855
C44	K13	-0.00158	-0.00352	0.00036	0.110424
C44	K20	-0.01223	-0.01468	-0.00977	0
C44	K21	-0.02407	-0.03138	-0.01677	1.05951e-10
C44	K22	-0.01735	-0.02104	-0.01365	0
C44	K25	-0.00323	-0.00806	0.0016	0.189951
C44	K26	-0.00329	-0.00678	0.00021	0.0650323
C44	K29	-0.03092	-0.03826	-0.02357	2.22045e-16
C44	K30	-0.00955	-0.01138	-0.00771	0
C44	K31	-0.00825	-0.01185	-0.00464	7.27647e-06
C44	K40	-0.03136	-0.03594	-0.02678	0
C44	K42	-0.00267	-0.01054	0.0052	0.506079
C44	K43	-0.00542	-0.00675	-0.00408	1.77636e-15
C44	K44	-0.03319	-0.03789	-0.02848	0
C44	K51	-0.001	-0.00569	0.00368	0.675687
C44	K52	-0.01617	-0.01839	-0.01396	0
C44	K56	-0.00588	-0.00871	-0.00305	4.65377e-05
C44	K57	-0.04244	-0.04906	-0.03581	0
C44	K58	-0.00058	-0.00494	0.00378	0.794298
C44	K59	-0.01337	-0.01841	-0.00833	1.99885e-07
C44	K60	-0.00207	-0.00749	0.00335	0.454122
C44	K62	-0.02593	-0.03092	-0.02094	0
C44	K63	-0.02251	-0.0314	-0.01361	7.04769e-07
C44	K64	0.00233	-0.00716	0.01181	0.630178
C44	K66	-0.00615	-0.00796	-0.00435	2.42033e-11
C44	K76	-0.00344	-0.00899	0.00212	0.224842
C44	K80	-0.0121	-0.01492	-0.00929	0
C44	K92	-0.01575	-0.02166	-0.00984	1.75715e-07
C44	L02	-0.00226	-0.00407	-0.00045	0.0143934
C44	L03	-0.00516	-0.011	0.00068	0.0833126
C44	L30	0.00402	0.0009	0.00713	0.0114245
C44	L40	0.00023	-0.00215	0.00262	0.850081
C44	L57	0.06981	0.06398	0.07565	0
C44	L72	0.00113	-0.00202	0.00428	0.481987
C44	L82	0.03216	0.02747	0.03686	0
C44	L89	-0.00134	-0.00578	0.00309	0.553718
C44	L98	0.04862	0.04271	0.05452	0
C44	M06	-0.00247	-0.00453	-0.00042	0.0184821
C44	M10	-0.00369	-0.00765	0.00027	0.0677955
C44	M13	-0.00152	-0.0088	0.00575	0.682164
C44	M15	-0.00415	-0.00627	-0.00203	0.000124652
C44	M16	-0.0131	-0.01641	-0.00978	9.54792e-15
C44	M17	-0.02176	-0.02715	-0.01637	2.44249e-15
C44	M19	-0.00616	-0.01419	0.00187	0.132694
C44	M20	-0.00326	-0.00466	-0.00186	5.01881e-06
C44	M23	-0.01902	-0.02309	-0.01495	0
C44	M25	-0.01325	-0.0167	-0.00981	4.75175e-14
C44	M47	-0.00582	-0.0092	-0.00244	0.000738395
C44	M48	-0.0049	-0.00814	-0.00166	0.00303473
C44	M51	-0.00673	-0.00988	-0.00358	2.81975e-05
C44	M54	-0.01238	-0.01707	-0.00769	2.29465e-07
C44	M65	-0.00734	-0.00867	-0.00601	0
C44	M72	-0.00865	-0.01034	-0.00696	0
C44	M75	-0.01121	-0.01551	-0.00691	3.22714e-07
C44	M79	-0.01064	-0.01433	-0.00696	1.52021e-08
C44	M81	-0.00123	-0.00314	0.00068	0.206877
C44	N13	-0.00262	-0.00578	0.00054	0.104149
C44	N17	-0.01163	-0.01806	-0.0052	0.000392509
C44	N18	-0.00031	-0.00464	0.00402	0.888405
C44	N20	-0.00558	-0.00861	-0.00256	0.000299802
C44	N28	-0.00341	-0.00631	-0.0005	0.0214073
C44	N32	-0.01488	-0.01994	-0.00982	8.22436e-09
C44	N35	-0.00539	-0.00688	-0.0039	1.33915e-12
C44	N39	-0.01838	-0.02218	-0.01458	0
C44	N40	-0.02406	-0.03229	-0.01583	1.00452e-08
C44	N41	-0.00552	-0.00701	-0.00403	3.83693e-13
C44	N42	-0.00265	-0.00633	0.00103	0.158123
C44	N43	-0.00292	-0.00448	-0.00136	0.00024377
C44	N47	-0.00636	-0.00802	-0.0047	5.9508e-14
C44	N48	-0.00393	-0.00615	-0.0017	0.000536311
C44	N50	-0.00147	-0.00462	0.00169	0.361128
C44	U07	0.00049	-0.00201	0.003	0.701428
C61	A04	-0.00126	-0.00252	1e-05	0.0509082
C61	A09	0.00354	-0.00079	0.00786	0.108658
C61	A41	0.02318	0.01847	0.02789	0
C61	B37	0.00215	-0.00014	0.00445	0.0663332
C61	B95	-0.00105	-0.00346	0.00137	0.394118
C61	B96	0.00848	0.00439	0.01257	4.82874e-05
C61	C18	-0.00433	-0.00586	-0.00281	2.6198e-08
C61	C34	-0.00448	-0.006	-0.00295	8.5166e-09
C61	C44	-0.0159	-0.01906	-0.01273	0
C61	C67	0.00338	0.00128	0.00549	0.00164857
C61	C77	0.03935	0.03448	0.04422	0
C61	C78	0.01994	0.01602	0.02387	0
C61	C79	0.0933	0.08707	0.09953	0
C61	D12	-0.00847	-0.01313	-0.00381	0.000367355
C61	D17	-0.00558	-0.00731	-0.00386	2.29506e-10
C61	D22	-0.00285	-0.00405	-0.00165	3.23981e-06
C61	D23	-0.0025	-0.00353	-0.00148	1.7487e-06
C61	D50	-0.00523	-0.00853	-0.00193	0.00189442
C61	D64	0.01854	0.01371	0.02337	5.32907e-14
C61	D69	0.00179	-0.00024	0.00381	0.0831769
C61	D70	0.01166	0.00894	0.01438	0
C61	E03	-0.00568	-0.00841	-0.00294	4.69136e-05
C61	E10	-0.00103	-0.00261	0.00055	0.201348
C61	E11	-0.00332	-0.00871	0.00208	0.227758
C61	E14	-0.00059	-0.00308	0.0019	0.642349
C61	E66	0.0263	0.01978	0.03281	2.44249e-15
C61	E78	-0.01171	-0.01936	-0.00407	0.00268061
C61	E83	0.0038	0.00116	0.00644	0.00478426
C61	E86	0.00748	0.00396	0.011	3.11353e-05
C61	E87	0.00643	0.00219	0.01067	0.00295521
C61	F05	0.00259	0.0002	0.00499	0.0340413
C61	F10	-0.00308	-0.0062	4e-05	0.053006
C61	F17	-0.00896	-0.01388	-0.00403	0.000362738
C61	F32	0.00275	-0.0017	0.00721	0.226326
C61	F41	0.00385	-0.00027	0.00796	0.0666868
C61	G40	-0.00287	-0.0047	-0.00103	0.00217303
C61	G45	-0.00397	-0.00545	-0.00248	1.60694e-07
C61	G47	-0.00457	-0.00763	-0.00151	0.0034204
C61	G55	-0.00071	-0.0029	0.00149	0.52609
C61	G56	-0.01006	-0.01166	-0.00846	0
C61	G81	-0.00304	-0.00441	-0.00167	1.36637e-05
C61	H02	-0.00632	-0.00809	-0.00456	2.24665e-12
C61	H25	-0.01844	-0.02164	-0.01523	0
C61	H26	-0.02436	-0.02824	-0.02049	0
C61	H33	-0.0042	-0.00584	-0.00256	5.18029e-07
C61	H35	-0.00431	-0.00667	-0.00196	0.000334387
C61	H36	-0.0007	-0.00318	0.00178	0.580109
C61	H40	-0.00435	-0.00716	-0.00154	0.00241204
C61	H52	-0.00408	-0.00604	-0.00212	4.50357e-05
C61	H53	-0.00367	-0.00546	-0.00187	6.14029e-05
C61	H91	0.00204	-0.00093	0.00501	0.178218
C61	I08	-0.00201	-0.00437	0.00036	0.0957547
C61	I10	0.0177	0.00667	0.02872	0.00165143
C61	I20	-0.02341	-0.02712	-0.01969	0
C61	I21	-0.01632	-0.01907	-0.01358	0
C61	I24	-0.00305	-0.00496	-0.00115	0.00170071
C61	I25	-0.03462	-0.04007	-0.02917	0
C61	I26	0.00282	-0.00027	0.0059	0.0731911
C61	I34	-0.0024	-0.00438	-0.00042	0.017513
C61	I35	-0.00318	-0.00533	-0.00103	0.00374383
C61	I44	-0.00501	-0.00787	-0.00214	0.000609313
C61	I45	-0.00318	-0.00562	-0.00074	0.0106363
C61	I47	-0.00268	-0.0047	-0.00066	0.00931162
C61	I48	-0.01487	-0.01975	-0.00998	2.42747e-09
C61	I49	-0.00287	-0.00517	-0.00057	0.0144556
C61	I50	-0.00814	-0.01121	-0.00508	1.93631e-07
C61	I51	-0.00561	-0.00913	-0.00208	0.0018127
C61	I63	-0.007	-0.00917	-0.00483	2.57231e-10
C61	I67	-0.00279	-0.00516	-0.00041	0.0213079
C61	I70	-0.00249	-0.00405	-0.00094	0.00169803
C61	I71	-0.00228	-0.00415	-0.00041	0.0168606
C61	I73	-0.00582	-0.00786	-0.00379	2.0765e-08
C61	I80	-0.00039	-0.00264	0.00186	0.734057
C61	I83	-0.00534	-0.00726	-0.00342	5.0017e-08
C61	I84	-0.02312	-0.0257	-0.02054	0
C61	I95	0.00565	0.00152	0.00978	0.00733245
C61	J18	-0.00093	-0.00542	0.00356	0.684766
C61	J22	-0.00161	-0.00491	0.00169	0.33895
C61	J33	-0.00396	-0.00485	-0.00307	0
C61	J34	-0.00578	-0.00717	-0.00438	4.44089e-16
C61	J43	-0.0015	-0.00336	0.00035	0.112988
C61	J44	-0.00957	-0.01319	-0.00594	2.28645e-07
C61	J45	-0.0034	-0.00891	0.00211	0.226495
C61	J47	-0.00061	-0.00255	0.00134	0.53875
C61	J90	-0.00148	-0.00487	0.00192	0.392865
C61	J96	-0.00426	-0.00687	-0.00165	0.00137867
C61	J98	0.00157	-0.00171	0.00485	0.348157
C61	K02	-0.00387	-0.00537	-0.00237	4.2635e-07
C61	K13	-0.00326	-0.00454	-0.00199	5.40211e-07
C61	K20	-0.0106	-0.01279	-0.00842	0
C61	K21	0.00501	-0.0013	0.01133	0.119955
C61	K22	-0.01586	-0.01886	-0.01287	0
C61	K25	-0.00479	-0.0067	-0.00288	8.86047e-07
C61	K26	-0.00526	-0.00652	-0.004	2.22045e-16
C61	K29	-0.03404	-0.03832	-0.02976	0
C61	K30	-0.00691	-0.00902	-0.00481	1.24277e-10
C61	K31	-0.00866	-0.01144	-0.00589	9.55853e-10
C61	K40	-0.02152	-0.02557	-0.01748	0
C61	K42	-0.0034	-0.00568	-0.00112	0.00346891
C61	K43	0.00246	0.00027	0.00465	0.0276905
C61	K44	-0.02348	-0.02787	-0.01908	0
C61	K51	-0.00123	-0.00279	0.00032	0.121057
C61	K52	-0.00362	-0.00676	-0.00048	0.023845
C61	K56	0.00118	-0.00136	0.00371	0.361586
C61	K57	-0.00948	-0.0159	-0.00305	0.00382855
C61	K58	0.00264	5e-05	0.00523	0.0457342
C61	K59	0.01694	0.0119	0.02199	4.66513e-11
C61	K60	-0.00146	-0.00307	0.00014	0.074598
C61	K62	0.02054	0.01498	0.02611	4.68292e-13
C61	K63	-0.01335	-0.01808	-0.00862	3.16737e-08
C61	K64	0.00963	0.00495	0.01431	5.50512e-05
C61	K66	0.02291	0.01854	0.02728	0
C61	K76	-0.00319	-0.00609	-0.00029	0.0310837
C61	K80	-0.00981	-0.01279	-0.00682	1.18371e-10
C61	K92	0.00229	-0.00213	0.00671	0.309879
C61	L02	-0.00151	-0.00313	0.00012	0.0685624
C61	L03	-0.00493	-0.00795	-0.00192	0.00135105
C61	L30	0.0012	-0.00099	0.00338	0.281735
C61	L40	-0.00082	-0.0029	0.00125	0.438603
C61	L57	-0.00411	-0.0056	-0.00262	6.42887e-08
C61	L72	-0.00611	-0.00764	-0.00458	4.88498e-15
C61	L82	-0.00276	-0.0045	-0.00103	0.00182129
C61	L89	0.0024	0.00029	0.00452	0.0261408
C61	L98	-0.00388	-0.00601	-0.00174	0.000368086
C61	M06	-0.00174	-0.00354	6e-05	0.0581366
C61	M10	-0.00365	-0.00696	-0.00033	0.0309224
C61	M13	0.00205	-0.00251	0.00662	0.378764
C61	M15	-0.0003	-0.00259	0.00199	0.797357
C61	M16	-0.01058	-0.01353	-0.00763	2.0739e-12
C61	M17	-0.01894	-0.023	-0.01489	0
C61	M19	0.00496	-0.00018	0.01009	0.0583308
C61	M20	-0.00427	-0.00525	-0.00329	0
C61	M23	-0.02059	-0.02254	-0.01864	0
C61	M25	-0.00645	-0.00992	-0.00299	0.000263791
C61	M47	-0.001	-0.00443	0.00242	0.567144
C61	M48	-0.00046	-0.00307	0.00215	0.729763
C61	M51	-0.00361	-0.00628	-0.00094	0.00804828
C61	M54	0.00854	0.00386	0.01322	0.000348117
C61	M65	-0.00672	-0.00805	-0.00538	0
C61	M72	-0.00607	-0.00826	-0.00389	5.1822e-08
C61	M75	-0.01271	-0.01497	-0.01045	0
C61	M79	0.00083	-0.00292	0.00458	0.664424
C61	M81	0.00464	0.00238	0.00689	5.50708e-05
C61	N13	0.01801	0.01457	0.02144	0
C61	N17	0.02	0.01492	0.02507	1.13243e-14
C61	N18	0.00747	0.0033	0.01164	0.000446292
C61	N20	-0.00394	-0.00625	-0.00163	0.000828688
C61	N28	0.00433	0.00152	0.00715	0.00257107
C61	N32	0.02753	0.02273	0.03234	0
C61	N35	0.02026	0.01676	0.02376	0
C61	N39	0.04156	0.03557	0.04755	0
C61	N40	-0.03065	-0.03587	-0.02543	0
C61	N41	0.01155	0.00854	0.01456	5.44009e-14
C61	N42	0.00622	0.00375	0.0087	8.40428e-07
C61	N43	-0.00161	-0.00303	-0.0002	0.0257404
C61	N47	0.00057	-0.00142	0.00256	0.57452
C61	N48	0.00999	0.00675	0.01324	1.59929e-09
C61	N50	0.00098	-0.00113	0.00309	0.362648
C61	U07	0.00243	-0.00014	0.005	0.0638495
C67	A04	0.00369	-0.00122	0.0086	0.140753
C67	A09	0.02435	0.01004	0.03866	0.000852533
C67	A41	0.06599	0.0502	0.08178	2.22045e-16
C67	B37	0.01185	0.00422	0.01948	0.00233427
C67	B95	0.0203	0.01121	0.02939	1.20259e-05
C67	B96	0.04503	0.03291	0.05714	3.21521e-13
C67	C18	-0.00396	-0.00801	9e-05	0.0553085
C67	C34	0.00237	-0.00211	0.00686	0.300333
C67	C44	-0.01842	-0.02537	-0.01147	2.05045e-07
C67	C61	0.04827	0.03347	0.06308	1.65501e-10
C67	C77	0.07194	0.05573	0.08816	0
C67	C78	0.06086	0.04703	0.0747	0
C67	C79	0.0734	0.05789	0.08891	0
C67	D12	-0.01596	-0.02693	-0.005	0.00433278
C67	D17	-0.00475	-0.00974	0.00024	0.0620789
C67	D22	-0.00223	-0.00493	0.00047	0.105487
C67	D23	-0.00398	-0.00532	-0.00263	6.63738e-09
C67	D50	0.00412	-0.00455	0.0128	0.351927
C67	D64	0.04912	0.03398	0.06427	2.0587e-10
C67	D69	0.00429	-0.00052	0.0091	0.0804453
C67	D70	0.00928	0.00378	0.01478	0.000942825
C67	E03	-1e-05	-0.00696	0.00693	0.997748
C67	E10	0.00284	-0.00106	0.00674	0.153499
C67	E11	0.01913	0.00509	0.03317	0.00757226
C67	E14	0.00689	-0.00046	0.01424	0.0661607
C67	E66	0.07924	0.06011	0.09837	4.44089e-16
C67	E78	0.00857	-0.01114	0.02827	0.393974
C67	E83	0.01982	0.00976	0.02988	0.00011267
C67	E86	0.02796	0.01886	0.03706	1.72111e-09
C67	E87	0.04158	0.02785	0.0553	2.88809e-09
C67	F05	0.01097	0.00479	0.01714	0.000497729
C67	F10	0.00021	-0.00693	0.00735	0.95403
C67	F17	0.03522	0.0223	0.04814	9.14348e-08
C67	F32	0.01307	-0.00085	0.02699	0.0657218
C67	F41	0.02058	0.00738	0.03378	0.00224447
C67	G40	0.00962	0.00031	0.01893	0.0428403
C67	G45	-0.00172	-0.00564	0.00221	0.390393
C67	G47	0.00475	-0.00496	0.01445	0.337408
C67	G55	-0.00346	-0.00694	3e-05	0.051662
C67	G56	-0.00908	-0.01411	-0.00404	0.000408366
C67	G81	-0.00058	-0.00405	0.00289	0.743208
C67	H02	-0.00934	-0.01161	-0.00706	8.88178e-16
C67	H25	-0.02041	-0.0267	-0.01411	2.08669e-10
C67	H26	-0.02019	-0.02794	-0.01244	3.28848e-07
C67	H33	-0.00882	-0.00995	-0.00769	0
C67	H35	-0.00094	-0.00715	0.00528	0.766891
C67	H36	-0.00087	-0.00371	0.00197	0.548225
C67	H40	-0.0025	-0.00819	0.00318	0.388733
C67	H52	-0.00808	-0.01097	-0.00519	4.25659e-08
C67	H53	-0.00194	-0.00611	0.00224	0.362425
C67	H91	0.01243	0.00483	0.02003	0.00134766
C67	I08	-0.00108	-0.00587	0.00371	0.658547
C67	I10	0.06313	0.03628	0.08999	4.07511e-06
C67	I20	-0.00418	-0.0178	0.00944	0.547489
C67	I21	-0.01428	-0.0202	-0.00836	2.26923e-06
C67	I24	-0.00443	-0.00728	-0.00158	0.00231448
C67	I25	-0.01622	-0.03084	-0.0016	0.0296676
C67	I26	0.01583	0.00673	0.02493	0.000650729
C67	I34	0.00212	-0.00412	0.00836	0.505477
C67	I35	-0.00287	-0.00809	0.00235	0.281201
C67	I44	-0.00135	-0.00829	0.00559	0.703004
C67	I45	0.00184	-0.00348	0.00716	0.497838
C67	I47	0.0005	-0.00775	0.00874	0.905386
C67	I48	-0.01941	-0.02928	-0.00953	0.00011691
C67	I49	-2e-05	-0.00681	0.00677	0.995394
C67	I50	0.00845	-0.0025	0.0194	0.130404
C67	I51	0.01301	0.00066	0.02537	0.0390263
C67	I63	-0.00238	-0.00931	0.00456	0.501173
C67	I67	-0.00128	-0.00667	0.0041	0.641297
C67	I70	-0.00037	-0.00577	0.00503	0.893168
C67	I71	0.0079	0.0024	0.01341	0.00491251
C67	I73	0.00762	-0.00022	0.01546	0.0567801
C67	I80	0.02025	0.00993	0.03057	0.000120096
C67	I83	-0.00479	-0.00837	-0.00121	0.0087298
C67	I84	-0.02352	-0.03025	-0.01679	7.39497e-12
C67	I95	0.01728	0.00724	0.02731	0.000737977
C67	J18	0.01402	0.00292	0.02512	0.0133011
C67	J22	0.00349	-0.00609	0.01306	0.474979
C67	J33	-0.00454	-0.00723	-0.00186	0.000919335
C67	J34	-0.00868	-0.00959	-0.00777	0
C67	J43	0.00416	-0.0001	0.00842	0.0556214
C67	J44	0.00871	-0.0022	0.01963	0.117806
C67	J45	-0.00399	-0.01731	0.00932	0.556977
C67	J47	-0.00093	-0.00487	0.00301	0.643623
C67	J90	0.00848	0.00041	0.01655	0.0394388
C67	J96	-0.00056	-0.00731	0.00618	0.870733
C67	J98	0.01674	0.00779	0.0257	0.000248385
C67	K02	-0.00515	-0.00763	-0.00266	4.86599e-05
C67	K13	-0.00035	-0.00586	0.00515	0.900829
C67	K20	-0.00961	-0.01459	-0.00464	0.000153061
C67	K21	0.02342	0.0079	0.03893	0.00309006
C67	K22	-0.01275	-0.01868	-0.00681	2.54676e-05
C67	K25	-0.00225	-0.008	0.00349	0.442711
C67	K26	-0.00324	-0.00654	6e-05	0.054309
C67	K29	-0.02514	-0.03747	-0.01282	6.39008e-05
C67	K30	-0.00082	-0.0082	0.00655	0.827487
C67	K31	-0.00324	-0.01181	0.00534	0.458953
C67	K40	-0.0288	-0.03748	-0.02012	7.86156e-11
C67	K42	0.00024	-0.0059	0.00638	0.938932
C67	K43	0.01123	0.00485	0.01762	0.000566289
C67	K44	-0.01481	-0.02725	-0.00237	0.0196267
C67	K51	0.00406	-0.00373	0.01186	0.307321
C67	K52	-0.00687	-0.01283	-0.0009	0.0239851
C67	K56	0.02632	0.01572	0.03691	1.12157e-06
C67	K57	-0.03896	-0.05125	-0.02666	5.27206e-10
C67	K58	0.00466	-0.00223	0.01155	0.184962
C67	K59	0.04238	0.02722	0.05754	4.27233e-08
C67	K60	-0.00356	-0.00589	-0.00123	0.00274735
C67	K62	-0.01323	-0.02541	-0.00106	0.0331848
C67	K63	-0.00895	-0.0218	0.00389	0.172043
C67	K64	-0.00546	-0.01438	0.00345	0.229983
C67	K66	0.01013	0.00334	0.01693	0.00347823
C67	K76	0.01538	0.00388	0.02687	0.00873059
C67	K80	-0.00699	-0.01275	-0.00123	0.0173813
C67	K92	-0.00063	-0.01214	0.01088	0.914566
C67	L02	-0.00184	-0.00492	0.00125	0.242399
C67	L03	-0.00457	-0.01218	0.00305	0.239492
C67	L30	0.00755	-6e-05	0.01517	0.0519836
C67	L40	0.00491	-0.00126	0.01109	0.11912
C67	L57	-0.00471	-0.00817	-0.00124	0.00771619
C67	L72	-0.00918	-0.01077	-0.00759	0
C67	L82	-0.0032	-0.00658	0.00017	0.0631164
C67	L89	0.00649	0.00161	0.01137	0.00914356
C67	L98	-0.00496	-0.0096	-0.00032	0.0361557
C67	M06	0.00457	-0.00324	0.01239	0.251731
C67	M10	0.00637	-0.00228	0.01502	0.148915
C67	M13	0.01339	0.00292	0.02385	0.0121476
C67	M15	0.00605	0.00016	0.01194	0.0440891
C67	M16	-0.01681	-0.02195	-0.01167	1.45483e-10
C67	M17	-0.01419	-0.0247	-0.00367	0.00816858
C67	M19	0.02753	0.01151	0.04355	0.000756566
C67	M20	-0.00485	-0.00643	-0.00326	2.00408e-09
C67	M23	-0.02221	-0.02548	-0.01893	0
C67	M25	-0.00567	-0.01295	0.00162	0.127137
C67	M47	0.00525	-0.00411	0.0146	0.271355
C67	M48	0.00105	-0.00429	0.00638	0.699679
C67	M51	0.00175	-0.00715	0.01065	0.699946
C67	M54	0.01537	0.00404	0.0267	0.0078399
C67	M65	-0.00629	-0.01026	-0.00232	0.00190028
C67	M72	-0.00927	-0.01334	-0.00519	8.24585e-06
C67	M75	-0.01738	-0.02016	-0.01459	0
C67	M79	-0.00607	-0.01371	0.00157	0.119417
C67	M81	0.00152	-0.00467	0.0077	0.630032
C67	N13	0.11231	0.09344	0.13119	0
C67	N17	0.08223	0.06475	0.0997	0
C67	N18	0.05912	0.04445	0.07379	2.88658e-15
C67	N20	0.00806	-0.00159	0.0177	0.101441
C67	N28	0.03189	0.02126	0.04251	4.03464e-09
C67	N32	0.26877	0.24231	0.29524	0
C67	N35	0.09123	0.07515	0.1073	0
C67	N39	0.13964	0.11841	0.16088	0
C67	N40	0.1954	0.16923	0.22156	0
C67	N41	0.00792	-0.00059	0.01644	0.0682971
C67	N42	0.00935	0.00425	0.01445	0.000326475
C67	N43	-0.00031	-0.0037	0.00308	0.857755
C67	N47	0.00944	0.00385	0.01504	0.000943168
C67	N48	0.01252	0.00378	0.02125	0.004965
C67	N50	0.01113	0.00189	0.02038	0.0182931
C67	U07	0.00884	0.00071	0.01696	0.0329674
C77	A04	0.00514	0.00191	0.00837	0.0018146
C77	A09	0.05004	0.03987	0.0602	0
C77	A41	0.10815	0.09604	0.12027	0
C77	B37	0.0513	0.04249	0.06011	0
C77	B95	0.02538	0.01828	0.03249	2.53464e-12
C77	B96	0.03755	0.02896	0.04615	0
C77	C18	0.05736	0.04759	0.06712	0
C77	C34	0.07623	0.06689	0.08557	0
C77	C44	-0.02062	-0.02579	-0.01544	5.77316e-15
C77	C61	0.0177	0.00861	0.02678	0.00013421
C77	C67	0.00183	-0.0026	0.00627	0.41866
C77	C78	0.34997	0.33149	0.36844	0
C77	C79	0.28673	0.26982	0.30363	0
C77	D12	-0.02919	-0.0354	-0.02297	0
C77	D17	-0.00736	-0.01028	-0.00445	7.46924e-07
C77	D22	-0.00239	-0.00489	0.00011	0.0609635
C77	D23	-0.00463	-0.00549	-0.00377	0
C77	D50	-0.00121	-0.00812	0.00571	0.731625
C77	D64	0.09606	0.08325	0.10888	0
C77	D69	0.0183	0.01309	0.02351	5.80092e-12
C77	D70	0.08238	0.07225	0.0925	0
C77	E03	0.00514	-0.0016	0.01187	0.134699
C77	E10	0.00269	-0.00084	0.00622	0.135281
C77	E11	-0.02141	-0.02944	-0.01339	1.70329e-07
C77	E14	-0.00087	-0.00402	0.00228	0.588278
C77	E66	-0.01285	-0.0218	-0.0039	0.00489173
C77	E78	-0.05933	-0.0701	-0.04857	0
C77	E83	0.06322	0.05351	0.07293	0
C77	E86	0.08813	0.07694	0.09931	0
C77	E87	0.09347	0.08115	0.10578	0
C77	F05	0.01366	0.00832	0.01901	5.46873e-07
C77	F10	-0.00933	-0.01339	-0.00527	6.66429e-06
C77	F17	-0.0155	-0.02169	-0.0093	9.39261e-07
C77	F32	-0.00901	-0.01537	-0.00264	0.00552891
C77	F41	0.00124	-0.00509	0.00757	0.701016
C77	G40	-0.00316	-0.00626	-5e-05	0.0460736
C77	G45	-0.0075	-0.00868	-0.00631	0
C77	G47	-0.01215	-0.01656	-0.00773	6.89506e-08
C77	G55	0.00431	-0.00045	0.00907	0.0759465
C77	G56	-0.01496	-0.01626	-0.01367	0
C77	G81	-0.00023	-0.0033	0.00283	0.883069
C77	H02	-0.01015	-0.01203	-0.00826	0
C77	H25	-0.03446	-0.03863	-0.03028	0
C77	H26	-0.04578	-0.05003	-0.04152	0
C77	H33	-0.00702	-0.00873	-0.00532	6.66134e-16
C77	H35	-0.01162	-0.01419	-0.00904	0
C77	H36	-0.00376	-0.00591	-0.00162	0.000591001
C77	H40	-0.01609	-0.0189	-0.01328	0
C77	H52	-0.01167	-0.01349	-0.00985	0
C77	H53	-0.00219	-0.00583	0.00145	0.238306
C77	H91	-0.00272	-0.00725	0.00181	0.239249
C77	I08	-0.00712	-0.01013	-0.00411	3.54737e-06
C77	I10	-0.07954	-0.09813	-0.06095	0
C77	I20	-0.03391	-0.03888	-0.02895	0
C77	I21	-0.02263	-0.02641	-0.01886	0
C77	I24	-0.00671	-0.0086	-0.00482	3.4388e-12
C77	I25	-0.06314	-0.06959	-0.05669	0
C77	I26	0.04646	0.03783	0.05509	0
C77	I34	-0.00488	-0.00811	-0.00165	0.00306405
C77	I35	-0.00876	-0.01169	-0.00584	4.3593e-09
C77	I44	-0.01295	-0.0171	-0.0088	9.58664e-10
C77	I45	-0.00369	-0.00815	0.00077	0.104886
C77	I47	-0.00394	-0.00734	-0.00053	0.0233317
C77	I48	-0.01012	-0.01894	-0.0013	0.0245196
C77	I49	-0.00526	-0.00971	-0.0008	0.0206587
C77	I50	-0.00616	-0.01143	-0.00089	0.0219631
C77	I51	-0.01456	-0.01953	-0.00959	9.35804e-09
C77	I63	-0.00051	-0.00549	0.00446	0.840758
C77	I67	-0.00571	-0.00995	-0.00147	0.00830215
C77	I70	-0.0032	-0.0056	-0.0008	0.00896638
C77	I71	-0.00399	-0.00655	-0.00143	0.00225178
C77	I73	-0.00495	-0.00836	-0.00155	0.00438101
C77	I80	0.02214	0.0161	0.02817	6.45706e-13
C77	I83	-0.00777	-0.01109	-0.00444	4.64508e-06
C77	I84	-0.02941	-0.03286	-0.02596	0
C77	I95	0.04672	0.03709	0.05635	0
C77	J18	0.1099	0.09693	0.12286	0
C77	J22	0.05467	0.04475	0.06459	0
C77	J33	-0.00456	-0.00649	-0.00262	3.85752e-06
C77	J34	-0.00723	-0.00867	-0.00579	0
C77	J43	0.00912	0.00491	0.01334	2.22671e-05
C77	J44	-0.00938	-0.01458	-0.00418	0.000406945
C77	J45	-0.03547	-0.04151	-0.02942	0
C77	J47	-0.00202	-0.00478	0.00074	0.151432
C77	J90	0.09376	0.08158	0.10593	0
C77	J96	0.01905	0.01244	0.02567	1.65715e-08
C77	J98	0.05063	0.04121	0.06005	0
C77	K02	-0.00058	-0.00382	0.00266	0.72569
C77	K13	0.00238	-0.00077	0.00552	0.13801
C77	K20	-0.00437	-0.00934	0.00059	0.0845066
C77	K21	-0.01553	-0.02479	-0.00627	0.00101215
C77	K22	0.00188	-0.00515	0.00892	0.600431
C77	K25	-0.00667	-0.00925	-0.00408	4.25165e-07
C77	K26	-0.00305	-0.0053	-0.00079	0.00802544
C77	K29	-0.04143	-0.04793	-0.03493	0
C77	K30	-0.00951	-0.01199	-0.00703	5.63993e-14
C77	K31	-0.0054	-0.01054	-0.00026	0.0394804
C77	K40	-0.04348	-0.04821	-0.03875	0
C77	K42	-0.00528	-0.00866	-0.0019	0.00220029
C77	K43	0.01834	0.01281	0.02386	7.71085e-11
C77	K44	-0.03383	-0.04036	-0.02729	0
C77	K51	-0.00421	-0.00577	-0.00265	1.2266e-07
C77	K52	0.02947	0.02161	0.03733	2.00062e-13
C77	K56	0.04636	0.03806	0.05466	0
C77	K57	-0.0509	-0.05959	-0.04221	0
C77	K58	-0.00572	-0.00895	-0.00248	0.000529059
C77	K59	0.10802	0.09456	0.12147	0
C77	K60	-0.00341	-0.0054	-0.00143	0.000759761
C77	K62	-0.02174	-0.02864	-0.01485	6.41428e-10
C77	K63	-0.01209	-0.02112	-0.00306	0.00868563
C77	K64	-0.01621	-0.02181	-0.0106	1.44104e-08
C77	K66	0.03399	0.02601	0.04198	0
C77	K76	0.02076	0.01214	0.02938	2.35415e-06
C77	K80	-0.00613	-0.01139	-0.00088	0.0222334
C77	K92	0.01534	0.00651	0.02418	0.000666256
C77	L02	0.00179	-0.00128	0.00486	0.253121
C77	L03	0.00678	0.00025	0.01331	0.041847
C77	L30	-0.00189	-0.00479	0.00101	0.201468
C77	L40	-0.00474	-0.007	-0.00249	3.79018e-05
C77	L57	-0.00643	-0.00895	-0.00392	5.41328e-07
C77	L72	-0.00832	-0.0101	-0.00654	0
C77	L82	-0.00485	-0.00723	-0.00246	6.72689e-05
C77	L89	0.02325	0.01726	0.02924	2.79776e-14
C77	L98	0.00156	-0.00329	0.00641	0.528411
C77	M06	-0.00569	-0.00793	-0.00345	6.39962e-07
C77	M10	-0.01292	-0.01796	-0.00787	5.18156e-07
C77	M13	-0.01711	-0.02264	-0.01158	1.32526e-09
C77	M15	-0.0095	-0.01182	-0.00718	1.11022e-15
C77	M16	-0.02424	-0.02716	-0.02132	0
C77	M17	-0.04573	-0.04998	-0.04148	0
C77	M19	-0.01678	-0.02473	-0.00883	3.51944e-05
C77	M20	-0.00602	-0.00745	-0.0046	2.22045e-16
C77	M23	-0.02569	-0.02757	-0.02381	0
C77	M25	-0.0021	-0.0088	0.0046	0.538998
C77	M47	-0.00464	-0.00958	0.0003	0.0656257
C77	M48	-0.00164	-0.00587	0.0026	0.447848
C77	M51	-0.00706	-0.01089	-0.00323	0.000302733
C77	M54	0.01327	0.00517	0.02137	0.00132268
C77	M65	-0.00798	-0.01036	-0.00559	5.45388e-11
C77	M72	-0.01233	-0.01404	-0.01061	0
C77	M75	-0.0169	-0.01989	-0.0139	0
C77	M79	0.01444	0.00639	0.02249	0.000438388
C77	M81	-0.00175	-0.00472	0.00121	0.247342
C77	N13	0.03941	0.03132	0.04749	0
C77	N17	0.09934	0.0867	0.11198	0
C77	N18	-0.00436	-0.01135	0.00263	0.221501
C77	N20	-0.00848	-0.01113	-0.00583	3.5644e-10
C77	N28	0.0059	0.00101	0.01079	0.0180385
C77	N32	-0.01249	-0.01748	-0.00749	9.53593e-07
C77	N35	-0.00449	-0.00702	-0.00195	0.000517447
C77	N39	0.03774	0.02823	0.04724	7.10543e-15
C77	N40	-0.04018	-0.04822	-0.03215	0
C77	N41	-0.00557	-0.00787	-0.00326	2.17642e-06
C77	N42	-0.00533	-0.00737	-0.0033	2.84308e-07
C77	N43	-0.00478	-0.00608	-0.00347	7.01439e-13
C77	N47	-0.00213	-0.00519	0.00094	0.17317
C77	N48	-0.00059	-0.00391	0.00273	0.727605
C77	N50	-0.00335	-0.00633	-0.00038	0.02731
C77	U07	0.00582	0.00128	0.01036	0.0119845
C78	A04	0.00819	0.00413	0.01226	7.85013e-05
C78	A09	0.04908	0.03936	0.05881	0
C78	A41	0.13058	0.1179	0.14326	0
C78	B37	0.04947	0.04155	0.05739	0
C78	B95	0.01285	0.00713	0.01856	1.04813e-05
C78	B96	0.02874	0.02054	0.03694	6.43996e-12
C78	C18	0.08258	0.0718	0.09335	0
C78	C34	0.06612	0.05846	0.07378	0
C78	C44	-0.03597	-0.03924	-0.0327	0
C78	C61	-0.02259	-0.02801	-0.01716	2.22045e-16
C78	C67	-0.00186	-0.00477	0.00105	0.210285
C78	C77
C78	C79
C78	D12	-0.04834	-0.05211	-0.04457	0
C78	D17	-0.01115	-0.0124	-0.0099	0
C78	D22	-0.00579	-0.00665	-0.00493	0
C78	D23	-0.0051	-0.00556	-0.00463	0
C78	D50	-0.00626	-0.01173	-0.00079	0.0248922
C78	D64	0.08608	0.07382	0.09834	0
C78	D69	0.02084	0.0154	0.02628	5.973e-14
C78	D70	0.07941	0.06967	0.08915	0
C78	E03	-0.00067	-0.00518	0.00383	0.77067
C78	E10	0.00336	-0.00082	0.00753	0.114706
C78	E11	-0.02214	-0.0319	-0.01238	8.74239e-06
C78	E14	-0.00457	-0.00717	-0.00196	0.000585023
C78	E66	-0.03704	-0.04257	-0.03151	0
C78	E78	-0.08397	-0.09243	-0.07552	0
C78	E83	0.07556	0.06565	0.08547	0
C78	E86	0.07913	0.06903	0.08922	0
C78	E87	0.10448	0.0926	0.11636	0
C78	F05	0.01134	0.0068	0.01589	1.00684e-06
C78	F10	-0.01541	-0.01809	-0.01273	0
C78	F17	-0.01483	-0.02127	-0.00839	6.3773e-06
C78	F32	-0.01616	-0.0213	-0.01102	7.17507e-10
C78	F41	0.00275	-0.00378	0.00928	0.409133
C78	G40	-0.00354	-0.00614	-0.00095	0.00750067
C78	G45	-0.00732	-0.0086	-0.00604	0
C78	G47	-0.0177	-0.0207	-0.01469	0
C78	G55	0.00375	-0.00052	0.00801	0.084829
C78	G56	-0.01502	-0.01632	-0.01372	0
C78	G81	0.00034	-0.00291	0.00359	0.837536
C78	H02	-0.0134	-0.01439	-0.0124	0
C78	H25	-0.04481	-0.04704	-0.04258	0
C78	H26	-0.05255	-0.05576	-0.04933	0
C78	H33	-0.00816	-0.00928	-0.00704	0
C78	H35	-0.01595	-0.01751	-0.0144	0
C78	H36	-0.00478	-0.00689	-0.00267	8.98797e-06
C78	H40	-0.01781	-0.02009	-0.01553	0
C78	H52	-0.01422	-0.01517	-0.01326	0
C78	H53	-0.00443	-0.00733	-0.00154	0.00270654
C78	H91	-0.01211	-0.01545	-0.00878	1.10201e-12
C78	I08	-0.00794	-0.01056	-0.00533	2.66176e-09
C78	I10	-0.12499	-0.14137	-0.10862	0
C78	I20	-0.04333	-0.04699	-0.03968	0
C78	I21	-0.02098	-0.02512	-0.01685	0
C78	I24	-0.00524	-0.00811	-0.00238	0.00033736
C78	I25	-0.06961	-0.07575	-0.06347	0
C78	I26	0.07768	0.06794	0.08742	0
C78	I34	-0.00689	-0.00989	-0.0039	6.51395e-06
C78	I35	-0.01142	-0.01379	-0.00905	0
C78	I44	-0.02079	-0.02347	-0.0181	0
C78	I45	-0.00587	-0.00919	-0.00255	0.000529401
C78	I47	-0.00378	-0.00681	-0.00074	0.0146418
C78	I48	-0.02414	-0.03133	-0.01695	4.68603e-11
C78	I49	-0.01004	-0.01236	-0.00772	0
C78	I50	-0.01138	-0.01605	-0.00671	1.78649e-06
C78	I51	-0.0155	-0.02034	-0.01065	3.60164e-10
C78	I63	-0.00299	-0.00792	0.00194	0.234549
C78	I67	-0.00582	-0.00923	-0.00241	0.000822173
C78	I70	-0.00436	-0.00644	-0.00229	3.81576e-05
C78	I71	-0.00475	-0.00709	-0.00241	6.93128e-05
C78	I73	-0.00853	-0.01133	-0.00573	2.35804e-09
C78	I80	0.02809	0.02161	0.03457	0
C78	I83	-0.00933	-0.01183	-0.00683	2.58016e-13
C78	I84	-0.0321	-0.03444	-0.02976	0
C78	I95	0.03944	0.03058	0.04829	0
C78	J18	0.11315	0.10017	0.12612	0
C78	J22	0.05907	0.04937	0.06877	0
C78	J33	-0.00561	-0.00654	-0.00469	0
C78	J34	-0.00756	-0.0089	-0.00623	0
C78	J43	0.00307	-0.00041	0.00656	0.0842396
C78	J44	-0.02068	-0.02455	-0.01681	0
C78	J45	-0.03557	-0.04204	-0.0291	0
C78	J47	-0.00523	-0.0071	-0.00336	4.21231e-08
C78	J90	0.11204	0.09978	0.12429	0
C78	J96	0.01458	0.00879	0.02037	7.99276e-07
C78	J98	0.05389	0.04435	0.06342	0
C78	K02	-0.00633	-0.0079	-0.00476	2.66454e-15
C78	K13	-0.00119	-0.00349	0.00111	0.310541
C78	K20	-0.00911	-0.01281	-0.0054	1.44045e-06
[truncated: 23,442 more rows]
