# Supplementary material for: Mapping multimorbidity progression among 190 diseases
Source: Commun Med (Lond). 2024 Jul 11;4:139. doi: 10.1038/s43856-024-00563-2 (PMC11239867; doi:10.1038/s43856-024-00563-2)
Supplement: Supplementary file 6 — Supplementary Data 3 [file 43856_2024_563_MOESM6_ESM.xlsx]

## Sheet: Supplementary Data 3
Supplementary Data 3. Significance of patterns of one-step progress among ICD-10 chapters by sex and progress direction
Linked chapters		Uni-directional		Bi-directional
From chapter	To chapter	P values (Females)	P values (Males)	P values (Females)	P values (Males)
A00-B99	A00-B99	NAa	NA	0.0216	0.0011
C00-D48	C00-D48	0.0771	0.2845	0.0001	0.0002
D50-D89	D50-D89	NA	0.4325	0.6041	0.4429
E00-E90	E00-E90	0.4117	0.7303	0.0835	0.1189
F00-F99	F00-F99	0.8809	0.9998	0.0384	0.0013
G00-G99	G00-G99	0.3355	NA	NA	0.0964
H00-H59	H00-H59	NA	0.3166	0.0001	0.0001
H60-H95	H60-H95	NA	NA	NA	NA
I00-I99	I00-I99	0.9095	0.9516	0.0001	0.0001
J00-J99	J00-J99	0.9971	0.9749	0.0001	0.0001
K00-K93	K00-K93	0.0016	0.001	0.0001	0.0001
L00-L99	L00-L99	0.1028	0.1164	0.0025	0.0001
M00-M99	M00-M99	0.0518	0.002	0.0001	0.0001
N00-N99	N00-N99	0.3672	0.1117	0.0001	0.0001
O00-O99	O00-O99	0.4106	NA	NA	NA
U00-U85	U00-U85	NA	NA	NA	NA
A00-B99	C00-D48	NA	NA	0.2591	0.2526
A00-B99	D50-D89	NA	NA	0.0324	0.0007
A00-B99	E00-E90	0.279	NA	0.6614	0.5885
A00-B99	F00-F99	NA	0.439	0.575	0.8722
A00-B99	G00-G99	NA	NA	0.9451	0.8899
A00-B99	I00-I99	NA	NA	0.6826	0.9999
A00-B99	J00-J99	NA	NA	0.0098	0.0938
A00-B99	K00-K93	NA	0.1033	0.0673	0.0449
A00-B99	L00-L99	NA	NA	0.3407	0.2167
A00-B99	M00-M99	NA	NA	0.9999	0.9999
A00-B99	N00-N99	NA	NA	0.7939	0.3512
A00-B99	U00-U99	NA	0.2887	NA	0.1233
C00-D48	A00-B99	0.0101	0.108	0.2591	0.2526
C00-D48	D50-D89	0.1014	0.1318	0.204	0.1632
C00-D48	E00-E90	0.8609	0.324	0.9572	0.8589
C00-D48	F00-F99	0.9921	0.9459	0.998	NA
C00-D48	G00-G99	NA	NA	0.8458	0.836
C00-D48	H00-H59	NA	NA	NA	0.9527
C00-D48	H60-H95	NA	0.8253	NA	NA
C00-D48	I00-I99	0.9307	0.8791	0.9999	0.9999
C00-D48	J00-J99	0.6373	0.8354	0.2527	0.3704
C00-D48	K00-K93	0.4563	0.4757	0.2477	0.1003
C00-D48	L00-L99	0.0315	0.5951	0.0001	0.0314
C00-D48	M00-M99	0.9764	0.7994	0.9999	0.9995
C00-D48	N00-N99	0.4551	0.1804	0.2049	0.26
C00-D48	U00-U99	NA	0.9993	NA	NA
D50-D89	A00-B99	NA	NA	0.0324	0.0007
D50-D89	C00-D48	0.0064	0.1007	0.204	0.1632
D50-D89	E00-E90	NA	NA	0.3397	0.4999
D50-D89	F00-F99	0.4003	0.1811	0.7781	0.7803
D50-D89	I00-I99	0.3486	0.0685	0.9786	0.9894
D50-D89	J00-J99	NA	NA	0.1765	0.1416
D50-D89	K00-K93	0.9147	0.8869	0.0007	0.0058
D50-D89	L00-L99	NA	NA	0.656	0.4903
D50-D89	M00-M99	0.6856	0.5248	0.9974	0.9999
D50-D89	N00-N99	0.2602	NA	0.9798	0.4336
D50-D89	U00-U99	NA	0.443	NA	NA
E00-E90	A00-B99	0.2516	0.3047	0.6614	0.5885
E00-E90	C00-D48	0.4809	0.7602	0.9572	0.8589
E00-E90	D50-D89	0.1653	0.6344	0.3397	0.4999
E00-E90	F00-F99	0.9969	0.9935	0.0068	0.0228
E00-E90	G00-G99	0.7708	0.487	0.7211	0.8721
E00-E90	H00-H59	0.301	0.3637	NA	0.9803
E00-E90	H60-H95	NA	0.5192	0.4735	NA
E00-E90	I00-I99	0.1658	0.0593	0.0853	0.0029
E00-E90	J00-J99	0.1816	0.1819	0.4138	0.8128
E00-E90	K00-K93	0.964	0.8599	0.9569	0.9929
E00-E90	L00-L99	NA	0.3753	0.8125	0.8185
E00-E90	M00-M99	0.5043	0.9102	0.3714	0.7755
E00-E90	N00-N99	0.696	0.8474	0.9693	0.8444
E00-E90	U00-U99	NA	0.3605	NA	0.3089
F00-F99	A00-B99	0.1346	0.1091	0.575	0.8722
F00-F99	C00-D48	0.357	0.4021	0.998	NA
F00-F99	D50-D89	0.9413	0.7519	0.7781	0.7803
F00-F99	E00-E90	0.9042	0.9725	0.0068	0.0228
F00-F99	G00-G99	NA	NA	0.0891	0.2592
F00-F99	H00-H59	NA	NA	0.8298	0.7187
F00-F99	H60-H95	NA	NA	0.2648	0.3111
F00-F99	I00-I99	0.3041	0.365	0.5455	0.7496
F00-F99	J00-J99	0.0064	0.0577	0.4128	0.2704
F00-F99	K00-K93	0.6171	0.5846	0.9984	0.9911
F00-F99	L00-L99	NA	0.5768	0.8434	0.8296
F00-F99	M00-M99	0.8565	0.9563	0.2134	0.4422
F00-F99	N00-N99	0.8845	0.5626	0.9899	0.8322
F00-F99	U00-U99	NA	0.2004	NA	0.6147
G00-G99	A00-B99	0.8993	0.9337	0.9451	0.8899
G00-G99	C00-D48	NA	NA	0.8458	0.836
G00-G99	D50-D89	NA	0.4982	NA	NA
G00-G99	E00-E90	0.2783	0.587	0.7211	0.8721
G00-G99	F00-F99	0.6552	0.106	0.0891	0.2592
G00-G99	H00-H59	NA	NA	0.5826	0.3263
G00-G99	H60-H95	0.2738	NA	NA	0.3407
G00-G99	I00-I99	0.0353	0.1033	0.8071	0.6985
G00-G99	J00-J99	0.2384	0.2205	0.8477	0.5869
G00-G99	K00-K93	0.9899	0.9999	0.9731	0.9967
G00-G99	L00-L99	0.4585	0.9196	NA	0.537
G00-G99	M00-M99	0.648	0.2109	0.0001	0.0027
G00-G99	N00-N99	0.7106	0.3654	NA	0.9744
G00-G99	U00-U99	NA	0.6443	NA	NA
H00-H59	A00-B99	0.6482	0.8262	NA	NA
H00-H59	C00-D48	NA	0.4871	NA	0.9527
H00-H59	E00-E90	0.5072	0.4467	NA	0.9803
H00-H59	F00-F99	0.1612	0.5208	0.8298	0.7187
H00-H59	G00-G99	NA	0.4158	0.5826	0.3263
H00-H59	H60-H95	0.125	0.1731	0.0001	0.0003
H00-H59	I00-I99	0.2881	0.5182	0.9999	0.9999
H00-H59	J00-J99	NA	0.2127	0.9977	NA
H00-H59	K00-K93	NA	0.7712	NA	NA
H00-H59	L00-L99	NA	0.5906	NA	NA
H00-H59	M00-M99	NA	0.7922	0.8388	0.7939
H00-H59	N00-N99	0.6663	0.9275	NA	NA
H00-H59	U00-U99	NA	0.95	NA	NA
H60-H95	A00-B99	0.4594	0.7162	NA	NA
H60-H95	E00-E90	0.5902	0.6866	0.4735	NA
H60-H95	F00-F99	0.5097	0.7326	0.2648	0.3111
H60-H95	G00-G99	NA	NA	NA	0.3407
H60-H95	H00-H59	NA	NA	0.0001	0.0003
H60-H95	I00-I99	NA	0.6224	NA	0.9042
H60-H95	J00-J99	0.4737	0.6448	NA	NA
H60-H95	K00-K93	NA	0.7493	0.8876	0.9172
H60-H95	M00-M99	NA	NA	0.5469	0.2519
H60-H95	N00-N99	0.5101	0.5703	0.8722	0.5571
I00-I99	A00-B99	0.0111	0.3375	0.6826	0.9999
I00-I99	C00-D48	NA	NA	0.9999	0.9999
I00-I99	D50-D89	0.0608	0.0465	0.9786	0.9894
I00-I99	E00-E90	0.2818	0.9229	0.0853	0.0029
I00-I99	F00-F99	0.4309	0.2176	0.5455	0.7496
I00-I99	G00-G99	0.3105	0.592	0.8071	0.6985
I00-I99	H00-H59	0.4333	0.4813	0.9999	0.9999
I00-I99	H60-H95	NA	0.5002	NA	0.9042
I00-I99	J00-J99	0.8066	0.5272	0.0012	0.0371
I00-I99	K00-K93	0.6308	0.3896	0.9999	0.9999
I00-I99	L00-L99	NA	0.2703	0.95	0.9862
I00-I99	M00-M99	0.6948	0.5951	0.9999	0.9999
I00-I99	N00-N99	0.9795	0.9771	0.9999	0.9999
I00-I99	U00-U99	NA	0.0143	NA	0.7704
J00-J99	A00-B99	0.7618	0.7209	0.0098	0.0938
J00-J99	C00-D48	NA	0.5971	0.2527	0.3704
J00-J99	D50-D89	0.169	0.4804	0.1765	0.1416
J00-J99	E00-E90	0.789	0.6723	0.4138	0.8128
J00-J99	F00-F99	0.9325	0.8661	0.4128	0.2704
J00-J99	G00-G99	0.3285	0.5767	0.8477	0.5869
J00-J99	H00-H59	0.051	0.132	0.9977	NA
J00-J99	H60-H95	NA	0.7368	NA	NA
J00-J99	I00-I99	0.361	0.2261	0.0012	0.0371
J00-J99	K00-K93	0.0968	0.2416	0.9981	0.9997
J00-J99	L00-L99	NA	0.3523	0.4647	0.5747
J00-J99	M00-M99	0.2913	0.6086	0.9999	0.9999
J00-J99	N00-N99	0.7429	0.7146	0.9935	0.9462
J00-J99	U00-U99	NA	0.8878	NA	0.2112
K00-K93	A00-B99	0.9052	0.8772	0.0673	0.0449
K00-K93	C00-D48	0.8058	0.0179	0.2477	0.1003
K00-K93	D50-D89	0.642	0.9915	0.0007	0.0058
K00-K93	E00-E90	0.5056	0.1433	0.9569	0.9929
K00-K93	F00-F99	0.129	0.5914	0.9984	0.9911
K00-K93	G00-G99	0.8294	NA	0.9731	0.9967
K00-K93	H60-H95	NA	NA	0.8876	0.9172
K00-K93	I00-I99	0.9987	0.9632	0.9999	0.9999
K00-K93	J00-J99	0.7132	0.8651	0.9981	0.9997
K00-K93	L00-L99	0.8685	0.9704	NA	0.997
K00-K93	M00-M99	0.478	0.4999	0.9999	0.9999
K00-K93	N00-N99	0.5096	0.0244	0.9999	0.996
K00-K93	U00-U99	NA	0.9995	NA	0.9208
L00-L99	A00-B99	NA	0.6292	0.3407	0.2167
L00-L99	C00-D48	NA	NA	0.0001	0.0314
L00-L99	D50-D89	NA	0.3698	0.656	0.4903
L00-L99	E00-E90	0.5163	0.1911	0.8125	0.8185
L00-L99	F00-F99	NA	0.7639	0.8434	0.8296
L00-L99	G00-G99	NA	NA	NA	0.537
L00-L99	I00-I99	NA	0.539	0.95	0.9862
L00-L99	J00-J99	NA	0.3755	0.4647	0.5747
L00-L99	K00-K93	0.5847	0.8426	NA	0.997
L00-L99	M00-M99	NA	NA	0.9924	0.7064
L00-L99	N00-N99	NA	0.8998	0.8792	0.8214
L00-L99	U00-U99	NA	0.4333	NA	0.6066
M00-M99	A00-B99	0.8773	0.5544	0.9999	0.9999
M00-M99	C00-D48	NA	NA	0.9999	0.9995
M00-M99	D50-D89	0.7864	0.8148	0.9974	0.9999
M00-M99	E00-E90	0.2097	0.8918	0.3714	0.7755
M00-M99	F00-F99	0.0952	0.0856	0.2134	0.4422
M00-M99	G00-G99	0.8658	0.5645	0.0001	0.0027
M00-M99	H00-H59	0.7445	NA	0.8388	0.7939
M00-M99	H60-H95	0.3137	0.3052	0.5469	0.2519
M00-M99	I00-I99	0.0447	0.437	0.9999	0.9999
M00-M99	J00-J99	0.2401	0.2874	0.9999	0.9999
M00-M99	K00-K93	0.9972	0.9832	0.9999	0.9999
M00-M99	L00-L99	0.9226	0.7953	0.9924	0.7064
M00-M99	N00-N99	0.8695	0.8157	0.9999	0.9964
M00-M99	U00-U99	NA	0.5314	NA	NA
N00-N99	A00-B99	0.8141	0.606	0.7939	0.3512
N00-N99	C00-D48	0.068	0.3009	0.2049	0.26
N00-N99	D50-D89	0.9691	0.8386	0.9798	0.4336
N00-N99	E00-E90	0.7615	0.0554	0.9693	0.8444
N00-N99	F00-F99	0.3099	0.6281	0.9899	0.8322
N00-N99	G00-G99	0.7482	NA	NA	0.9744
N00-N99	H60-H95	NA	0.2866	0.8722	0.5571
N00-N99	I00-I99	0.9841	0.9433	0.9999	0.9999
N00-N99	J00-J99	0.8244	0.9298	0.9935	0.9462
N00-N99	K00-K93	0.0038	0.6411	0.9999	0.996
N00-N99	L00-L99	NA	0.6827	0.8792	0.8214
N00-N99	M00-M99	0.5066	0.883	0.9999	0.9964
N00-N99	U00-U99	NA	0.5258	NA	0.8449
O00–O99	A00-B99	0.9999	NA	NA	NA
O00–O99	C00-D48	0.2681	NA	NA	NA
O00–O99	D50-D89	0.9866	NA	NA	NA
O00–O99	E00-E90	0.9446	NA	NA	NA
O00–O99	F00-F99	0.9611	NA	NA	NA
O00–O99	G00-G99	0.2717	NA	NA	NA
O00–O99	H00-H59	0.1309	NA	NA	NA
O00–O99	H60-H95	0.2797	NA	NA	NA
O00–O99	I00-I99	0.2383	NA	NA	NA
O00–O99	J00-J99	0.8575	NA	NA	NA
O00–O99	K00-K93	0.9724	NA	NA	NA
O00–O99	L00-L99	0.0048	NA	NA	NA
O00–O99	M00-M99	0.7323	NA	NA	NA
O00–O99	N00-N99	0.007	NA	NA	NA
U00-U99	A00-B99	NA	NA	NA	0.1233
U00-U99	E00-E90	NA	NA	NA	0.3089
U00-U99	F00-F99	NA	NA	NA	0.6147
U00-U99	I00-I99	NA	NA	NA	0.7704
U00-U99	J00-J99	NA	NA	NA	0.2112
U00-U99	K00-K93	NA	NA	NA	0.9208
U00-U99	L00-L99	NA	NA	NA	0.6066
U00-U99	N00-N99	NA	NA	NA	0.8449
a, NA represent edges that are absent.
