# Supplementary material for: Mapping multimorbidity progression among 190 diseases
Source: Commun Med (Lond). 2024 Jul 11;4:139. doi: 10.1038/s43856-024-00563-2 (PMC11239867; doi:10.1038/s43856-024-00563-2)
Supplement: Supplementary file 7 — Supplementary Data 4 [file 43856_2024_563_MOESM7_ESM.xlsx]

## Sheet: Supplementary Data 4
Supplementary Data 4. Years of follow-up for female samples by pairs of diseases																		Notes: Patients with a history of the two diseases before recruiment or with the outcome disease occurring before the exposure disease were excluded.
Exposure	Outcome	Years from recruiment to outcome disease for overall samples				Years from recruiment to outcome disease for samples without exposure				Years from recruiment to outcome disease for samples with exposure				Years from exposure disease to outcome disease for samples with exposure
		Number of samples	Minimal Year	Median Year	Maximal Year	Number of samples	Minimal Year	Median Year	Maximal Year	Number of samples	Minimal Year	Median Year	Maximal Year	Number of samples	Minimal Year	Median Year	Maximal Year
A09	A41	5530	0	7.587	15.362	4564	0.008	8.531	15.362	966	1.437	8.989	15.253	966	0	0.148	9.971
A09	B37	2966	0	7.186	15.332	2499	0	8.214	15.332	467	2.163	9.325	14.251	467	0	0.542	10.125
A09	B95	2462	0	6.531	15.215	2164	0.003	7.387	15.215	298	1.147	9.358	14.886	298	0	0.552	8.567
A09	B96	6460	0	6.267	15.362	5712	0.005	7.058	15.362	748	0.402	8.76	13.966	748	0	0.334	11.179
A09	C18	2220	0	7.047	15.379	2124	0.085	7.258	15.379	96	3.08	9.558	13.364	96	0	0.127	8.789
A09	C34	2445	0	7.13	15.204	2333	0.019	7.362	15.204	112	3.124	8.905	13.884	112	0	1.606	8.841
A09	C44	8154	0	7.18	15.362	8007	0.005	7.264	15.362	147	2.973	9.558	13.531	147	0	2.639	9.065
A09	C50	10294	0	6.193	15.343	10106	0.005	6.267	15.343	188	3.113	9.366	14.738	188	0	1.754	8.931
A09	C77	5497	0	6.579	15.343	5244	0.014	6.842	15.343	253	2.834	8.622	15.253	253	0	0.559	8.986
A09	C78	5915	0	6.746	15.247	5497	0.052	7.198	15.247	418	2.144	9.145	14.043	418	0	0.434	8.986
A09	C79	4324	0	6.687	15.187	3993	0.016	7.195	15.187	331	2.07	8.764	13.911	331	0	0.665	8.841
A09	D05	2138	0	6.222	15.171	2115	0.014	6.248	15.171	23	4.731	9.427	14.738	23	0	2.464	7.669
A09	D12	10013	0	7.458	15.053	9497	0.005	7.737	15.053	516	2.021	8.957	13.977	516	0	0.108	11.275
A09	D17	1993	0	5.651	13.93	1936	0.003	5.854	13.93	57	3.726	10.04	12.945	57	0	0.772	8.345
A09	D22	1919	0.016	5.621	14.136	1890	0.016	5.67	14.136	29	3.784	8.099	12.463	29	0.293	2.631	6.289
A09	D23	1392	0.005	4.949	14.223	1369	0.005	4.999	14.223	23	1.552	9.621	11.57	23	0.334	3.756	7.217
A09	D25	5388	0	4.774	14.251	5273	0	4.871	14.251	115	2.872	8.849	14.738	115	0	1.254	8.523
A09	D50	9513	0	7.417	15.379	8852	0.003	7.819	15.379	661	1.61	9.438	14.267	661	0	1.131	11.97
A09	D64	11013	0	6.905	15.343	10174	0.005	7.384	15.343	839	1.372	9.432	15.272	839	0	0.723	10.062
A09	D70	2913	0	5.016	15.226	2495	0.011	5.96	15.226	418	1.147	7.94	13.892	418	0	0.005	8.279
A09	E03	16713	0	6.27	15.028	16171	0	6.429	15.028	542	1.925	8.816	15.001	542	0	0.56	9.309
A09	E04	1709	0	6.85	15.182	1654	0.014	7.012	15.182	55	3.606	9.785	14.13	55	0	1.706	12.129
A09	E05	2175	0	7.072	15.261	2043	0.014	7.455	15.261	132	3.269	9.631	14.809	132	0	1.001	9.208
A09	E11	12094	0	6.631	15.414	11607	0	6.848	15.414	487	1.848	9.353	15.108	487	0	0.969	9.424
A09	E55	3150	0	9.283	15.105	2843	0.068	9.616	15.105	307	2.793	10.226	14.045	307	0	1.728	8.739
A09	E66	16553	0	7.778	15.379	15815	0.003	8.006	15.379	738	2.93	9.81	15.004	738	0	1.958	11.179
A09	E78	24893	0	6.765	15.368	24002	0	6.99	15.368	891	2.396	9.273	14.79	891	0	1.235	9.714
A09	E83	3645	0	8.318	15.362	2983	0.014	9.344	15.362	662	1.867	10.036	15.272	662	0	0.313	9.309
A09	E86	4439	0	7.11	15.31	3364	0.005	8.9	15.31	1075	2.067	9.303	15.253	1075	0	0	9.626
A09	E87	9857	0	8.381	15.362	8298	0.033	9.232	15.362	1559	1.147	9.67	15.278	1559	0	0.074	9.525
A09	F05	2761	0	9.763	15.324	2310	0.06	10.433	15.324	451	2.979	10.623	14.13	451	0	1.12	10.086
A09	F10	1978	0	7.112	15.031	1880	0.003	7.369	15.031	98	2.962	9.06	13.249	98	0	0.34	8.54
A09	F17	10207	0	5.826	14.831	9834	0.003	5.999	14.831	373	2.415	7.688	14.117	373	0	0.326	10.221
A09	F32	15265	0	7.16	15.138	14449	0.003	7.455	15.138	816	1.363	9.205	14.111	816	0	1.239	8.923
A09	F41	12917	0	8.334	15.184	12106	0.008	8.627	15.184	811	0.742	9.626	14.177	811	0	1.552	9.232
A09	G40	2000	0	6.203	14.141	1896	0.005	6.534	14.141	104	0.679	7.991	13.753	104	0	1.351	8.318
A09	G43	4042	0	7.773	15.291	3836	0.011	8.049	15.291	206	3.053	9.265	15.108	206	0	1.885	8.852
A09	G47	2872	0	7.243	14.889	2727	0.003	7.518	14.889	145	3.587	9.421	13.29	145	0	1.875	9.969
A09	G55	3647	0	7.116	15.111	3508	0.005	7.321	15.111	139	2.919	9.988	13.714	139	0	2.144	8.849
A09	G56	5701	0	5.506	15.105	5574	0.003	5.615	15.105	127	4.737	9.188	13.837	127	0	2.283	8.937
A09	H02	3479	0	6.377	14.683	3364	0.003	6.534	14.683	115	4.403	9.602	13.753	115	0	2.59	9.273
A09	H04	2328	0	7.369	14.453	2249	0.014	7.529	14.453	79	2.721	10.598	13.257	79	0	2.656	8.238
A09	H25	16158	0	8.665	15.453	15574	0.003	8.827	15.453	584	3.258	10.047	15.223	584	0	2.794	9.651
A09	H26	19291	0	8.175	15.393	18667	0.003	8.337	15.393	624	1.958	10.048	15.223	624	0	2.72	9.651
A09	H35	5816	0	8.753	15.272	5582	0.005	8.93	15.272	234	2.817	10.188	15.223	234	0	2.708	8.759
A09	H40	5910	0	8.043	15.231	5681	0.011	8.203	15.231	229	3.047	9.955	14.155	229	0	1.999	9.175
A09	H52	5305	0	9.829	14.905	5101	0.014	9.961	14.905	204	4.52	10.73	14.303	204	0	3.585	9.651
A09	H53	3204	0	7.681	14.243	3026	0	8.026	14.243	178	2.656	9.789	14.311	178	0	2.015	8.375
A09	H91	4327	0	8.698	15.182	4065	0.016	8.994	15.182	262	2.371	9.892	15.1	262	0	1.873	8.986
A09	I08	2934	0	9.012	15.078	2633	0.06	9.514	15.078	301	2.826	10.623	14.286	301	0	1.476	8.964
A09	I10	50638	0	6.229	15.346	49258	0	6.368	15.346	1380	0.539	8.917	14.41	1380	0	0.303	9.068
A09	I20	6982	0	6.125	15.31	6702	0.005	6.334	15.31	280	2.563	9.282	14.295	280	0	1.455	9.287
A09	I21	3174	0	7.516	15.31	2981	0.011	7.921	15.31	193	2.982	9.752	13.643	193	0	1.832	10.221
A09	I25	11050	0	6.867	15.313	10528	0.005	7.143	15.313	522	1.577	9.377	14.79	522	0	1.277	9.035
A09	I26	3276	0	7.502	15.497	3019	0.036	7.981	15.497	257	0.222	9.832	14.275	257	0	0.95	9.12
A09	I34	2476	0	8.223	15.294	2332	0.016	8.538	15.294	144	2.398	10.066	13.895	144	0	2.014	8.77
A09	I35	2377	0	8.315	15.291	2214	0.008	8.631	15.291	163	2.097	10.27	13.766	163	0	2.418	9.769
A09	I44	3659	0	8.326	15.294	3420	0.049	8.646	15.294	239	2.749	10.292	15.256	239	0	1.58	12.148
A09	I47	2021	0	7.025	15.278	1902	0.025	7.391	15.278	119	3.198	8.964	13.402	119	0	0.72	7.902
A09	I48	10751	0	7.806	15.362	10054	0.005	8.17	15.362	697	1.944	9.533	14.245	697	0	0.873	8.972
A09	I49	2605	0	8.071	14.79	2433	0.005	8.362	14.79	172	3.825	10.404	15.302	172	0	2.063	9.525
A09	I50	5096	0	8.471	15.031	4614	0.011	8.958	15.031	482	2.062	9.877	14.234	482	0	1.187	9.125
A09	I51	5065	0	8.728	15.302	4588	0.055	9.206	15.302	477	2.982	10.119	14.117	477	0	1.752	10.796
A09	I63	2905	0	8.129	14.93	2735	0.033	8.425	14.93	170	2.708	9.899	13.692	170	0	1.442	8.463
A09	I67	3813	0	8.895	15.302	3452	0	9.366	15.302	361	3.053	10.462	14.114	361	0	1.917	9.996
A09	I73	3199	0	7.8	14.9	2989	0.005	8.151	14.9	210	3.102	9.882	13.818	210	0	2.238	8.728
A09	I80	2405	0	7.234	15.258	2211	0.025	7.743	15.258	194	2.404	9.709	14.853	194	0	0.961	11.179
A09	I83	3750	0	6.14	14.656	3626	0.005	6.29	14.656	124	3.691	9.465	13.342	124	0	1.962	9.323
A09	I84	8599	0	3.745	9.98	8248	0.003	3.907	9.98	351	1.676	5.643	9.202	351	0	0	6.248
A09	I95	7105	0	8.069	15.217	6234	0	8.805	15.217	871	1.881	9.711	15.105	871	0	0.517	12.148
A09	J18	9397	0	7.507	15.324	8319	0	8.156	15.324	1078	2.209	9.132	14.415	1078	0	0.485	9.213
A09	J22	5979	0	7.039	15.447	5427	0.005	7.614	15.447	552	1.437	8.809	13.815	552	0	0.898	8.715
A09	J34	1646	0	5.327	15.08	1607	0.005	5.47	15.08	39	4.263	8.764	12.425	39	0	1.977	8.679
A09	J44	7901	0	7.283	15.324	7447	0.005	7.587	15.324	454	2.062	9.031	14.79	454	0	1.328	10.223
A09	J45	17463	0	5.659	15.31	16987	0.003	5.793	15.31	476	1.925	8.609	14.867	476	0	0.434	9.577
A09	J47	2668	0	7.85	15.294	2487	0	8.206	15.294	181	2.483	9.303	13.815	181	0	1.142	8.791
A09	J90	5833	0	7.458	15.302	5143	0.019	8.258	15.302	690	0.222	9.432	14.234	690	0	0.379	8.874
A09	J96	2997	0	7.871	15.091	2549	0.008	8.704	15.091	448	2.062	9.581	14.79	448	0	0.509	9.213
A09	J98	5230	0	8.54	15.302	4644	0.008	9.142	15.302	586	2.872	9.939	15.253	586	0	1.123	9.317
A09	K02	2034	0.005	5.939	13.909	1974	0.005	6.034	13.909	60	2.68	8.956	12.857	60	0.008	2.349	8.252
A09	K13	1992	0	6.001	14.432	1924	0.005	6.155	14.432	68	4.142	9.061	13.514	68	0	1.448	8.06
A09	K20	4841	0	5.993	15.332	4605	0.005	6.215	15.332	236	2.982	8.564	14.311	236	0	0.997	11.204
A09	K21	22415	0	7.365	15.297	21378	0	7.599	15.297	1037	0.928	9.473	14.738	1037	0	1.574	11.146
A09	K22	6304	0	6.923	15.349	6010	0.005	7.197	15.349	294	2.623	9.35	14.114	294	0	1.815	9.134
A09	K25	2915	0	6.626	15.33	2740	0.003	6.915	15.33	175	3.116	8.871	13.676	175	0	1.09	8.849
A09	K29	19756	0	6.338	15.332	18840	0	6.571	15.332	916	0.928	8.593	14.114	916	0	1.02	10.941
A09	K30	6082	0	4.424	14.212	5910	0.003	4.538	14.212	172	2.292	6.947	13.145	172	0	0.353	7.6
A09	K31	8482	0	7.227	15.332	8043	0.005	7.494	15.332	439	2.585	9.32	15.001	439	0	1.528	10.809
A09	K43	2053	0	5.999	14.221	1905	0.005	6.42	14.221	148	2.954	8.607	13.572	148	0	1.544	8.701
A09	K44	19979	0	6.552	15.316	19186	0	6.735	15.316	793	2.051	8.989	13.517	793	0	1.35	9.134
A09	K52	7903	0	3.984	14.831	7360	0.005	4.337	14.831	543	0.956	9.32	13.991	543	0	0.668	9.424
A09	K56	3823	0	6.763	15.19	3353	0.011	7.543	15.19	470	1.93	9.339	14.27	470	0	0.457	10.062
A09	K57	26507	0	7.045	15.34	24869	0.003	7.37	15.34	1638	0.367	8.79	14.27	1638	0	0	12.241
A09	K58	6680	0	7.343	15.414	6117	0.005	7.803	15.414	563	1.196	9.353	14.15	563	0	1.457	8.885
A09	K59	13206	0	7.262	15.354	11556	0.003	8.132	15.354	1650	0.66	8.639	14.886	1650	0	0	10.839
A09	K62	10923	0	5.517	14.979	10244	0.003	5.895	14.979	679	1.314	8.206	14.21	679	0	0.068	9.93
A09	K63	12887	0	6.9	15.384	11966	0.005	7.318	15.384	921	1.363	8.646	14.259	921	0	0.057	11.151
A09	K64	9808	0	9.453	15.393	8907	5.802	9.687	15.393	901	5.966	9.856	14.21	901	0	0.446	10.026
A09	K66	3707	0	7.551	15.354	3455	0.03	7.929	15.354	252	0.778	8.935	14.281	252	0	0.753	8.115
A09	K76	5028	0	8.503	15.362	4566	0.014	8.954	15.362	462	2.459	10.019	14.349	462	0	0.908	8.887
A09	K80	9966	0	6.182	15.239	9501	0.003	6.461	15.239	465	2.292	9.323	14.867	465	0	0.75	9.607
A09	K81	1491	0	6.418	14.338	1402	0.016	6.763	14.338	89	3.86	9.928	13.364	89	0	0.706	9.016
A09	K83	2200	0	7.692	15.343	1977	0.033	8.386	15.343	223	2.42	9.366	14.152	223	0	0.72	8.937
A09	K92	8675	0	6.333	15.354	7640	0.003	6.982	15.354	1035	2.04	8.731	14.097	1035	0	0	11.151
A09	L03	4681	0	7.086	15.182	4309	0.008	7.521	15.182	372	2.404	9.234	15.272	372	0	1.05	9.323
A09	L57	2237	0	7.655	14.407	2179	0.008	7.8	14.407	58	4.548	9.141	15.376	58	0	2.159	8.216
A09	L72	2695	0	5.498	14.987	2654	0.011	5.529	14.987	41	1.259	10.078	12.633	41	0	3.231	8.2
A09	L82	2039	0	6.908	14.119	1986	0.005	7.015	14.119	53	5.985	9.922	13.627	53	0	2.864	7.888
A09	L90	1783	0	5.834	14.292	1732	0.008	5.952	14.292	51	4.014	9.407	13.498	51	0	2.582	8.189
A09	L98	3599	0	7.554	14.284	3430	0.003	7.821	14.284	169	3.762	10.045	13.421	169	0	1.583	10.125
A09	M06	4431	0	6.763	15.33	4191	0.011	7.091	15.33	240	3.187	9.113	15.215	240	0	1.822	9.123
A09	M13	16174	0	7.398	15.362	15454	0.005	7.622	15.362	720	2.207	9.361	15.272	720	0	1.622	9.175
A09	M15	6355	0	7.672	15.319	6059	0.005	7.94	15.319	296	2.062	10.004	14.867	296	0	2.175	10.839
A09	M16	11383	0	7.083	15.379	11061	0.003	7.255	15.379	322	2.445	9.29	14.111	322	0	1.97	8.567
A09	M17	15511	0	6.494	15.324	15065	0.003	6.648	15.324	446	2.886	9.394	14.349	446	0	2.35	11.261
A09	M19	22968	0	7.641	15.376	21833	0	7.893	15.376	1135	1.971	9.544	15.272	1135	0	1.295	9.944
A09	M20	7002	0.003	4.939	15.195	6910	0.003	4.986	15.195	92	3.992	9.035	13.126	92	0.038	2.359	9.944
A09	M23	5819	0	4.345	15.157	5747	0.003	4.37	15.157	72	3.37	7.536	12.835	72	0	2.242	11.261
A09	M25	10541	0	6.91	15.228	10001	0.003	7.179	15.228	540	2.349	9.535	15.091	540	0	1.862	10.015
A09	M35	3328	0	7.88	14.82	3149	0.003	8.192	14.82	179	1.363	9.536	13.416	179	0	1.358	8.986
A09	M43	2371	0	7.496	14.943	2260	0.036	7.714	14.943	111	2.921	8.901	14.111	111	0	1.922	8.646
A09	M47	9340	0	7.496	15.217	8839	0.003	7.798	15.217	501	3.143	9.862	15.228	501	0	1.873	9.287
A09	M48	5040	0	7.485	15.124	4715	0.005	7.784	15.124	325	3.179	9.928	14.163	325	0	1.865	9
A09	M51	6264	0	6.913	15.124	5984	0.014	7.203	15.124	280	3.439	9.859	15.272	280	0	2.021	8.482
A09	M54	12612	0	7.305	15.362	11857	0	7.652	15.362	755	2.237	9.476	14.79	755	0	1.676	9.306
A09	M65	3560	0	5.962	14.108	3475	0.003	6.073	14.108	85	2.861	8.581	12.63	85	0	1.865	8.482
A09	M67	2179	0	5.558	14.158	2131	0.016	5.667	14.158	48	3.849	8.587	15.091	48	0	2.307	8.345
A09	M75	5433	0	5.312	14.147	5316	0.003	5.381	14.147	117	2.787	9.246	14.867	117	0	2.387	8.701
A09	M79	11123	0	7.13	15.365	10506	0.005	7.422	15.365	617	1.98	9.648	15.272	617	0	1.741	9.873
A09	M81	12812	0	7.918	15.316	12145	0.005	8.192	15.316	667	2.303	9.544	14.21	667	0	1.656	9.213
A09	M85	4095	0	9.265	15.053	3794	0.093	9.584	15.053	301	4.036	10.232	14.114	301	0	2.398	8.926
A09	N13	2105	0	7.335	14.552	1926	0.008	7.876	14.552	179	2.201	9.459	14.04	179	0	0.786	7.324
A09	N17	7747	0	8.4	15.362	6425	0.008	9.309	15.362	1322	2.53	9.312	15.253	1322	0	0.056	9.323
A09	N18	8907	0	8.701	15.453	8142	0.016	9.062	15.453	765	1.577	9.774	15.302	765	0	1.355	9.068
A09	N20	1793	0	6.607	14.045	1704	0.011	6.863	14.045	89	2.826	9.383	14.152	89	0	1.823	9.191
A09	N28	2275	0	7.932	15.182	2036	0.011	8.538	15.182	239	2.297	10.322	14.234	239	0	1.284	11.346
A09	N30	1969	0	5.821	13.996	1881	0.014	5.999	13.996	88	2.691	9.09	12.986	88	0	1.704	8.874
A09	N32	3681	0	6.661	15.215	3508	0.003	6.935	15.215	173	2.691	9.889	13.293	173	0	2.16	11.209
A09	N39	13830	0	6.056	15.275	12783	0	6.533	15.275	1047	0.402	8.879	15.256	1047	0	0.452	12.206
A09	N73	1886	0	5.503	14.103	1811	0.03	5.624	14.103	75	2.962	8.622	13.29	75	0	1.61	8.646
A09	N80	1626	0	4.653	13.599	1590	0.005	4.735	13.599	36	4.06	9.201	13.243	36	0	0.817	6.341
A09	N81	9422	0	4.986	15.319	9206	0.005	5.083	15.319	216	0.862	8.481	13.651	216	0	1.698	11.179
A09	N83	3428	0	5.577	14.889	3291	0.003	5.766	14.889	137	3.113	10.111	14.33	137	0	0.832	8.512
A09	N84	6088	0	4.689	15.127	6002	0	4.734	15.127	86	2.869	9.528	14.188	86	0	1.781	9.941
A09	N85	3741	0	5.155	14.166	3661	0.005	5.279	14.166	80	2.965	8.802	13.881	80	0	1.259	9.643
A09	N88	1340	0	5.704	14.987	1313	0.06	5.772	14.987	27	6.182	9.829	13.881	27	0	1.251	9.941
A09	N90	1778	0	6.226	15.31	1724	0.003	6.342	15.31	54	1.736	9.728	14.267	54	0	2.602	9.109
A09	N92	3736	0	2.919	13.005	3713	0.003	2.924	13.005	23	3.584	8.414	13.112	23	0	0.945	4.471
A09	N93	1342	0	4.279	13.484	1274	0	4.663	13.484	68	1.147	9.392	13.621	68	0	1.047	8.509
A09	N94	1068	0	3.745	13.963	1039	0.019	3.789	13.963	29	3.198	9.147	11.447	29	0	1.645	8.091
A09	N95	6352	0	5.396	15.209	6236	0.005	5.457	15.209	116	2.869	9.016	14.33	116	0	2.052	9.769
A09	O68	120	0.049	1.29	6.943	120	0.049	1.29	6.943	0				0
A09	O70	110	0.027	1.121	4.882	110	0.027	1.121	4.882	0				0
A41	A09	10512	0	7.381	14.993	9664	0.014	7.77	14.993	848	1.936	8.776	15.253	848	0	0.034	11.458
A41	B37	2964	0	6.965	15.332	2443	0	8.216	15.332	521	0.183	8.723	13.84	521	0	0.063	12.301
A41	B95	2404	0	6.186	15.215	2008	0.003	7.407	15.215	396	0.238	8.434	13.881	396	0	0.104	10.149
A41	B96	6397	0	5.75	15.215	5426	0.005	6.865	15.215	971	0.066	8.942	15.362	971	0	0.005	13.416
A41	C18	2222	0	7.108	15.379	2169	0.019	7.25	15.379	53	0.55	9.29	13.495	53	0	0.271	9.629
A41	C34	2339	0	7.231	14.93	2276	0.019	7.354	14.93	63	0.772	9.123	13.405	63	0	0.586	10.445
A41	C44	8272	0	7.214	15.362	8198	0.005	7.249	15.362	74	0.222	10.075	14.27	74	0	2.4	11.264
A41	C50	9957	0	6.325	15.343	9878	0.005	6.36	15.343	79	0.627	7.603	13.837	79	0	0.277	8.879
A41	C77	5228	0	6.685	15.343	4989	0.014	6.949	15.343	239	0.238	8.049	15.253	239	0	0.282	11.099
A41	C78	5575	0	6.795	15.247	5158	0.055	7.253	15.247	417	0.066	9.016	15.012	417	0	0.43	11.099
A41	C79	4105	0	6.568	14.93	3699	0.016	7.231	14.93	406	0.293	8.731	14.371	406	0	0.297	9.933
A41	D05	2132	0	6.241	15.171	2116	0.014	6.264	15.171	16	2.598	8.062	12.203	16	0	0.957	8.46
A41	D12	10183	0	7.669	15.053	10072	0.005	7.737	15.053	111	0.934	10.043	14.119	111	0	2.793	10.932
A41	D17	2015	0	5.922	13.93	1996	0.003	5.956	13.93	19	3.598	10.535	13.542	19	0	2.283	9.399
A41	D22	1962	0	5.669	14.136	1953	0.016	5.673	14.136	9	1.725	8.805	11.513	9	0	1.279	2.552
A41	D23	1419	0.005	4.988	14.223	1410	0.005	4.978	14.223	9	0.991	7.765	12.983	9	0.753	5.7	9.013
A41	D25	5452	0	4.819	14.738	5403	0	4.882	14.738	49	0.605	9.347	13.251	49	0	0.151	7.94
A41	D50	9568	0	7.647	15.379	9251	0.003	7.83	15.379	317	0.923	9.802	14.3	317	0	0.528	11.778
A41	D64	11010	0	6.991	15.343	10304	0.003	7.395	15.343	706	0.025	9.175	14.946	706	0	0.181	11.313
A41	D70	2925	0	0.03	14.262	1363	0.011	5.793	14.262	1562	0.066	6.753	15.226	1562	0	0	11.236
A41	E03	16960	0	6.355	15.028	16745	0	6.418	15.028	215	0.233	8.707	14.059	215	0	0.159	10.393
A41	E04	1728	0	6.921	15.182	1694	0.014	7.001	15.182	34	5.136	9.767	13.763	34	0	1.461	9.67
A41	E05	2213	0	7.28	15.261	2141	0.014	7.45	15.261	72	0.066	9.41	14.809	72	0	0.719	8.638
A41	E11	12331	0	6.713	15.414	12067	0	6.837	15.414	264	0.772	9.376	15.362	264	0	0.52	11.669
A41	E55	3138	0	9.45	15.105	2975	0.068	9.624	15.105	163	1.698	10.546	15.045	163	0	0.747	9.24
A41	E66	16766	0	7.884	15.379	16397	0.003	7.984	15.379	369	0.767	9.958	15.362	369	0	0.854	12.567
A41	E78	25326	0	6.917	15.272	24974	0	6.993	15.272	352	0.134	9.008	15.368	352	0	0.311	11.573
A41	E83	3563	0	8.6	15.362	3028	0.014	9.366	15.362	535	0.953	9.884	15.193	535	0	0.164	11.694
A41	E86	4375	0	7.647	14.872	3583	0.005	8.835	14.872	792	0.323	9.568	15.31	792	0	0.005	11.499
A41	E87	9735	0	8.411	15.362	8327	0.033	9.194	15.362	1408	0.09	9.65	15.253	1408	0	0	12.06
A41	F05	2659	0	9.657	15.324	2142	0.06	10.477	15.324	517	0.211	10.56	13.78	517	0	0.014	12.463
A41	F10	2001	0	7.236	15.031	1955	0.003	7.34	15.031	46	0.427	8.52	13.569	46	0	0.023	10.199
A41	F17	10436	0	5.928	14.831	10299	0.003	5.98	14.831	137	1.555	8.282	13.139	137	0	0.326	10.861
A41	F32	15555	0	7.351	15.138	15208	0.003	7.458	15.138	347	0.873	9.147	15.124	347	0	0.55	11.198
A41	F41	13101	0	8.512	15.182	12780	0.008	8.622	15.182	321	1.073	9.75	13.714	321	0	0.726	11.168
A41	G40	2009	0	6.226	14.141	1945	0.005	6.448	14.141	64	1.782	8.993	13.832	64	0	0.619	7.072
A41	G43	4144	0	7.941	15.291	4080	0.011	8.014	15.291	64	1.585	9.631	15.154	64	0	0.511	10.314
A41	G47	2919	0	7.42	13.969	2836	0.003	7.527	13.969	83	2.738	10.158	14.889	83	0	0.841	11.631
A41	G55	3728	0	7.255	15.111	3664	0.005	7.317	15.111	64	3.398	9.858	13.257	64	0	1.165	12.006
A41	G56	5823	0	5.624	15.105	5783	0.003	5.654	15.105	40	0.791	7.368	12.559	40	0	1.789	8.652
A41	H02	3521	0	6.503	14.683	3475	0.003	6.579	14.683	46	1.29	9.978	13.342	46	0	2.539	7.234
A41	H04	2360	0	7.505	14.453	2328	0.014	7.547	14.453	32	5.495	10.04	14.119	32	0	2.59	8.624
A41	H25	16320	0	8.775	15.453	16116	0.003	8.837	15.453	204	2.82	9.97	13.835	204	0	2.352	10.185
A41	H26	19469	0	8.304	15.412	19212	0.005	8.37	15.412	257	1.322	9.917	15.111	257	0	2.267	12.707
A41	H35	5853	0	8.885	15.272	5756	0.005	8.947	15.272	97	3.674	9.955	13.835	97	0	2.694	12.29
A41	H40	5955	0	8.192	15.231	5876	0.011	8.238	15.231	79	1.859	9.47	15.111	79	0	1.462	12.707
A41	H52	5337	0	9.919	14.905	5272	0.014	9.965	14.905	65	6.275	11.13	13.835	65	0	2.598	9.695
A41	H53	3252	0	7.817	14.311	3152	0	8	14.311	100	0.26	9.514	13.785	100	0	0.727	8.871
A41	H91	4335	0	8.871	15.182	4203	0.016	8.991	15.182	132	2.574	10.252	15.111	132	0	1.045	12.707
A41	I08	2890	0	9.364	15.078	2683	0.06	9.648	15.078	207	0.734	9.709	13.372	207	0	0.131	9.777
A41	I10	51424	0	6.303	15.346	50873	0	6.36	15.346	551	0.025	9.03	15.023	551	0	0.137	12.236
A41	I20	7165	0	6.297	15.31	7064	0.005	6.37	15.31	101	0.381	9.087	13.703	101	0	0.663	9.966
A41	I21	3252	0	7.592	15.31	3094	0.008	7.915	15.31	158	0.381	9.944	14.859	158	0	0.242	9.985
A41	I25	11291	0	7.006	15.313	10990	0.011	7.132	15.313	301	0.821	9.755	14.859	301	0	0.925	12.236
A41	I26	3220	0	7.55	15.497	2955	0.025	8.082	15.497	265	0.939	9.216	13.941	265	0	0.115	11.006
A41	I34	2501	0	8.266	15.294	2382	0.016	8.524	15.294	119	0.378	9.544	13.61	119	0	0.298	9.438
A41	I35	2398	0	8.392	15.291	2284	0.008	8.586	15.291	114	0.654	9.95	14.889	114	0	0.968	12.236
A41	I44	3649	0	8.54	15.294	3535	0.049	8.69	15.294	114	1.032	9.915	14.946	114	0	0.871	12.52
A41	I47	2036	0	7.176	15.278	1954	0.025	7.442	15.278	82	1.301	8.969	14.853	82	0	0.012	8.214
A41	I48	10798	0	7.839	15.198	10207	0.005	8.143	15.198	591	0.066	9.317	15.362	591	0	0	12.041
A41	I49	2637	0	8.271	15.302	2564	0.005	8.393	15.302	73	1.032	9.87	14.79	73	0	1.421	9.985
A41	I50	5076	0	8.471	15.031	4585	0.011	8.947	15.031	491	0.211	9.599	14.798	491	0	0.044	11.102
A41	I51	5074	0	8.921	15.302	4729	0.055	9.219	15.302	345	0.975	9.906	14.798	345	0	0.496	11.313
A41	I63	2898	0	8.221	14.93	2781	0.033	8.4	14.93	117	0.586	10.371	13.462	117	0	0.203	11.089
A41	I67	3771	0	9.068	15.302	3524	0	9.384	15.302	247	0.736	10.418	13.846	247	0	0.386	12.77
A41	I73	3189	0	8.022	14.9	3067	0.005	8.208	14.9	122	0.624	9.394	13.711	122	0	0.489	10.598
A41	I80	2360	0	7.384	15.258	2180	0.025	7.9	15.258	180	0.301	9.317	14.029	180	0	0.145	9.158
A41	I83	3778	0	6.263	14.297	3720	0.005	6.314	14.297	58	0.235	10.459	13.342	58	0	1.592	10.188
A41	I84	8795	0	3.951	9.98	8743	0.003	3.978	9.98	52	1.221	5.34	7.743	52	0	0.565	3.984
A41	I95	7071	0	8.104	15.217	6243	0	8.819	15.217	828	0.134	9.424	15.124	828	0	0.005	12.06
A41	J18	9255	0	7.28	15.324	7963	0	8.063	15.324	1292	0.066	9.052	14.798	1292	0	0	12.041
A41	J22	5960	0	6.858	15.447	5336	0.003	7.521	15.447	624	0.211	9.049	15.226	624	0	0.272	11.51
A41	J34	1659	0	5.514	15.08	1642	0.005	5.568	15.08	17	0.545	9.714	13.818	17	0	0.23	5.895
A41	J44	7948	0	7.414	15.324	7702	0.005	7.572	15.324	246	0.63	9.466	15.017	246	0	0.45	11.647
A41	J45	17816	0	5.741	15.31	17652	0.003	5.787	15.31	164	0.211	9.318	14.648	164	0	0.304	9.566
A41	J47	2707	0	7.926	15.294	2585	0	8.129	15.294	122	0.876	9.751	13.815	122	0	0.652	12.567
A41	J90	5754	0	7.316	15.302	4921	0.019	8.331	15.302	833	0.227	8.978	14.243	833	0	0.019	12.036
A41	J96	2963	0	7.691	15.091	2397	0.011	8.748	15.091	566	0.008	9.149	14.798	566	0	0.001	12.567
A41	J98	5207	0	8.57	15.302	4667	0.008	9.125	15.302	540	0.438	10.04	15.253	540	0	0.14	12.06
A41	K02	2055	0	5.991	13.909	2012	0.005	6.058	13.909	43	1.804	8.455	13.032	43	0	1.366	8.134
A41	K13	2014	0	6	14.432	1952	0.005	6.145	14.432	62	2.13	8.196	13.314	62	0	0.476	10.125
A41	K20	4997	0	6.193	15.332	4923	0.005	6.278	15.332	74	0.602	9.057	13.731	74	0	0.441	8.849
A41	K21	22931	0	7.51	15.297	22565	0	7.587	15.297	366	1.295	9.605	14.243	366	0	0.776	11.647
A41	K22	6461	0	7.091	15.349	6338	0.005	7.214	15.349	123	1.769	9.717	13.544	123	0	1.503	11.647
A41	K25	3019	0	6.804	15.33	2963	0.003	6.9	15.33	56	1.405	9.061	13.249	56	0	1.003	9.202
A41	K29	20339	0	6.552	15.332	20119	0	6.598	15.332	220	0.684	9.413	14.051	220	0	1.383	10.015
A41	K30	6301	0	4.545	14.212	6257	0.003	4.564	14.212	44	2.798	8.442	13.728	44	0	0.602	10.199
A41	K31	8684	0	7.384	15.332	8536	0.005	7.47	15.332	148	0.775	9.929	14.029	148	0	0.992	13.126
A41	K43	2084	0	6.122	14.221	2000	0.005	6.405	14.221	84	0.066	9.707	13.15	84	0	1.075	9.917
A41	K44	20445	0	6.686	15.316	20208	0	6.746	15.316	237	0.107	9.254	13.517	237	0	0.799	12.34
A41	K52	8261	0	4.348	14.831	7982	0.005	4.616	14.831	279	0.09	7.704	13.958	279	0	0.093	9.607
A41	K56	3839	0	7.056	15.19	3553	0.011	7.554	15.19	286	0.131	9.234	13.772	286	0	0.227	9.681
A41	K57	27011	0	7.316	15.34	26651	0.003	7.381	15.34	360	0.734	9.903	14.79	360	0	0.945	12.06
A41	K58	6918	0	7.78	15.414	6823	0.005	7.839	15.414	95	2.993	9.944	15.362	95	0	0.528	11.006
A41	K59	13238	0	7.68	15.354	12472	0.003	8.033	15.354	766	0.241	9.425	14.943	766	0	0.266	11.48
A41	K62	11202	0	5.911	14.979	11069	0.003	5.974	14.979	133	0.624	8.904	14.21	133	0	0.988	13.158
A41	K63	13132	0	7.239	15.384	12916	0.008	7.328	15.384	216	0.323	9.172	13.69	216	0	0.345	12.26
A41	K64	9891	0	9.646	15.393	9701	5.802	9.684	15.393	190	5.999	10.065	14.21	190	0	1.094	12.26
A41	K66	3798	0	7.628	15.354	3647	0.03	7.841	15.354	151	1.555	9.334	13.512	151	0	0.43	9.668
A41	K76	5075	0	8.674	15.302	4782	0.014	8.949	15.302	293	0.06	9.668	15.362	293	0	0.112	13.126
A41	K80	10196	0	6.174	15.239	9850	0.003	6.394	15.239	346	0.906	9.622	15.204	346	0	0.019	11.97
A41	K81	1537	0	6.242	14.338	1438	0.016	6.638	14.338	99	0.556	9.498	13.364	99	0	0.14	10.27
A41	K83	2116	0	7.165	15.343	1823	0.033	8.145	15.343	293	0.26	9.802	14.051	293	0	0	11.061
A41	K92	8876	0	6.887	15.354	8534	0.003	7.098	15.354	342	0.424	9.208	14.254	342	0	0.381	12.06
A41	L03	4587	0	6.984	15.272	4178	0.014	7.502	15.272	409	0.134	9.125	15.023	409	0	0.137	11.245
A41	L57	2265	0.008	7.71	15.376	2237	0.008	7.759	15.376	28	1.388	9.565	13.126	28	0.274	2.092	12.559
A41	L72	2733	0	5.536	14.987	2716	0.011	5.595	14.987	17	2.292	7.658	14.889	17	0	3.001	7.789
A41	L82	2057	0	7.001	13.952	2041	0.005	7.023	13.952	16	2.787	9.798	14.119	16	0	3.465	9.421
A41	L90	1805	0	5.949	14.292	1772	0.008	6.051	14.292	33	2.429	9.01	12.422	33	0	2.051	11.828
A41	L98	3631	0	7.559	14.141	3504	0.003	7.754	14.141	127	1.415	9.878	14.284	127	0	1.029	10.744
A41	M06	4487	0	6.867	15.33	4380	0.011	6.999	15.33	107	0.624	10.013	13.917	107	0	0.452	10.243
A41	M13	16504	0	7.529	15.412	16225	0.005	7.611	15.412	279	0.233	9.183	15.111	279	0	0.873	12.707
A41	M15	6446	0	7.899	15.319	6344	0.005	7.97	15.319	102	1.186	9.573	13.821	102	0	1.161	12.096
A41	M16	11525	0	7.19	15.379	11402	0.003	7.247	15.379	123	1.339	10.404	14.059	123	0	2.196	10.984
A41	M17	15785	0	6.582	15.324	15616	0.003	6.638	15.324	169	1.142	9.542	14.119	169	0	1.73	9.194
A41	M19	23270	0	7.809	15.376	22813	0	7.91	15.376	457	0.211	9.681	13.772	457	0	0.507	11.198
A41	M20	7115	0	4.988	15.195	7089	0.003	4.994	15.195	26	0.964	9.214	13.531	26	0	3.996	10.243
A41	M23	5988	0	4.37	15.157	5970	0.003	4.378	15.157	18	2.305	7.795	12.739	18	0	1.652	9.361
A41	M25	10695	0	7.028	15.228	10367	0.003	7.173	15.228	328	0.556	9.685	14.237	328	0	0.827	10.891
A41	M35	3370	0	8.055	14.82	3302	0.003	8.175	14.82	68	1.377	9.361	13.739	68	0	0.068	9.706
A41	M43	2378	0	7.527	14.943	2323	0.036	7.641	14.943	55	1.495	9.528	13.265	55	0	1.377	10.333
A41	M47	9523	0	7.718	15.228	9323	0.003	7.814	15.228	200	0.008	9.967	14.021	200	0	0.956	10.248
A41	M48	5107	0	7.685	15.124	4952	0.005	7.829	15.124	155	1.495	9.906	13.572	155	0	0.767	8.989
A41	M51	6384	0	7.105	15.272	6261	0.014	7.217	15.272	123	2.286	10.234	13.602	123	0	0.977	9.917
A41	M54	12828	0	7.469	15.362	12429	0	7.639	15.362	399	0.556	9.47	15.31	399	0	0.72	11.357
A41	M65	3651	0	6.015	14.108	3619	0.003	6.07	14.108	32	1.081	9.423	12.956	32	0	0.901	9.361
A41	M67	2217	0.016	5.673	15.091	2212	0.016	5.685	15.091	5	4.156	9.785	10.782	5	0.416	0.893	3.108
A41	M75	5575	0	5.333	14.867	5534	0.003	5.358	14.867	41	2.007	9.071	13.731	41	0	1.539	10.974
A41	M79	11202	0	7.273	15.365	10850	0.005	7.428	15.365	352	0.386	9.369	15.111	352	0	0.658	12.707
A41	M81	12954	0	8.073	15.316	12621	0.005	8.2	15.316	333	0.211	9.881	14.21	333	0	0.934	11.349
A41	M85	4101	0	9.487	15.053	3965	0.093	9.61	15.053	136	1.481	10.223	13.725	136	0	1.15	11.535
A41	N13	2018	0	6.823	14.552	1758	0.008	7.715	14.552	260	0.381	9.47	13.679	260	0	0.056	9.884
A41	N17	7585	0	8.195	15.31	6098	0.049	9.312	15.31	1487	0.008	9.429	15.362	1487	0	0	11.48
A41	N18	8938	0	8.856	15.453	8470	0.016	9.056	15.453	468	0.695	9.926	15.179	468	0	0.793	13.161
A41	N20	1811	0	6.418	14.152	1709	0.011	6.694	14.152	102	0.331	9.149	13.438	102	0	0.234	9.681
A41	N28	2287	0	8.101	15.182	2103	0.011	8.589	15.182	184	1.317	9.98	14.234	184	0	0.359	8.715
A41	N30	1991	0	5.881	13.996	1938	0	5.999	13.996	53	1.407	8.816	13.293	53	0	0.914	8.485
A41	N32	3690	0	6.686	15.215	3592	0.003	6.89	15.215	98	2.357	9.633	13.544	98	0	0.876	10.763
A41	N39	13817	0	5.807	15.275	12681	0	6.355	15.275	1136	0.066	9.231	14.719	1136	0	0	11.48
A41	N73	1904	0	5.574	13.898	1852	0.03	5.673	13.898	52	0.131	7.848	13.358	52	0	0.335	6.831
A41	N80	1657	0	4.778	13.599	1652	0.005	4.791	13.599	5	6.379	7.721	10.464	5	0	0.057	0.895
A41	N81	9603	0	5.065	15.319	9535	0.003	5.095	15.319	68	1.013	9.799	13.293	68	0	1.102	7.302
A41	N83	3491	0	5.706	14.352	3424	0.003	5.825	14.352	67	0.994	9.55	14.889	67	0	0.162	6.163
A41	N84	6156	0	4.741	15.127	6120	0	4.76	15.127	36	0.487	8.244	13.49	36	0	1.952	8.452
A41	N85	3812	0	5.244	14.166	3785	0.005	5.284	14.166	27	3.116	9.629	12.701	27	0	0.619	9.257
A41	N88	1374	0	5.744	14.987	1359	0.06	5.777	14.987	15	5.062	9.9	11.65	15	0	0.895	7.376
A41	N90	1805	0	6.273	15.31	1779	0.003	6.319	15.31	26	4.553	10.726	12.882	26	0	1.476	12.096
A41	N92	3820	0.003	2.923	13.112	3815	0.003	2.927	13.112	5	2.976	7.554	9.054	5	0.326	0.945	1.845
A41	N93	1363	0	4.255	13.314	1305	0	4.578	13.314	58	0.838	9.162	13.621	58	0	0.316	9.104
A41	N94	1086	0	3.718	13.963	1070	0.019	3.777	13.963	16	2.075	9.346	12.556	16	0	0.047	3.19
A41	N95	6458	0	5.42	15.209	6402	0.005	5.455	15.209	56	0.131	8.512	13.49	56	0	1.11	8.452
A41	O68	121	0.049	1.298	6.943	121	0.049	1.298	6.943	0				0
A41	O70	109	0.027	1.21	4.882	109	0.027	1.21	4.882	0				0
B37	A09	10762	0	7.665	15.253	10426	0.014	7.799	15.253	336	2.062	8.546	13.512	336	0	0.361	10.798
B37	A41	5666	0	8.268	15.362	5261	0.008	8.567	15.362	405	0.183	8.537	13.772	405	0	0.049	9.908
B37	B95	2541	0	7.031	15.072	2363	0.003	7.436	15.072	178	0.684	8.545	15.215	178	0	0.085	10.295
B37	B96	6694	0	6.813	15.362	6341	0.005	7.105	15.362	353	0.482	8.392	15.215	353	0	0.107	11.324
B37	C18	2330	0	7.201	15.379	2302	0.085	7.262	15.379	28	1.492	9.891	12.778	28	0	0.578	7.631
B37	C34	2458	0	7.269	15.204	2399	0.019	7.401	15.204	59	0.564	8.066	13.564	59	0	0.186	12.14
B37	C44	8345	0	7.217	15.362	8291	0.005	7.245	15.362	54	3.902	9.02	15.121	54	0	2.32	10.149
B37	C50	10498	0	6.267	15.343	10448	0.005	6.296	15.343	50	0.279	7.602	14.256	50	0	2.001	10.065
B37	C77	5616	0	6.786	15.343	5495	0.016	6.891	15.343	121	0.309	8.748	13.821	121	0	0.244	12.397
B37	C78	5983	0	7.157	15.247	5802	0.052	7.309	15.247	181	0.46	8.77	13.588	181	0	0.233	12.14
B37	C79	4384	0	7.117	15.187	4211	0.016	7.332	15.187	173	0.383	8.66	13.698	173	0	0.137	12.274
B37	D05	2176	0.014	6.23	15.171	2173	0.014	6.234	15.171	3	4.526	6.615	7.028	3	0.252	4.983	5.246
B37	D12	10277	0	7.677	15.053	10203	0.005	7.71	15.053	74	0.78	9.698	13.26	74	0	2.717	12.824
B37	D17	2035	0	5.922	13.93	2028	0.003	5.943	13.93	7	6.743	10.371	11.625	7	0	1.684	4.706
B37	D22	1976	0.016	5.669	14.136	1968	0.016	5.672	14.136	8	3.737	5.847	10.377	8	0.178	2.089	7.74
B37	D23	1427	0.005	4.98	14.223	1422	0.005	4.994	14.223	5	5.914	7.715	8.57	5	0.405	4.178	5.572
B37	D25	5527	0	4.876	14.738	5489	0	4.909	14.738	38	0.266	8.576	13.251	38	0	0.515	8.129
B37	D50	9823	0	7.707	15.379	9583	0.003	7.833	15.379	240	0.285	9.134	15.291	240	0	0.82	10.798
B37	D64	11436	0	7.265	15.343	11102	0.003	7.433	15.343	334	0.268	8.865	14.891	334	0	0.286	12.312
B37	D70	3042	0	5.83	15.226	2838	0.011	6.32	15.226	204	0.405	7.139	12.92	204	0	0	10.503
B37	E03	17255	0	6.407	15.028	17149	0	6.431	15.028	106	0.498	7.553	14.568	106	0	0.639	12.315
B37	E04	1752	0	7.001	15.182	1734	0.014	7.039	15.182	18	1.87	9.162	12.071	18	0	1.373	11.034
B37	E05	2259	0	7.37	15.261	2223	0.014	7.455	15.261	36	2.598	8.913	12.959	36	0	0.728	8.26
B37	E11	12738	0	6.76	15.414	12620	0	6.809	15.414	118	0.099	8.488	13.892	118	0	0.63	10.043
B37	E55	3232	0	9.514	15.105	3135	0.068	9.599	15.105	97	2.149	10.519	13.481	97	0	1.188	11.721
B37	E66	17111	0	7.948	15.379	16939	0.003	7.984	15.379	172	1.963	9.891	13.772	172	0	1.893	10.839
B37	E78	25795	0	6.932	15.368	25580	0	6.982	15.368	215	0.093	8.619	14.185	215	0	1.103	8.964
B37	E83	3743	0	9.087	15.362	3511	0.014	9.35	15.362	232	1.684	9.887	14.289	232	0	0.298	12.321
B37	E86	4555	0	8.589	15.253	4253	0.005	8.89	15.253	302	0.266	9.644	15.31	302	0	0.111	10.932
B37	E87	10127	0	8.98	15.362	9615	0.033	9.21	15.362	512	1.243	9.581	15.278	512	0	0.111	12.488
B37	F05	2794	0	10.214	15.324	2615	0.06	10.42	15.324	179	1.856	10.634	13.758	179	0	0.211	11.165
B37	F10	2044	0	7.31	15.031	2017	0.003	7.34	15.031	27	0.783	8.945	13.221	27	0	0.632	9.553
B37	F17	10575	0	5.96	14.831	10465	0.003	5.996	14.831	110	1.555	6.717	13.487	110	0	0.404	9.287
B37	F32	15811	0	7.387	15.138	15591	0.003	7.461	15.138	220	0.914	8.975	13.517	220	0	1.08	10.043
B37	F41	13253	0	8.537	15.184	13014	0.008	8.613	15.184	239	0.906	9.353	14.002	239	0	1.183	12.192
B37	G40	2090	0	6.345	14.141	2047	0.005	6.483	14.141	43	1.177	8.857	12.342	43	0	1.008	8.931
B37	G43	4190	0	7.974	15.154	4141	0.011	8.022	15.154	49	1.44	8.931	15.291	49	0	0.865	11.179
B37	G47	2973	0	7.455	14.889	2927	0.003	7.535	14.889	46	2.207	8.947	12.781	46	0	2.178	11.165
B37	G55	3777	0	7.286	15.111	3734	0.005	7.307	15.111	43	3.606	10.431	13.282	43	0	1.818	10.804
B37	G56	5885	0	5.615	15.105	5852	0.003	5.633	15.105	33	1.599	8.137	12.46	33	0	1.566	12.192
B37	H02	3577	0	6.563	14.683	3550	0.003	6.597	14.683	27	0.684	10.155	13.662	27	0	1.325	10.349
B37	H04	2379	0	7.527	14.453	2356	0.014	7.546	14.453	23	3.833	10.155	13.566	23	0	2.212	9.235
B37	H25	16469	0.003	8.775	15.453	16316	0.003	8.819	15.453	153	2.845	9.876	14.292	153	0.063	2.834	10.349
B37	H26	19757	0	8.29	15.393	19576	0.003	8.336	15.393	181	2.867	10.018	15.412	181	0	2.639	10.549
B37	H35	5931	0	8.898	15.272	5873	0.005	8.934	15.272	58	2.864	10.341	13.815	58	0	2.682	10.549
B37	H40	6023	0	8.211	15.231	5982	0.011	8.238	15.231	41	2.99	10.147	13.054	41	0	2.743	12.093
B37	H52	5355	0.014	9.919	14.905	5312	0.014	9.944	14.905	43	5.405	11.266	13.815	43	0.32	2.683	10.349
B37	H53	3308	0	7.929	14.311	3250	0	8.011	14.311	58	3.839	9.95	13.139	58	0	1.039	11.721
B37	H91	4428	0	8.915	15.182	4329	0.016	8.991	15.182	99	0.616	9.695	13.889	99	0	1.407	8.745
B37	I08	2992	0	9.475	15.078	2896	0.016	9.595	15.078	96	2.59	10.293	13.134	96	0	0.958	11.151
B37	I10	52354	0	6.314	15.346	52005	0	6.346	15.346	349	0.684	8.745	13.777	349	0	0.747	12.093
B37	I20	7319	0	6.281	15.31	7238	0.005	6.336	15.31	81	0.474	9.117	13.898	81	0	1.662	11.165
B37	I21	3304	0	7.841	15.31	3232	0.011	8.003	15.31	72	1.856	9.587	12.978	72	0	1.05	8.931
B37	I25	11519	0	7.053	15.313	11341	0.011	7.127	15.313	178	0.134	9.313	13.273	178	0	1.521	11.291
B37	I26	3345	0	7.844	15.497	3229	0.025	8.049	15.497	116	0.498	9.984	14.275	116	0	0.233	11.072
B37	I34	2572	0	8.445	15.294	2531	0.016	8.529	15.294	41	2.398	9.167	13.826	41	0	2.147	10.798
B37	I35	2498	0	8.455	15.138	2430	0.008	8.578	15.138	68	3.833	10.025	15.291	68	0	2.322	12.315
B37	I44	3751	0	8.567	15.294	3688	0.049	8.661	15.294	63	2.026	9.851	15.256	63	0	2.155	9.232
B37	I47	2080	0	7.364	15.278	2043	0.025	7.461	15.278	37	1.314	9.813	13.115	37	0	0.246	9.459
B37	I48	11099	0	8.091	15.362	10886	0.005	8.189	15.362	213	0.345	8.964	13.44	213	0	0.936	12.488
B37	I49	2693	0	8.301	15.302	2644	0.005	8.37	15.302	49	4.145	10.188	12.627	49	0	1.725	11.59
B37	I50	5307	0	8.748	15.031	5102	0.011	8.932	15.031	205	0.134	9.49	13.566	205	0	0.789	11.151
B37	I51	5242	0	9.073	15.302	5075	0.016	9.216	15.302	167	0.14	9.758	15.291	167	0	0.871	9.772
B37	I63	3004	0	8.331	14.93	2942	0.038	8.423	14.93	62	0.537	8.891	13.358	62	0	0.151	7.989
B37	I67	3910	0	9.225	15.302	3782	0	9.372	15.302	128	1.993	10.764	13.846	128	0	0.854	11.165
B37	I73	3273	0	8.096	14.9	3203	0.005	8.2	14.9	70	0.616	9.255	13.15	70	0	1.863	10.026
B37	I80	2453	0	7.68	15.258	2368	0.025	7.876	15.258	85	1.84	8.6	14.029	85	0	0.424	10.932
B37	I83	3842	0	6.311	14.656	3812	0.005	6.341	14.656	30	4.416	9.125	13.517	30	0	2.027	11.154
B37	I84	8927	0	3.967	9.98	8888	0.003	3.978	9.98	39	1.246	5.599	8.145	39	0	0.997	6.995
B37	I95	7306	0	8.589	15.217	7013	0	8.789	15.217	293	0.134	9.835	13.698	293	0	0.367	12.134
B37	J18	9626	0	7.94	15.324	9162	0	8.193	15.324	464	0.057	8.861	14.415	464	0	0.188	11.083
B37	J22	6184	0	7.464	15.447	5940	0.003	7.651	15.447	244	0.266	8.307	13.512	244	0	0.266	10.286
B37	J34	1686	0	5.51	15.08	1671	0.005	5.547	15.08	15	1.415	9.043	12.425	15	0	1.462	10.368
B37	J44	8117	0	7.496	15.324	7945	0.005	7.609	15.324	172	1.087	8.693	13.772	172	0	1.133	10.746
B37	J45	18017	0	5.736	15.31	17864	0.003	5.78	15.31	153	0.304	7.611	15.291	153	0	0	8.162
B37	J47	2722	0	8.078	15.294	2641	0	8.214	15.294	81	1.169	8.641	13.627	81	0	1.55	11.072
B37	J90	5986	0	8.08	15.302	5660	0.019	8.355	15.302	326	0.145	9.091	13.588	326	0	0.287	11.721
B37	J96	3041	0	8.482	15.091	2820	0.008	8.806	15.091	221	0.099	9.052	13.303	221	0	0.433	11.956
B37	J98	5344	0	8.937	15.302	5074	0.008	9.193	15.302	270	1.281	9.354	14.273	270	0	0.435	12.644
B37	K02	2071	0	5.999	13.909	2050	0.005	6.036	13.909	21	4.293	8.515	13.032	21	0	1.804	6.01
B37	K13	2022	0	6.06	14.432	1968	0.005	6.179	14.432	54	0.057	8.344	13.662	54	0	0.148	9.695
B37	K20	5042	0	5.939	14.867	4747	0.005	6.253	14.867	295	0.29	8.069	15.332	295	0	0	12.46
B37	K21	23215	0	7.516	15.297	22862	0	7.588	15.297	353	0	8.876	14.568	353	0	0.575	12.644
B37	K22	6521	0	7.012	15.349	6322	0.005	7.202	15.349	199	0.145	8.556	14.097	199	0	0	9.736
B37	K25	3031	0	6.785	15.33	2960	0.003	6.904	15.33	71	0.736	9.035	13.123	71	0	0	8.474
B37	K29	20569	0	6.467	15.33	20124	0.003	6.572	15.33	445	0	8.066	15.332	445	0	0	12.46
B37	K30	6347	0	4.553	14.212	6292	0.003	4.571	14.212	55	0.914	5.643	12.608	55	0	0	8.323
B37	K31	8792	0	7.314	15.297	8527	0.005	7.464	15.297	265	0.638	8.909	15.332	265	0	0	12.192
B37	K43	2122	0	6.342	14.221	2076	0.005	6.474	14.221	46	0.32	9.736	13.208	46	0	1.457	9.895
B37	K44	20732	0	6.672	15.316	20415	0	6.746	15.316	317	0.11	8.192	15.291	317	0	0	12.46
B37	K52	8418	0	4.538	14.831	8286	0.005	4.664	14.831	132	0.726	7.594	13.09	132	0	0.338	9.194
B37	K56	3942	0	7.45	15.19	3803	0.011	7.636	15.19	139	0.038	8.953	13.564	139	0	0.444	9.873
B37	K57	27354	0	7.331	15.34	27114	0.003	7.373	15.34	240	0.474	9.05	14.938	240	0	1.503	10.13
B37	K58	6995	0	7.776	15.414	6910	0.005	7.825	15.414	85	2.292	9.361	13.21	85	0	1.216	11.888
B37	K59	13539	0	7.913	15.354	13108	0.003	8.097	15.354	431	0.189	9.024	14.886	431	0	0.222	13.397
B37	K62	11349	0	5.936	14.979	11275	0.003	5.969	14.979	74	1.481	8.786	13.156	74	0	1.186	12.824
B37	K63	13323	0	7.266	15.384	13188	0.005	7.316	15.384	135	1.087	9.429	13.364	135	0	0.871	10.018
B37	K64	9964	0	9.647	15.393	9834	5.802	9.67	15.393	130	6.234	10.368	14.735	130	0	1.906	12.824
B37	K66	3854	0	7.759	15.354	3780	0.03	7.852	15.354	74	1.555	9.164	14.891	74	0	1.118	9.955
B37	K76	5209	0	8.819	15.362	5072	0.014	8.941	15.362	137	1.161	10.16	14.735	137	0	1.194	12.479
B37	K80	10371	0	6.404	15.239	10238	0.003	6.468	15.239	133	0.011	9.06	14.185	133	0	0.942	10.056
B37	K81	1582	0	6.659	14.338	1551	0.016	6.738	14.338	31	2.333	8.819	12.835	31	0	0.966	10.295
B37	K83	2264	0	8.2	14.842	2183	0.033	8.394	14.842	81	0.463	9.323	15.343	81	0	0.966	10.234
B37	K92	9018	0	7.013	15.354	8843	0.003	7.108	15.354	175	2.168	9.449	14.056	175	0	0.983	10.407
B37	L03	4801	0	7.409	15.272	4647	0.008	7.557	15.272	154	0.988	8.915	13.982	154	0	0.727	10.278
B37	L57	2284	0	7.744	15.376	2272	0.008	7.795	15.376	12	3.737	7.98	12.241	12	0	2.125	7.08
B37	L72	2750	0.011	5.533	14.987	2743	0.011	5.558	14.987	7	4.118	9.892	11.521	7	0.523	1.955	4.534
B37	L82	2073	0	7.009	14.119	2061	0.005	7.025	14.119	12	5.618	8.748	10.305	12	0	3.863	7.74
B37	L90	1821	0	6.001	14.292	1806	0.008	6.051	14.292	15	4.52	10.355	13.498	15	0	3.318	7.283
B37	L98	3692	0	7.721	14.284	3634	0.003	7.809	14.284	58	2.401	10.243	12.649	58	0	1.227	7.551
B37	M06	4615	0	6.941	15.33	4548	0.011	7.03	15.33	67	1.555	8.227	13.711	67	0	1.673	9.194
B37	M13	16739	0	7.543	15.362	16558	0.005	7.589	15.362	181	0.345	9.079	15.412	181	0	2.459	10.396
B37	M15	6539	0	7.926	15.319	6469	0.005	7.973	15.319	70	0.523	8.731	13.391	70	0	2.001	11.956
B37	M16	11673	0	7.214	15.379	11576	0.003	7.258	15.379	97	2.724	9.06	14.44	97	0	2.938	10.029
B37	M17	16006	0	6.62	15.324	15908	0.003	6.644	15.324	98	0.997	9.457	14.07	98	0	2.486	10.407
B37	M19	23648	0	7.856	15.272	23342	0	7.914	15.272	306	0.479	9.625	15.376	306	0	1.636	12.113
B37	M20	7177	0	4.983	15.195	7149	0.003	4.988	15.195	28	2.579	7.28	11.529	28	0	2.167	8.958
B37	M23	6027	0.003	4.359	15.157	6015	0.003	4.364	15.157	12	1.547	7.202	12.712	12	0.123	2.663	8.734
B37	M25	10863	0	7.14	15.228	10696	0.003	7.206	15.228	167	0.482	8.95	13.632	167	0	1.478	11.721
B37	M35	3451	0	8.028	14.82	3400	0.003	8.101	14.82	51	1.977	10.152	14.24	51	0	1.353	9.824
B37	M43	2439	0	7.568	14.943	2405	0.036	7.631	14.943	34	2.056	10.03	13.282	34	0	3.079	11.083
B37	M47	9684	0	7.792	15.228	9564	0.003	7.844	15.228	120	1.246	9.618	14.256	120	0	1.603	10.407
B37	M48	5236	0	7.766	15.124	5166	0.005	7.824	15.124	70	2.431	10.018	13.889	70	0	1.421	12.479
B37	M51	6488	0	7.162	15.272	6421	0.014	7.22	15.272	67	3.644	10.106	13.282	67	0	1.818	10.549
B37	M54	13055	0	7.579	15.362	12849	0	7.68	15.362	206	0.717	9.49	15.31	206	0	1.633	11.721
B37	M65	3683	0	6.001	14.108	3655	0.003	6.026	14.108	28	0.482	9.365	13	28	0	1.353	8.871
B37	M67	2253	0.016	5.643	15.091	2246	0.016	5.652	15.091	7	1.065	6.9	12.657	7	0.682	3.507	6.88
B37	M75	5612	0	5.336	14.867	5581	0.003	5.358	14.867	31	1.577	8.255	12.449	31	0	1.706	8.038
B37	M79	11485	0	7.39	15.365	11322	0.005	7.469	15.365	163	0.616	9.052	14.322	163	0	1.043	9.043
B37	M81	13174	0	8.132	15.316	12968	0.005	8.196	15.316	206	1.081	9.276	15.291	206	0	1.71	11.291
B37	M85	4160	0	9.52	15.053	4091	0.093	9.588	15.053	69	5.388	10.618	14.002	69	0	2.24	12.479
B37	N13	2154	0	7.752	14.552	2094	0.008	7.888	14.552	60	0.479	9.153	12.986	60	0	0.519	10.549
B37	N17	8037	0	8.989	15.362	7604	0.008	9.221	15.362	433	0.479	9.542	13.991	433	0	0.186	12.315
B37	N18	9323	0	8.942	15.453	9128	0.016	9.027	15.453	195	0.279	9.657	15.291	195	0	1.988	12.315
B37	N20	1864	0	6.831	14.152	1834	0.016	6.921	14.152	30	0.011	9.009	13.098	30	0	1.071	8.192
B37	N28	2380	0	8.481	15.182	2298	0.057	8.652	15.182	82	0.011	9.494	13.065	82	0	1.236	12.321
B37	N30	2018	0	6.036	13.996	1990	0.014	6.108	13.996	28	2.398	6.624	12.129	28	0	1.123	8.786
B37	N32	3786	0	6.887	14.867	3723	0.003	6.952	14.867	63	0.906	9.731	15.215	63	0	1.374	11.891
B37	N39	14316	0	6.472	15.275	13906	0	6.623	15.275	410	0.482	8.687	15.256	410	0	0.089	10.385
B37	N73	1940	0	5.622	14.103	1918	0.03	5.68	14.103	22	1.221	8.926	12.457	22	0	0.752	6.809
B37	N80	1671	0.005	4.778	13.599	1665	0.005	4.778	13.599	6	5.117	8.237	9.692	6	3.518	5.201	5.895
B37	N81	9700	0	5.09	15.319	9649	0.003	5.114	15.319	51	2.089	9.531	13.251	51	0	1.525	10.396
B37	N83	3538	0	5.833	14.889	3512	0.003	5.873	14.889	26	3.48	9.599	13.197	26	0	0.791	8.192
B37	N84	6224	0	4.757	15.127	6211	0	4.758	15.127	13	3.034	7.625	12.134	13	0	1.651	7.981
B37	N85	3852	0	5.253	14.166	3830	0.005	5.287	14.166	22	0.665	7.509	13.183	22	0	1.869	7.212
B37	N88	1379	0	5.758	14.987	1369	0.06	5.785	14.987	10	1.166	8.237	12.134	10	0	0.861	5.843
B37	N90	1826	0	6.362	15.31	1812	0.003	6.379	15.31	14	1.673	9.195	14.256	14	0	2.695	8.184
B37	N92	3831	0	2.91	13.112	3823	0.003	2.913	13.112	8	0.512	4.29	7.694	8	0	1.993	3.524
B37	N93	1371	0	4.539	13.621	1344	0.003	4.68	13.621	27	3.841	8.279	12.195	27	0	0.331	6.289
B37	N94	1098	0	3.777	13.963	1088	0.019	3.819	13.963	10	0.665	7.038	11.573	10	0	0	3.524
B37	N95	6517	0	5.424	15.209	6482	0.005	5.453	15.209	35	1.993	9.64	12.77	35	0	1.374	9.065
B37	O68	120	0.003	1.266	6.943	119	0.049	1.281	6.943	1	1.613	1.613	1.613	1	0.003	0.003	0.003
B37	O70	110	0.027	1.195	4.882	110	0.027	1.195	4.882	0				0
B95	A09	10837	0	7.71	15.253	10564	0.014	7.806	15.253	273	1.147	8.17	14.371	273	0	0.947	10.949
B95	A41	5682	0	8.288	15.362	5300	0.008	8.542	15.362	382	0.238	8.915	14.719	382	0	0.298	13.627
B95	B37	3051	0	7.94	15.332	2873	0	8.258	15.332	178	0.684	8.926	15.215	178	0	0.108	11.067
B95	B96	6667	0	6.59	15.362	6075	0.005	7.138	15.362	592	0.093	8.026	15.215	592	0	0	13.627
B95	C18	2375	0	7.195	15.379	2351	0.019	7.261	15.379	24	4.194	8.952	12.063	24	0	0.105	7.13
B95	C34	2547	0	7.362	15.204	2516	0.019	7.433	15.204	31	1.651	9.772	13.536	31	0	1.985	11.499
B95	C44	8331	0	7.209	15.362	8281	0.005	7.225	15.362	50	2.292	9.78	12.742	50	0	1.759	11.885
B95	C50	10495	0	6.256	15.343	10445	0.005	6.281	15.343	50	1.473	8.82	13.101	50	0	3.239	11.201
B95	C77	5692	0	6.813	15.343	5600	0.014	6.882	15.343	92	0.238	7.974	13.536	92	0	0.732	9.621
B95	C78	6229	0	7.198	15.247	6090	0.052	7.306	15.247	139	0.435	8.958	13.955	139	0	0.635	12.86
B95	C79	4497	0	7.198	15.187	4380	0.016	7.321	15.187	117	0.422	8.994	13.216	117	0	0.723	11.141
B95	D05	2174	0.014	6.23	15.171	2161	0.014	6.234	15.171	13	0.986	8.123	13.101	13	0.512	4.43	11.201
B95	D12	10314	0	7.674	15.053	10250	0.005	7.695	15.053	64	3.4	10.325	13.495	64	0	4.03	9.75
B95	D17	2028	0	5.929	13.93	2013	0.003	5.955	13.93	15	2.056	8.572	13.835	15	0	1.024	7.447
B95	D22	1970	0.016	5.696	14.136	1963	0.016	5.692	14.136	7	4.665	10.467	12.192	7	0.663	6.804	8.362
B95	D23	1422	0.005	4.978	14.223	1414	0.005	4.971	14.223	8	3.641	7.903	12.192	8	1.667	5.316	8.594
B95	D25	5518	0	4.875	14.738	5485	0	4.909	14.738	33	0.605	9.725	12.753	33	0	1.024	11.45
B95	D50	9815	0	7.754	15.379	9609	0.003	7.841	15.379	206	0.597	9.418	15.291	206	0	1.53	11.316
B95	D64	11448	0	7.325	15.343	11155	0.003	7.453	15.343	293	0.578	9.027	14.886	293	0	0.753	12.293
B95	D70	3100	0	6.167	15.226	2999	0.011	6.341	15.226	101	0.46	7.305	13.591	101	0	0.192	10.683
B95	E03	17270	0	6.401	15.028	17174	0	6.426	15.028	96	0.646	7.733	14.21	96	0	0.489	13.714
B95	E04	1761	0	6.995	15.182	1736	0.014	7.023	15.182	25	0.359	9.35	13.139	25	0	0.731	11.149
B95	E05	2262	0	7.488	15.261	2235	0.014	7.524	15.261	27	2.16	7.871	12.789	27	0	1.087	7.568
B95	E11	12699	0	6.768	15.414	12558	0	6.823	15.414	141	0.43	8.748	14.596	141	0	1.785	10.73
B95	E55	3224	0	9.536	15.105	3153	0.068	9.596	15.105	71	2.754	10.878	13.432	71	0	1.917	11.893
B95	E66	16937	0	7.962	15.379	16745	0.003	8.008	15.379	192	0.381	9.119	15.302	192	0	2.103	12.786
B95	E78	25805	0	6.949	15.368	25619	0	6.979	15.368	186	0.52	8.722	13.742	186	0	1.478	11.488
B95	E83	3779	0	9.147	15.362	3594	0.014	9.353	15.362	185	1.065	9.919	14.886	185	0	0.427	11.116
B95	E86	4602	0	8.702	15.253	4374	0.005	8.905	15.253	228	1.369	9.521	15.31	228	0	0.842	12.258
B95	E87	10152	0	9.024	15.362	9701	0.038	9.221	15.362	451	0.033	9.495	15.278	451	0	0.34	13.627
B95	F05	2806	0	10.221	15.324	2619	0.06	10.426	15.324	187	1.799	10.612	15.182	187	0	0.649	14.388
B95	F10	2050	0	7.251	15.031	2021	0.003	7.327	15.031	29	2.292	9.12	13.468	29	0	1.777	8.934
B95	F17	10662	0	5.965	14.831	10555	0.003	5.993	14.831	107	1.322	7.507	13.369	107	0	0.934	12.789
B95	F32	15786	0	7.42	15.138	15571	0.003	7.485	15.138	215	0.55	7.817	13.794	215	0	1.292	10.3
B95	F41	13298	0	8.556	15.184	13123	0.008	8.613	15.184	175	0.424	9.125	13.862	175	0	1.347	10.998
B95	G40	2076	0	6.348	14.141	2033	0.005	6.448	14.141	43	0.717	7.915	13.399	43	0	1.506	10.796
B95	G43	4207	0	7.989	15.154	4177	0.011	8.008	15.154	30	3.031	10.089	15.291	30	0	1.993	10.566
B95	G47	2935	0	7.494	14.889	2883	0.003	7.573	14.889	52	2.168	9.703	13.698	52	0	1.797	9.75
B95	G55	3773	0	7.305	15.111	3740	0.005	7.361	15.111	33	0.005	9.61	13.673	33	0	2.554	8.46
B95	G56	5858	0	5.609	15.105	5805	0.003	5.629	15.105	53	0.005	7.74	12.781	53	0	2.278	9.813
B95	H02	3584	0	6.534	14.683	3548	0.003	6.589	14.683	36	0.684	10.69	13.555	36	0	2.81	11.792
B95	H04	2383	0	7.54	14.453	2366	0.014	7.547	14.453	17	6.322	10.021	13.109	17	0	4.041	12.225
B95	H25	16488	0	8.772	15.453	16328	0.003	8.813	15.453	160	2.549	9.387	14.303	160	0	2.93	12.307
B95	H26	19757	0	8.299	15.412	19588	0.003	8.331	15.412	169	1.963	9.807	13.922	169	0	3.212	12.307
B95	H35	5921	0	8.909	15.272	5847	0.005	8.947	15.272	74	1.429	10.019	14.494	74	0	2.913	11.735
B95	H40	6015	0	8.2	15.231	5970	0.011	8.229	15.231	45	2.018	9.369	13.21	45	0	2.878	10.768
B95	H52	5359	0.014	9.925	14.905	5305	0.014	9.952	14.905	54	6.738	11.235	14.303	54	0.079	3.262	12.805
B95	H53	3314	0	7.929	14.311	3261	0	8.011	14.311	53	1.103	8.852	13.755	53	0	1.265	8.594
B95	H91	4421	0	8.931	15.182	4340	0.016	8.991	15.182	81	0.55	9.843	13.662	81	0	1.736	9.714
B95	I08	2975	0	9.511	15.078	2886	0.016	9.61	15.078	89	1.175	9.52	13.115	89	0	0.446	10.645
B95	I10	52379	0	6.327	15.346	52066	0	6.355	15.346	313	0.145	8.364	13.709	313	0	0.553	12.452
B95	I20	7322	0	6.315	15.31	7267	0.005	6.349	15.31	55	1.205	8.791	13.503	55	0	2.032	10.741
B95	I21	3321	0	7.915	15.31	3263	0.008	8.052	15.31	58	1.747	8.96	14.859	58	0	1.151	10.741
B95	I25	11529	0	7.083	15.313	11385	0.011	7.138	15.313	144	1.175	9.183	14.859	144	0	1.611	12.452
B95	I26	3361	0	7.973	15.497	3272	0.025	8.115	15.497	89	0.359	9.44	13.955	89	0	0.602	11.368
B95	I34	2555	0	8.364	15.294	2484	0.016	8.485	15.294	71	1.12	9.199	13.109	71	0	0.652	12.225
B95	I35	2449	0	8.534	15.138	2385	0.008	8.649	15.138	64	2.628	9.183	15.291	64	0	0.205	11.893
B95	I44	3730	0	8.574	15.294	3648	0.049	8.676	15.294	82	2.752	9.265	13.492	82	0	1.947	12.225
B95	I47	2068	0	7.47	15.278	2047	0.025	7.505	15.278	21	0.813	9.087	13.147	21	0	0.17	8.4
B95	I48	11123	0	8.099	15.362	10898	0.005	8.192	15.362	225	0.282	9.468	13.977	225	0	0.6	11.721
B95	I49	2682	0	8.331	15.302	2642	0.005	8.39	15.302	40	1.665	9.26	13.963	40	0	1.73	11.759
B95	I50	5285	0	8.808	15.031	5094	0.011	8.971	15.031	191	0.435	9.169	14.234	191	0	0.471	10.527
B95	I51	5211	0	9.093	15.179	5059	0.016	9.21	15.179	152	1.306	9.882	15.302	152	0	1.474	12.786
B95	I63	2980	0	8.362	14.93	2916	0.033	8.423	14.93	64	0.427	9.978	13.692	64	0	0.899	11.721
B95	I67	3903	0	9.276	15.302	3778	0	9.398	15.302	125	0.427	9.856	13.736	125	0	0.901	12.225
B95	I73	3266	0	8.091	14.9	3183	0.005	8.208	14.9	83	0.005	9.208	13.638	83	0	0.761	9.865
B95	I80	2446	0	7.796	15.258	2391	0.025	7.924	15.258	55	0.605	7.943	13.032	55	0	0.145	9.353
B95	I83	3824	0	6.249	14.297	3766	0.005	6.311	14.297	58	1.955	9.392	14.656	58	0	1.099	9.988
B95	I84	8933	0	3.973	9.98	8893	0.003	3.986	9.98	40	0.359	4.53	7.258	40	0	1.628	6.152
B95	I95	7296	0	8.653	15.217	7017	0	8.835	15.217	279	0.011	9.276	14.525	279	0	0.72	10.949
B95	J18	9740	0	7.952	15.324	9319	0.011	8.184	15.324	421	0.359	8.449	14.692	421	0	0.416	11.403
B95	J22	6256	0	7.495	15.447	6059	0.003	7.625	15.447	197	0.145	8.912	13.815	197	0	1.161	10.916
B95	J34	1680	0	5.476	15.08	1658	0.005	5.559	15.08	22	0.545	7.398	11.932	22	0	0.43	8.581
B95	J44	8235	0	7.464	15.324	8095	0.005	7.546	15.324	140	0.794	8.653	13.624	140	0	1.629	10.448
B95	J45	18121	0	5.766	15.31	18035	0.003	5.791	15.31	86	0.632	6.664	15.291	86	0	1.058	11.455
B95	J47	2757	0	8.063	15.294	2693	0.008	8.162	15.294	64	0.649	8.902	13.815	64	0	1.102	10.533
B95	J90	6016	0	8.177	15.302	5759	0.019	8.397	15.302	257	0.282	8.682	14.234	257	0	0.057	10.311
B95	J96	3071	0	8.542	15.091	2873	0.008	8.824	15.091	198	0.011	8.882	13.815	198	0	0.519	10.949
B95	J98	5393	0	9.01	15.302	5183	0.008	9.191	15.302	210	0.58	9.135	13.958	210	0	0.595	12.258
B95	K02	2088	0	5.98	13.909	2068	0.005	6.001	13.909	20	4.882	8.691	13.369	20	0	2.624	10.166
B95	K13	2029	0	6.182	14.432	2008	0.005	6.245	14.432	21	3.02	7.302	13.317	21	0	2.147	12.523
B95	K20	5061	0	6.24	15.332	5022	0.005	6.278	15.332	39	2.196	8.832	12.679	39	0	1.238	8.603
B95	K21	23270	0	7.54	15.297	23060	0	7.587	15.297	210	1.339	9.336	14.226	210	0	2.137	12.427
B95	K22	6603	0	7.138	15.349	6532	0.005	7.198	15.349	71	1.744	8.717	13.544	71	0	1.473	8.583
B95	K25	3076	0	6.837	15.33	3042	0.003	6.883	15.33	34	0.701	9.269	12.545	34	0	2.086	7.302
B95	K29	20708	0	6.563	15.332	20564	0	6.59	15.332	144	0.548	8.622	13.676	144	0	2.298	9.602
B95	K30	6398	0	4.567	14.212	6375	0.003	4.581	14.212	23	0.496	6.207	13.542	23	0	0.832	5.769
B95	K31	8838	0	7.453	15.332	8761	0.005	7.48	15.332	77	0.799	8.772	12.767	77	0	2.07	11.146
B95	K43	2106	0	6.297	14.221	2044	0.005	6.489	14.221	62	0.791	8.237	14.21	62	0	1.725	13.714
B95	K44	20826	0	6.711	15.316	20679	0	6.743	15.316	147	0.701	8.468	15.291	147	0	2.538	8.991
B95	K52	8449	0	4.567	14.831	8349	0.005	4.671	14.831	100	0.172	8.423	13.958	100	0	1.12	10.065
B95	K56	3966	0	7.516	15.19	3858	0.011	7.655	15.19	108	0.632	8.96	13.509	108	0	0.595	9.81
B95	K57	27461	0	7.329	15.34	27249	0.003	7.362	15.34	212	0.454	9.013	13.755	212	0	2.096	11.899
B95	K58	7005	0	7.789	15.414	6939	0.005	7.828	15.414	66	1.799	8.675	13.219	66	0	2.245	11.455
B95	K59	13652	0	7.951	15.354	13334	0.003	8.086	15.354	318	0.082	9.303	15.146	318	0	1.035	12.258
B95	K62	11357	0	5.93	14.979	11295	0.003	5.952	14.979	62	0.359	8.585	13.717	62	0	1.715	8.852
B95	K63	13357	0	7.275	15.384	13251	0.005	7.307	15.384	106	1.188	8.37	13.69	106	0	1.744	11.102
B95	K64	9983	0	9.665	15.393	9897	5.802	9.687	15.393	86	6.801	9.298	13.616	86	0	2.871	11.899
B95	K66	3841	0	7.806	15.354	3770	0.03	7.885	15.354	71	1.823	9.062	13.09	71	0	1.199	9.717
B95	K76	5215	0	8.841	15.362	5106	0.014	8.931	15.362	109	0.238	10.117	13.761	109	0	1.645	12.794
B95	K80	10390	0	6.437	15.239	10287	0.003	6.483	15.239	103	0.627	9.306	13.356	103	0	1.509	10.015
B95	K81	1582	0	6.642	14.338	1553	0.016	6.697	14.338	29	1.136	9.898	12.742	29	0	0.531	8.775
B95	K83	2281	0	8.214	15.343	2228	0.033	8.356	15.343	53	0.485	10.333	13.175	53	0	0.846	12.789
B95	K92	9045	0	7.039	15.354	8905	0.003	7.124	15.354	140	0.172	8.875	15.146	140	0	1.68	10.125
B95	L03	4712	0	7.16	15.272	4320	0.008	7.559	15.272	392	0.107	8.119	15.182	392	0	0	14.388
B95	L57	2283	0.008	7.74	15.376	2272	0.008	7.776	15.376	11	2.661	9.095	12.553	11	0.471	4.181	7.357
B95	L72	2750	0	5.503	14.987	2721	0.011	5.528	14.987	29	0.838	7.915	12.222	29	0	0.003	8.504
B95	L82	2070	0.005	7.025	14.119	2059	0.005	7.025	14.119	11	8.282	10.174	13.126	11	1.295	5.5	10.327
B95	L90	1811	0	5.952	14.292	1783	0.008	6.048	14.292	28	0.107	7.893	12.227	28	0	1.739	8.854
B95	L98	3674	0	7.631	14.284	3591	0.003	7.732	14.284	83	0.646	9.347	13.221	83	0	1.065	8.734
B95	M06	4592	0	6.953	15.33	4525	0.011	7.039	15.33	67	0.172	9.09	13.219	67	0	0.865	11.455
B95	M13	16743	0	7.548	15.412	16565	0.005	7.587	15.412	178	0.005	8.946	13.761	178	0	2.199	12.789
B95	M15	6509	0	7.893	15.319	6417	0.005	7.959	15.319	92	0.668	8.639	13.818	92	0	2.394	10.998
B95	M16	11637	0	7.206	15.379	11544	0.003	7.243	15.379	93	0.446	8.783	13.794	93	0	2.861	11.885
B95	M17	15894	0	6.637	15.324	15775	0.003	6.67	15.324	119	0.381	8.696	14.136	119	0	2.538	12.427
B95	M19	23680	0	7.855	15.272	23379	0	7.91	15.272	301	0.074	9.21	15.376	301	0	1.654	12.225
B95	M20	7168	0	4.978	15.195	7137	0.003	4.986	15.195	31	1.574	8.367	12.956	31	0	2.634	9.832
B95	M23	6005	0	4.37	15.157	5986	0.003	4.374	15.157	19	2.826	6.138	11.655	19	0	3.348	7.568
B95	M25	10848	0	7.128	15.228	10668	0.003	7.203	15.228	180	0.802	8.928	13.835	180	0	1.518	10.73
B95	M35	3459	0	8.049	14.82	3420	0.003	8.096	14.82	39	0.172	8.898	12.704	39	0	2.335	9.646
B95	M43	2430	0	7.587	14.943	2392	0.036	7.673	14.943	38	1.64	8.685	12.778	38	0	1.487	9.72
B95	M47	9668	0	7.772	15.228	9535	0.003	7.828	15.228	133	0.005	9.065	13.78	133	0	1.963	11.141
B95	M48	5220	0	7.785	15.124	5141	0.005	7.852	15.124	79	0.649	9.098	13.298	79	0	1.366	11.83
B95	M51	6477	0	7.173	15.272	6406	0.014	7.234	15.272	71	0.668	9.769	13.219	71	0	1.917	11.455
B95	M54	13081	0	7.609	15.362	12906	0	7.68	15.362	175	0.668	9.421	15.31	175	0	1.936	12.786
B95	M65	3660	0	5.985	14.108	3617	0.003	6.032	14.108	43	2.39	7.661	13.676	43	0	0.041	10.645
B95	M67	2240	0	5.663	15.091	2230	0.016	5.677	15.091	10	2.456	7.119	12.121	10	0	0.865	5.851
B95	M75	5610	0	5.353	14.867	5582	0.003	5.369	14.867	28	0.293	7.73	12.236	28	0	2.724	7.245
B95	M79	11464	0	7.376	15.365	11270	0.005	7.453	15.365	194	0.129	8.971	13.722	194	0	1.633	10.256
B95	M81	13187	0	8.148	15.316	13012	0.005	8.215	15.316	175	0.389	9.232	15.291	175	0	1.884	11.885
B95	M85	4154	0	9.511	15.053	4080	0.093	9.574	15.053	74	1.739	10.071	13.725	74	0	1.985	11.893
B95	N13	2142	0	7.744	14.552	2070	0.008	7.888	14.552	72	0.819	9.724	13.26	72	0	0.884	7.926
B95	N17	7968	0	9.045	15.362	7539	0.008	9.268	15.362	429	0.238	9.095	14.692	429	0	0.375	9.848
B95	N18	9278	0	8.934	15.453	9043	0.016	9.03	15.453	235	0.304	9.648	15.291	235	0	2.382	14.388
B95	N20	1858	0	6.831	14.152	1825	0.011	6.93	14.152	33	1.087	9.843	13.438	33	0	1.366	8.104
B95	N28	2370	0	8.537	14.796	2299	0.011	8.687	14.796	71	2.297	10.207	15.182	71	0	1.29	14.388
B95	N30	2039	0	5.993	13.996	2009	0.014	6.07	13.996	30	2.689	9.01	13.293	30	0	1.192	7.064
B95	N32	3792	0	6.808	14.867	3711	0.003	6.91	14.867	81	1.079	10.226	15.215	81	0	2.398	11.455
B95	N39	14351	0	6.437	15.275	13881	0	6.626	15.275	470	0.145	8.486	14.719	470	0	0	11.568
B95	N73	1939	0	5.604	14.103	1913	0.03	5.651	14.103	26	0.454	7.312	11.381	26	0	0.003	9.246
B95	N80	1672	0	4.768	13.599	1665	0.005	4.794	13.599	7	2.374	6.99	12.764	7	0	0	1.459
B95	N81	9699	0	5.106	15.319	9659	0.003	5.12	15.319	40	1.013	8.722	13.495	40	0	2.571	8.633
B95	N83	3542	0	5.825	14.889	3507	0.003	5.873	14.889	35	0.994	9.235	13.041	35	0	0.846	10.752
B95	N84	6211	0	4.756	15.127	6186	0	4.758	15.127	25	1.725	10.133	12.934	25	0	2.445	9.186
B95	N85	3844	0	5.25	14.166	3816	0.005	5.286	14.166	28	4.427	9.024	13.183	28	0	1.989	10.188
B95	N88	1381	0	5.772	14.987	1371	0.06	5.777	14.987	10	2.105	10.054	11.978	10	0	3.092	10.664
B95	N90	1828	0	6.327	15.31	1809	0.003	6.36	15.31	19	1.506	9.454	13.268	19	0	2.059	7.995
B95	N92	3828	0.003	2.921	13.112	3821	0.003	2.921	13.112	7	3.973	5.928	12.129	7	0.92	1.413	9.846
B95	N93	1387	0	4.66	13.372	1364	0.003	4.726	13.372	23	1.147	9.9	13.621	23	0	0.622	8.586
B95	N94	1101	0.019	3.839	13.963	1095	0.019	3.839	13.963	6	4.26	9.579	11.305	6	0.115	2.591	10.62
B95	N95	6525	0	5.44	15.209	6493	0.005	5.457	15.209	32	2.004	7.974	12.942	32	0	2.099	10.155
B95	O68	120	0	1.29	6.943	118	0.049	1.314	6.943	2	1.098	1.953	2.809	2	0	0	0
B95	O70	109	0.027	1.18	4.882	109	0.027	1.18	4.882	0				0
B96	A09	10378	0	7.502	15.253	9596	0.014	7.806	15.253	782	0.402	8.47	14.119	782	0	0.838	11.587
B96	A41	5382	0	7.492	15.302	4315	0.008	8.482	15.302	1067	0.066	9.114	15.362	1067	0	0.11	12.994
B96	B37	2892	0	7.407	15.332	2433	0	8.26	15.332	459	0.419	9.016	15.215	459	0	0.271	10.574
B96	B95	2380	0	5.296	15.072	1701	0.011	7.439	15.072	679	0.093	8.378	15.215	679	0	0	11.447
B96	C18	2245	0	7.206	15.379	2171	0.019	7.349	15.379	74	0.435	8.947	13.495	74	0	1.006	11.915
B96	C34	2434	0	7.291	15.204	2344	0.019	7.503	15.204	90	0.868	8.533	13.221	90	0	1.551	9.49
B96	C44	8195	0	7.212	15.362	8081	0.005	7.25	15.362	114	1.155	9.343	14.188	114	0	2.808	11.264
B96	C50	10329	0	6.264	15.343	10210	0.005	6.308	15.343	119	0.709	8.813	13.397	119	0	3.146	11.286
B96	C77	5503	0	6.763	15.343	5304	0.014	6.941	15.343	199	0.375	8.129	13.517	199	0	0.496	11.951
B96	C78	5944	0	7.083	15.247	5617	0.055	7.368	15.247	327	0.375	8.241	14.744	327	0	0.482	12.293
B96	C79	4296	0	6.995	15.187	4033	0.016	7.34	15.187	263	0.517	8.282	13.794	263	0	0.487	11.176
B96	D05	2130	0	6.227	15.171	2112	0.014	6.241	15.171	18	2.741	7.438	12.978	18	0	1.476	10.048
B96	D12	10039	0	7.672	15.053	9850	0.005	7.754	15.053	189	0.961	8.561	13.564	189	0	3.066	12.307
B96	D17	2006	0	5.921	13.93	1975	0.003	5.977	13.93	31	2.04	8.219	12.945	31	0	2.434	9.399
B96	D22	1935	0	5.67	14.136	1921	0.016	5.692	14.136	14	0.824	8.739	12.994	14	0	2.401	9.547
B96	D23	1405	0.016	4.947	14.223	1388	0.016	4.978	14.223	17	0.988	8.556	11.562	17	0.066	3.053	10.363
B96	D25	5409	0	4.791	14.738	5313	0	4.882	14.738	96	0.027	7.721	14.185	96	0	0.983	10.883
B96	D50	9393	0	7.592	15.379	8872	0.003	7.867	15.379	521	0.296	9.18	15.291	521	0	1.358	11.735
B96	D64	10879	0	7.047	15.343	10118	0.003	7.431	15.343	761	0.12	8.813	14.946	761	0	0.999	12.447
B96	D70	2939	0	5.834	15.226	2674	0.036	6.409	15.226	265	0.011	6.615	14.032	265	0	0.104	11.294
B96	E03	16787	0	6.366	15.028	16478	0	6.444	15.028	309	0.233	8	14.059	309	0	0.706	11.959
B96	E04	1702	0	6.986	15.182	1660	0.014	7.062	15.182	42	0.359	8.605	12.666	42	0	1.578	11.184
B96	E05	2208	0	7.368	15.261	2125	0.014	7.529	15.261	83	0.066	8.263	13.397	83	0	1.914	11.25
B96	E11	12151	0	6.735	15.414	11759	0	6.88	15.414	392	0.186	8.726	15.362	392	0	1.248	11.729
B96	E55	3095	0	9.372	15.105	2835	0.068	9.613	15.105	260	2.231	10.385	13.731	260	0	1.281	13.024
B96	E66	16474	0	7.871	15.379	15925	0.003	8.03	15.379	549	0.271	9.005	15.362	549	0	1.848	12.028
B96	E78	24932	0	6.902	15.368	24313	0	7.031	15.368	619	0.027	8.46	14.831	619	0	1.114	12.638
B96	E83	3590	0	8.652	15.362	3070	0.014	9.347	15.362	520	0.11	9.915	15.193	520	0	0.582	12.4
B96	E86	4313	0	8.153	15.253	3632	0.005	8.971	15.253	681	0.104	9.325	15.31	681	0	0.813	12.663
B96	E87	9570	0	8.702	15.362	8352	0.033	9.305	15.362	1218	0.11	9.454	15.278	1218	0	0.356	13.457
B96	F05	2612	0	9.576	15.182	2015	0.06	10.514	15.182	597	1.372	10.514	15.324	597	0	0.526	12.753
B96	F10	1969	0	7.297	15.031	1914	0.003	7.387	15.031	55	0.427	8.444	13.468	55	0	0.917	9.859
B96	F17	10220	0	5.955	14.831	9972	0.003	6.033	14.831	248	0.55	6.916	13.761	248	0	1.296	10.924
B96	F32	15256	0	7.327	15.138	14660	0.005	7.494	15.138	596	0.17	8.834	14.536	596	0	1.242	12.367
B96	F41	12841	0	8.493	15.184	12295	0.008	8.674	15.184	546	0.11	9.277	15.053	546	0	1.535	13.024
B96	G40	1982	0	6.129	14.141	1843	0.005	6.587	14.141	139	0.203	7.422	13.495	139	0	1.32	11.904
B96	G43	4077	0	7.94	15.154	3964	0.011	8.036	15.154	113	1.585	9.246	15.291	113	0	1.76	10.207
B96	G47	2858	0	7.395	14.889	2732	0.003	7.551	14.889	126	0.819	8.802	13.698	126	0	2.424	11.529
B96	G55	3657	0	7.206	15.111	3521	0.005	7.316	15.111	136	0.912	9.18	14.536	136	0	2.768	12.304
B96	G56	5726	0	5.615	15.105	5636	0.003	5.659	15.105	90	1.459	8.199	12.559	90	0	2.312	11.266
B96	H02	3475	0	6.461	14.683	3394	0.003	6.576	14.683	81	0.706	9.276	13.613	81	0	2.809	10.363
B96	H04	2320	0	7.491	14.453	2265	0.014	7.568	14.453	55	1.188	8.983	13.846	55	0	3.201	11.513
B96	H25	16068	0	8.752	15.453	15659	0.003	8.86	15.453	409	2.185	9.555	14.303	409	0	3.51	12.975
B96	H26	19231	0	8.274	15.412	18787	0.003	8.378	15.412	444	0.772	9.72	14.651	444	0	2.908	12.307
B96	H35	5750	0	8.852	15.272	5600	0.005	8.939	15.272	150	1.265	9.776	14.494	150	0	3.087	11.762
B96	H40	5887	0	8.148	15.231	5747	0.011	8.23	15.231	140	2.01	9.668	13.325	140	0	2.672	12.638
B96	H52	5288	0	9.904	14.905	5166	0.014	9.973	14.905	122	2.185	10.37	14.303	122	0	3.279	12.975
B96	H53	3162	0	7.744	14.311	3025	0	7.981	14.311	137	0.958	9.698	13.785	137	0	1.878	11.987
B96	H91	4289	0	8.789	15.182	4074	0.016	8.993	15.182	215	0.066	10.026	15.1	215	0	2.136	11.51
B96	I08	2856	0	9.303	15.078	2610	0.016	9.61	15.078	246	0.734	10.345	14.286	246	0	1.12	11.373
B96	I10	50833	0	6.303	15.346	49901	0	6.388	15.346	932	0.049	7.917	14.059	932	0	0.47	12.447
B96	I20	7028	0	6.257	15.31	6817	0.005	6.418	15.31	211	0.665	8.293	13.703	211	0	1.892	12.156
B96	I21	3156	0	7.74	15.31	2985	0.008	8.071	15.31	171	0.068	9.375	14.073	171	0	1.624	12.447
B96	I25	11017	0	6.987	15.313	10575	0.005	7.179	15.313	442	0.068	8.867	14.259	442	0	1.828	12.447
B96	I26	3225	0	7.743	15.497	2961	0.025	8.214	15.497	264	0.359	8.624	15.308	264	0	0.481	11.403
B96	I34	2430	0	8.284	15.294	2294	0.016	8.564	15.294	136	1.687	9.587	13.895	136	0	1.452	10.579
B96	I35	2338	0	8.381	15.138	2193	0.008	8.586	15.138	145	0.83	10.297	15.291	145	0	2.357	11.921
B96	I44	3572	0	8.477	15.294	3409	0.049	8.707	15.294	163	1.032	9.993	14.946	163	0	1.788	11.973
B96	I47	2020	0	7.208	15.278	1926	0.025	7.466	15.278	94	0.775	8.727	14.853	94	0	0.582	10.374
B96	I48	10618	0	7.951	15.053	10055	0.005	8.219	15.053	563	0.066	8.983	15.362	563	0	0.923	12.956
B96	I49	2592	0	8.174	15.302	2457	0.005	8.362	15.302	135	0.816	10.13	14.79	135	0	2.032	12.849
B96	I50	4972	0	8.555	15.031	4468	0.03	9.016	15.031	504	0.068	9.383	14.234	504	0	1.31	10.96
B96	I51	4990	0	8.895	15.302	4602	0.016	9.209	15.302	388	1.032	10.121	15.291	388	0	1.948	12.761
B96	I63	2823	0	8.153	14.93	2636	0.033	8.534	14.93	187	0.586	9.506	13.602	187	0	1.01	11.34
B96	I67	3672	0	8.973	15.302	3292	0	9.477	15.302	380	0.512	9.884	14.021	380	0	1.072	12.994
B96	I73	3110	0	7.91	14.9	2925	0.005	8.195	14.9	185	0.624	9.501	13.668	185	0	1.802	12.093
B96	I80	2351	0	7.576	15.258	2185	0.03	7.937	15.258	166	0.025	9.113	14.678	166	0	0.323	11.806
B96	I83	3725	0	6.226	14.656	3621	0.005	6.327	14.656	104	1.963	8.694	12.942	104	0	2.077	10.587
B96	I84	8676	0	3.921	9.747	8552	0.003	3.969	9.747	124	0.044	5.236	8.493	124	0	1.739	6.9
B96	I95	6995	0	8.249	15.217	6223	0	8.822	15.217	772	0.323	9.51	15.105	772	0	0.601	12.323
B96	J18	9164	0	7.704	15.324	8146	0.025	8.249	15.324	1018	0.036	8.698	14.415	1018	0	0.524	12.753
B96	J22	5892	0	7.023	15.447	5264	0.003	7.64	15.447	628	0.068	8.453	14.563	628	0	0.602	11.51
B96	J34	1644	0	5.462	15.08	1613	0.005	5.514	15.08	31	0.189	8.898	13.846	31	0	2.275	10.987
B96	J44	7752	0	7.454	15.324	7379	0.005	7.68	15.324	373	0.427	8.679	14.267	373	0	1.454	12.666
B96	J45	17613	0	5.736	15.31	17308	0.003	5.819	15.31	305	0.049	7.192	15.291	305	0	0.868	11.141
B96	J47	2562	0	7.956	15.294	2359	0.016	8.329	15.294	203	0.016	8.252	13.815	203	0	0.515	11.51
B96	J90	5736	0	7.798	15.302	5089	0.019	8.425	15.302	647	0.019	8.778	14.243	647	0	0.164	12.753
B96	J96	2875	0	8.173	15.091	2414	0.008	8.897	15.091	461	0.066	8.811	13.835	461	0	0.871	10.96
B96	J98	5120	0	8.685	15.302	4576	0.008	9.206	15.302	544	0.537	9.533	14.749	544	0	0.838	12.753
B96	K02	2031	0	5.949	13.909	1968	0.005	6.01	13.909	63	2.5	8.592	12.827	63	0	3.34	11.141
B96	K13	1986	0	6.103	14.432	1937	0.005	6.179	14.432	49	1.092	7.825	12.734	49	0	1.777	10.125
B96	K20	4877	0	6.155	15.332	4695	0.008	6.327	15.332	182	0.112	6.919	14.585	182	0	1.695	11.061
B96	K21	22587	0	7.499	15.297	21910	0	7.625	15.297	677	0.047	8.592	14.243	677	0	1.744	11.869
B96	K22	6366	0	7.068	15.349	6130	0.005	7.247	15.349	236	0.112	8.556	15.053	236	0	1.767	11.647
B96	K25	2947	0	6.743	15.33	2765	0.003	7.047	15.33	182	0.181	5.808	13.175	182	0	0.716	11.058
B96	K29	20169	0	6.508	15.332	19309	0	6.708	15.332	860	0.005	3.511	14.585	860	0	0	11.266
B96	K30	6196	0	4.541	14.212	6083	0.003	4.586	14.212	113	0.03	5.618	13.364	113	0	1.7	8.282
B96	K31	8581	0	7.379	15.332	8309	0.005	7.502	15.332	272	0.06	8.108	13.755	272	0	2.188	12.4
B96	K43	2031	0	6.004	14.21	1873	0.005	6.44	14.21	158	0.066	8.531	14.221	158	0	1.535	10.47
B96	K44	20234	0	6.671	15.316	19665	0	6.793	15.316	569	0.005	7.324	15.291	569	0	1.128	13.024
B96	K52	8156	0	4.535	14.831	7854	0.005	4.802	14.831	302	0.036	6.583	14.185	302	0	0.381	10.481
B96	K56	3808	0	7.236	14.76	3482	0.011	7.702	14.76	326	0.517	8.858	15.19	326	0	0.372	11.962
B96	K57	26662	0	7.302	15.34	26067	0.003	7.395	15.34	595	0.12	8.953	14.938	595	0	1.966	12.307
B96	K58	6783	0	7.743	15.414	6597	0.005	7.858	15.414	186	0.186	8.816	15.362	186	0	2.018	11.006
B96	K59	13064	0	7.67	15.354	12059	0.003	8.112	15.354	1005	0.025	9.049	15.324	1005	0	0.684	11.757
B96	K62	11063	0	5.897	14.979	10845	0.003	5.985	14.979	218	0.359	7.28	14.16	218	0	2.063	12.307
B96	K63	12962	0	7.261	15.384	12626	0.008	7.387	15.384	336	0.704	8.208	14.585	336	0	1.759	11.477
B96	K64	9792	0	9.629	15.393	9537	5.802	9.679	15.393	255	6.377	9.98	14.993	255	0	3.704	11.847
B96	K66	3710	0	7.695	15.354	3504	0.03	7.958	15.354	206	0.676	7.995	13.512	206	0	0.741	10.776
B96	K76	4992	0	8.696	15.302	4633	0.014	9.035	15.302	359	0.446	9.235	15.362	359	0	0.928	10.497
B96	K80	10046	0	6.253	15.239	9648	0.003	6.468	15.239	398	0.137	8.916	14.867	398	0	0.772	11.97
B96	K81	1519	0	6.544	14.338	1443	0.019	6.82	14.338	76	0.309	8.763	13.364	76	0	0.549	9.955
B96	K83	2167	0	7.915	15.343	2002	0.033	8.396	15.343	165	0.824	9.416	13.755	165	0	0.537	12.307
B96	K92	8680	0	6.935	15.354	8274	0.003	7.151	15.354	406	0.181	8.5	13.67	406	0	1.599	10.826
B96	L03	4525	0	7.047	15.272	4066	0.008	7.555	15.272	459	0.025	8.438	14.924	459	0	0.433	11.951
B96	L57	2231	0.008	7.655	15.376	2183	0.008	7.743	15.376	48	1.999	9.565	13.117	48	0.077	3.101	10.566
B96	L72	2696	0	5.529	14.987	2654	0.011	5.613	14.987	42	0.821	8.557	12.917	42	0	1.062	11.141
B96	L82	2021	0	6.976	14.119	1991	0.005	7.025	14.119	30	1.823	9.583	13.648	30	0	2.85	10.566
B96	L90	1776	0	5.944	14.292	1738	0.008	6.058	14.292	38	0.624	8.481	12.392	38	0	2.155	9.405
B96	L98	3609	0	7.557	14.284	3452	0.003	7.773	14.284	157	1.733	9.421	13.487	157	0	1.7	11.874
B96	M06	4411	0	6.902	15.33	4252	0.011	7.114	15.33	159	1.325	9.158	13.375	159	0	2.256	10.67
B96	M13	16207	0	7.521	15.412	15736	0.005	7.644	15.412	471	0.233	8.652	13.966	471	0	2.07	12.638
B96	M15	6299	0	7.817	15.319	6075	0.005	7.97	15.319	224	1.24	9.729	13.818	224	0	2.639	12.096
B96	M16	11325	0	7.149	15.379	11082	0.003	7.258	15.379	243	0.835	9.153	14.059	243	0	2.042	11.455
B96	M17	15494	0	6.571	15.324	15169	0.003	6.659	15.324	325	0.569	9.158	13.583	325	0	2.034	12.184
B96	M19	22821	0	7.798	15.376	22076	0.008	7.941	15.376	745	0.17	9.284	14.536	745	0	1.725	12.471
B96	M20	7021	0	4.978	15.195	6927	0.003	4.991	15.195	94	0.808	8.049	13.325	94	0	3.509	12.638
B96	M23	5889	0	4.359	15.157	5829	0.003	4.386	15.157	60	0.569	5.96	12.739	60	0	2.168	11.02
B96	M25	10510	0	6.954	15.228	10025	0.003	7.151	15.228	485	0.482	9.41	14.237	485	0	1.925	11.721
B96	M35	3311	0	8.036	14.82	3201	0.047	8.192	14.82	110	1.706	9.413	13.246	110	0	2.159	10.746
B96	M43	2341	0	7.494	14.943	2234	0.036	7.685	14.943	107	0.821	8.978	13.449	107	0	1.665	11.228
B96	M47	9291	0	7.639	15.228	8886	0.003	7.83	15.228	405	0.416	9.747	14.993	405	0	2.04	13.024
B96	M48	5019	0	7.625	15.124	4759	0.005	7.814	15.124	260	0.649	9.435	13.572	260	0	2.326	11.866
B96	M51	6227	0	7.05	15.272	5987	0.014	7.212	15.272	240	0.778	9.731	13.911	240	0	2.661	12.304
B96	M54	12607	0	7.464	15.362	12057	0	7.68	15.362	550	0.654	9.236	15.31	550	0	1.641	12.4
B96	M65	3590	0	5.973	14.108	3525	0.003	6.032	14.108	65	0.482	9.325	13.55	65	0	1.826	10.828
B96	M67	2190	0	5.673	15.091	2166	0.016	5.707	15.091	24	1.577	7.707	11.214	24	0	3.021	9.084
B96	M75	5487	0	5.32	14.867	5399	0.003	5.375	14.867	88	0.55	7.986	13.731	88	0	2.114	11.565
B96	M79	11036	0	7.258	15.365	10542	0.005	7.45	15.365	494	0.079	9.104	14.037	494	0	1.877	12.323
B96	M81	12665	0	8.044	15.316	12094	0.005	8.241	15.316	571	0.153	9.47	15.291	571	0	1.815	12.887
B96	M85	4033	0	9.394	14.987	3814	0.093	9.594	14.987	219	0.586	10.275	15.053	219	0	2.582	12.4
B96	N13	1993	0	7.157	14.552	1714	0.008	8.015	14.552	279	0.449	8.641	14.185	279	0	0.079	11.453
B96	N17	7445	0	8.624	15.31	6252	0.008	9.355	15.31	1193	0.066	9.265	15.362	1193	0	0.11	12.663
B96	N18	8780	0	8.835	15.453	8118	0.016	9.101	15.453	662	1.131	9.447	15.291	662	0	1.815	12.849
B96	N20	1772	0	6.409	14.152	1622	0.011	6.854	14.152	150	0.342	8.655	13.438	150	0	0.094	7.652
B96	N28	2266	0	8.045	15.182	2016	0.011	8.675	15.182	250	0.739	9.691	14.314	250	0	0.383	11.959
B96	N30	1904	0	5.707	13.996	1759	0.014	6.023	13.996	145	0.622	8.162	13.041	145	0	0.37	11.001
B96	N32	3561	0	6.516	14.867	3325	0.003	6.91	14.867	236	0.249	9.139	15.215	236	0	1.4	11.001
B96	N39	13725	0	4.222	15.275	10327	0	6.322	15.275	3398	0.025	7.613	14.062	3398	0	0	11.603
B96	N73	1873	0	5.544	14.103	1809	0.03	5.635	14.103	64	0.309	8.687	13.221	64	0	0.038	10.42
B96	N80	1638	0	4.693	13.599	1616	0.005	4.735	13.599	22	0.025	6.549	12.657	22	0	0.048	10.42
B96	N81	9414	0	5.035	15.319	9248	0.003	5.098	15.319	166	0.044	7.572	12.926	166	0	1.525	11.806
B96	N83	3466	0	5.706	14.889	3376	0.003	5.845	14.889	90	0.843	8.88	13.271	90	0	0.81	10.497
B96	N84	6104	0	4.734	15.127	6041	0	4.756	15.127	63	0.698	7.543	13.881	63	0	2.768	10.686
B96	N85	3772	0	5.169	14.166	3723	0.005	5.24	14.166	49	2.445	9.29	13.881	49	0	2.122	9.783
B96	N88	1355	0	5.744	14.987	1337	0.06	5.799	14.987	18	2.445	6.811	13.881	18	0	2.567	9.073
B96	N90	1789	0	6.283	15.31	1748	0.003	6.362	15.31	41	1.314	8.791	13.531	41	0	1.221	12.096
B96	N92	3777	0	2.927	13.112	3758	0.003	2.938	13.112	19	0.452	3.338	10.93	19	0	1.558	6.221
B96	N93	1332	0	4.305	13.372	1276	0.003	4.66	13.372	56	0.038	8.98	13.621	56	0	0.422	8.895
B96	N94	1077	0	3.773	13.963	1059	0.019	3.833	13.963	18	1.936	8.953	12.529	18	0	0.346	7.762
B96	N95	6361	0	5.383	15.209	6256	0.005	5.446	15.209	105	1.618	8.132	12.942	105	0	1.38	10.686
B96	O68	120	0.049	1.29	6.943	120	0.049	1.29	6.943	0				0
B96	O70	110	0.027	1.121	4.882	109	0.027	1.18	4.882	1	0.775	0.775	0.775	1	0.769	0.769	0.769
C18	A09	11041	0	7.715	15.253	10819	0.014	7.792	15.253	222	2.689	8.679	14.103	222	0	0.668	11.13
C18	A41	5974	0	8.352	15.362	5749	0.008	8.504	15.362	225	0.345	8.501	13.881	225	0	0.507	11.017
C18	B37	3175	0	8.041	15.332	3074	0	8.219	15.332	101	0.345	8.457	13.249	101	0	0.901	9.188
C18	B95	2652	0	7.364	15.215	2596	0.003	7.465	15.215	56	1.812	8.785	13.484	56	0	0.353	7.37
C18	B96	6953	0	7.025	15.362	6785	0.005	7.154	15.362	168	0.263	7.694	13.881	168	0	0.721	9.421
C18	C34	2589	0	7.357	15.204	2557	0.019	7.433	15.204	32	2.086	8.394	12.663	32	0	2.085	8.726
C18	C44	8350	0	7.221	15.362	8310	0.005	7.242	15.362	40	2.472	8.775	15.121	40	0	3.411	11.951
C18	C50	10651	0	6.251	15.343	10608	0.005	6.264	15.343	43	2.289	8.737	13.041	43	0	3.061	11.108
C18	C77	5835	0	6.264	15.343	5271	0.014	6.867	15.343	564	0.088	7.473	15.327	564	0	0.107	11.108
C18	C78	6236	0	6.592	15.247	5541	0.052	7.351	15.247	695	0.197	7.557	15.19	695	0	0.118	10.568
C18	C79	4560	0	6.928	15.187	4270	0.016	7.332	15.187	290	0.225	8.427	13.785	290	0	0.686	9.763
C18	D05	2193	0.014	6.221	15.171	2188	0.014	6.225	15.171	5	7.891	10.412	11.42	5	0.586	3.88	9.873
C18	D12	10165	0	7.505	15.053	9797	0.005	7.696	15.053	368	0.2	8.548	14.04	368	0	0.075	11.173
C18	D17	2042	0	5.956	13.93	2036	0.003	5.977	13.93	6	2.163	8.817	11.442	6	0	0.111	6.826
C18	D22	1982	0.016	5.67	14.136	1975	0.016	5.673	14.136	7	4.578	8.685	11.403	7	0.175	0.66	7.762
C18	D23	1431	0.005	4.98	14.223	1427	0.005	4.988	14.223	4	3.611	7.947	13.785	4	2.839	2.95	8.838
C18	D25	5543	0	4.89	14.738	5514	0	4.923	14.738	29	0.197	7.275	13.383	29	0	0.068	3.116
C18	D50	9873	0	7.611	15.324	9582	0.003	7.787	15.324	291	0.246	9.594	15.379	291	0	0	13.353
C18	D64	11649	0	7.234	15.343	11295	0.003	7.412	15.343	354	0.246	8.749	13.881	354	0	0.104	10.85
C18	D70	3233	0	6.067	15.226	3080	0.011	6.341	15.226	153	0.381	6.571	12.931	153	0	0.46	8.83
C18	E03	17418	0	6.374	15.028	17286	0	6.414	15.028	132	0.504	7.45	13.627	132	0	0.075	10.314
C18	E04	1770	0	6.997	15.182	1753	0.014	7.028	15.182	17	2.511	6.064	12.698	17	0	1.418	4.463
C18	E05	2290	0	7.403	15.261	2262	0.014	7.499	15.261	28	1.602	10.088	13.098	28	0	0.46	10.023
C18	E11	12911	0	6.752	15.414	12799	0	6.801	15.414	112	0.164	8.535	13.605	112	0	0.116	8.293
C18	E55	3292	0	9.576	15.105	3260	0.068	9.613	15.105	32	5.906	10.108	13.922	32	0	0.99	12.025
C18	E66	17310	0	7.943	15.379	17142	0.003	7.981	15.379	168	0.088	9.124	13.802	168	0	0.177	11.056
C18	E78	26051	0	6.9	15.368	25827	0	6.954	15.368	224	0.318	8.942	14.697	224	0	0.19	13.465
C18	E83	3883	0	9.169	15.362	3743	0.014	9.325	15.362	140	1.038	10.304	15.302	140	0	0.438	10.21
C18	E86	4757	0	8.764	15.31	4579	0.005	8.915	15.31	178	0.559	9.005	13.687	178	0	0.5	11.017
C18	E87	10490	0	9.026	15.362	10152	0.033	9.175	15.362	338	0.134	9.573	13.881	338	0	0.324	10.869
C18	F05	2888	0	10.34	15.324	2831	0.06	10.415	15.324	57	1.377	10.525	13.495	57	0	1.032	11.387
C18	F10	2082	0	7.299	15.031	2063	0.003	7.329	15.031	19	4.145	10.056	13.503	19	0	1.325	12.49
C18	F17	10806	0	5.943	14.831	10734	0.003	5.969	14.831	72	1.982	7.952	13.627	72	0	0.138	9.681
C18	F32	16070	0	7.412	15.138	15952	0.003	7.454	15.138	118	1.511	8.923	13.815	118	0	0.559	9.251
C18	F41	13468	0	8.55	15.184	13337	0.008	8.592	15.184	131	1.73	9.093	15.015	131	0	0.32	11.162
C18	G40	2107	0	6.448	14.141	2088	0.005	6.513	14.141	19	0.375	6.683	13.317	19	0	1.065	8.496
C18	G43	4235	0	7.962	15.291	4201	0.011	7.997	15.291	34	3.047	10.095	12.611	34	0	0.538	11.064
C18	G47	3034	0	7.494	13.969	3015	0.003	7.507	13.969	19	0.909	10.119	14.889	19	0	0.222	8.723
C18	G55	3828	0.005	7.302	15.111	3811	0.005	7.307	15.111	17	3.773	10.297	13.131	17	0.101	3.16	8.709
C18	G56	5938	0.003	5.629	15.105	5925	0.003	5.629	15.105	13	5.145	10.3	13.282	13	1.153	3.964	11.954
C18	H02	3616	0.003	6.556	14.683	3595	0.003	6.585	14.683	21	3.11	8.991	12.575	21	0.068	3.74	7.789
C18	H04	2393	0.014	7.529	14.199	2385	0.014	7.532	14.199	8	9.079	10.768	14.453	8	0.712	4.09	10.078
C18	H25	16548	0	8.775	15.453	16445	0.003	8.802	15.453	103	1.596	9.93	13.284	103	0	3.532	12.025
C18	H26	19847	0	8.301	15.412	19728	0.003	8.329	15.412	119	0.715	9.186	14.453	119	0	2.612	10.078
C18	H35	5965	0	8.912	15.272	5917	0.005	8.934	15.272	48	0.211	9.789	12.868	48	0	4.234	12.025
C18	H40	6064	0	8.192	15.231	6017	0.011	8.219	15.231	47	1.974	10.056	13.336	47	0	0.214	10.869
C18	H52	5361	0.014	9.933	14.905	5323	0.014	9.961	14.905	38	5.552	10.718	13.238	38	0.441	4.138	11.269
C18	H53	3358	0	7.977	14.311	3337	0	8.011	14.311	21	3.787	10.393	13.238	21	0	1.733	8.433
C18	H91	4478	0	8.931	15.182	4408	0.016	8.986	15.182	70	1.363	9.261	13.706	70	0	1.907	10.869
C18	I08	3058	0	9.554	15.078	3027	0.016	9.591	15.078	31	2.612	9.679	13.687	31	0	0.564	10.738
C18	I10	52783	0	6.305	15.346	52406	0	6.338	15.346	377	0.164	7.732	13.777	377	0	0.088	11.056
C18	I20	7425	0	6.311	15.31	7377	0.005	6.341	15.31	48	1.503	6.968	12.619	48	0	1.387	10.544
C18	I21	3363	0	7.976	15.31	3337	0.008	8.038	15.31	26	1.61	8.655	13.249	26	0	2.772	10.713
C18	I25	11714	0	7.109	15.313	11634	0.005	7.14	15.313	80	0.586	8.968	13.785	80	0	1.012	10.738
C18	I26	3427	0	7.869	15.497	3285	0.025	8.137	15.497	142	0.537	7.429	13.648	142	0	0.483	11.017
C18	I34	2603	0	8.468	15.294	2577	0.016	8.526	15.294	26	1.61	11.283	13.301	26	0	1.287	11.017
C18	I35	2526	0	8.56	15.291	2499	0.008	8.608	15.291	27	2.01	9.626	14.889	27	0	1.468	10.869
C18	I44	3808	0	8.608	15.294	3767	0.049	8.663	15.294	41	1.971	9.626	12.548	41	0	0.564	8.917
C18	I47	2107	0	7.414	15.278	2085	0.025	7.474	15.278	22	0.205	6.5	12.822	22	0	0.42	4.542
C18	I48	11316	0	8.101	15.362	11176	0.005	8.16	15.362	140	0.085	9.355	13.815	140	0	0.612	10.327
C18	I49	2717	0	8.351	15.302	2700	0.005	8.374	15.302	17	0.134	9.555	13.032	17	0	0.553	7.598
C18	I50	5472	0	8.88	15.031	5409	0.011	8.926	15.031	63	1.213	9.547	13.881	63	0	2.368	11.017
C18	I51	5354	0	9.153	15.302	5302	0.016	9.182	15.302	52	2.303	9.903	13.131	52	0	2.185	10.719
C18	I63	3045	0	8.386	14.93	3019	0.033	8.419	14.93	26	5.207	8.653	12.063	26	0	2.364	8.523
C18	I67	4003	0	9.331	15.302	3972	0	9.375	15.302	31	3.691	9.689	15.302	31	0	1.443	9.752
C18	I73	3356	0	8.1	14.9	3317	0.005	8.162	14.9	39	2.979	8.895	13.002	39	0	0.449	9.123
C18	I80	2516	0	7.704	15.258	2445	0.025	7.869	15.258	71	0.934	9.024	13.706	71	0	0.756	10.738
C18	I83	3884	0	6.314	14.656	3856	0.005	6.344	14.656	28	2.445	10.013	12.792	28	0	2.097	9.898
C18	I84	8973	0	3.948	9.98	8906	0.003	3.973	9.98	67	0.778	5.068	8.488	67	0	1.235	6.724
C18	I95	7499	0	8.693	15.217	7320	0	8.822	15.217	179	0.222	9.435	13.126	179	0	0.471	10.869
C18	J18	10050	0	8.055	15.324	9855	0	8.151	15.324	195	0.318	8.715	15.302	195	0	0.531	10.585
C18	J22	6446	0	7.548	15.447	6361	0.003	7.625	15.447	85	0.939	7.641	13.136	85	0	0.619	10.869
C18	J34	1693	0.005	5.514	15.08	1686	0.005	5.517	15.08	7	6.587	10.483	11.57	7	0.616	4.712	10.557
C18	J44	8394	0	7.498	15.324	8330	0.005	7.533	15.324	64	0.507	8.785	13.577	64	0	1.06	13.353
C18	J45	18265	0	5.736	15.31	18163	0.003	5.766	15.31	102	0.129	7.668	14.18	102	0	0.044	9.175
C18	J47	2836	0	8.099	15.294	2812	0	8.132	15.294	24	1.895	9.067	12.786	24	0	0.348	10.33
C18	J90	6212	0	8.178	14.891	6021	0.019	8.342	14.891	191	0.246	8.737	15.302	191	0	0.575	10.023
C18	J96	3191	0	8.693	15.091	3138	0.008	8.761	15.091	53	2.111	8.895	13.249	53	0	1.196	11.017
C18	J98	5550	0	8.979	15.253	5388	0.008	9.127	15.253	162	0.088	9.706	15.302	162	0	0.375	10.33
C18	K02	2115	0.005	6.029	13.909	2103	0.005	6.043	13.909	12	3.19	8.982	13.032	12	0.736	1.993	6.36
C18	K13	2064	0.005	6.155	14.432	2049	0.005	6.182	14.432	15	2.524	6.894	11.956	15	0.101	1.068	5.265
C18	K20	5107	0	6.226	15.332	5075	0.005	6.264	15.332	32	0.756	8.095	13.131	32	0	0.872	10.207
C18	K21	23485	0	7.532	15.297	23264	0	7.58	15.297	221	0.246	9.265	14.054	221	0	0.372	11.108
C18	K22	6651	0	7.157	15.349	6595	0.005	7.209	15.349	56	0.756	9.327	12.715	56	0	1.207	11.261
C18	K25	3095	0	6.864	15.33	3068	0.003	6.901	15.33	27	0.528	9.616	13.191	27	0	0.383	10.631
C18	K29	20793	0	6.544	15.332	20648	0	6.571	15.332	145	0.246	8.967	14.196	145	0	1.358	13.353
C18	K30	6408	0	4.553	14.212	6382	0.003	4.56	14.212	26	0.211	7.071	13.03	26	0	1.012	5.78
C18	K31	8867	0	7.412	15.332	8768	0.005	7.474	15.332	99	1.889	8.975	13.063	99	0	0.591	10.681
C18	K43	2168	0	6.081	14.221	2049	0.005	6.437	14.221	119	1.216	8.271	13.271	119	0	1.602	9.681
C18	K44	20920	0	6.694	15.316	20755	0	6.735	15.316	165	0.435	8.931	14.604	165	0	0.939	10.642
C18	K52	8546	0	4.364	14.831	8344	0.005	4.546	14.831	202	0.142	6.594	13.238	202	0	0.366	10.615
C18	K56	3959	0	7.028	15.19	3611	0.011	7.598	15.19	348	0.37	8.693	13.878	348	0	0.122	9.681
C18	K57	27511	0	7.275	15.34	27054	0.003	7.355	15.34	457	0.107	8.345	14.062	457	0	0.079	13.465
C18	K58	7087	0	7.773	15.414	7035	0.005	7.803	15.414	52	3.047	9.48	13.878	52	0	0.103	9.136
C18	K59	13854	0	7.989	15.354	13597	0.003	8.107	15.354	257	0.134	9.071	14.114	257	0	0.764	12.726
C18	K62	11357	0	5.824	14.497	11148	0.003	5.929	14.497	209	0.104	8.203	14.979	209	0	1.142	9.95
C18	K63	13164	0	7.095	15.384	12684	0.005	7.288	15.384	480	0.205	8.553	15.327	480	0	0.073	11.173
C18	K64	9990	0	9.616	15.393	9770	5.802	9.659	15.393	220	6.341	10.204	14.697	220	0	2.079	11.751
C18	K66	3888	0	7.294	15.354	3553	0.03	7.792	15.354	335	0.263	9.123	15.302	335	0	0.107	7.307
C18	K76	5303	0	8.832	15.362	5174	0.014	8.938	15.362	129	1.273	9.451	15.302	129	0	0.134	11.108
C18	K80	10512	0	6.42	15.239	10418	0.003	6.472	15.239	94	0.183	8.893	13.739	94	0	1.285	10.125
C18	K81	1605	0	6.694	14.338	1581	0.016	6.743	14.338	24	0.318	7.588	12.644	24	0	0.835	9.698
C18	K83	2334	0	8.227	15.343	2282	0.033	8.375	15.343	52	0.726	10.33	13.922	52	0	1.363	9.763
C18	K92	9085	0	7.036	15.354	8951	0.003	7.108	15.354	134	1.407	8.802	14.18	134	0	1.129	11.551
C18	L03	4939	0	7.502	15.272	4880	0.014	7.543	15.272	59	0.129	8.819	12.816	59	0	0.359	7.094
C18	L57	2291	0.008	7.74	15.376	2274	0.008	7.776	15.376	17	3.428	9.084	11.633	17	0.129	3.203	8.923
C18	L72	2756	0	5.565	14.987	2749	0.011	5.599	14.987	7	3.017	7.381	14.889	7	0	1.095	10.292
C18	L82	2073	0	7.039	14.119	2062	0.005	7.06	14.119	11	1.96	7.891	11.165	11	0	4.216	8.797
C18	L90	1831	0.008	6.048	14.292	1824	0.008	6.062	14.292	7	5.558	9.837	12.274	7	0.465	2.85	8.488
C18	L98	3733	0.003	7.778	14.284	3702	0.003	7.828	14.284	31	3.524	10.525	13.722	31	0.066	1.796	9.859
C18	M06	4712	0	6.973	15.33	4681	0.011	7.009	15.33	31	2.13	8.348	12.479	31	0	0.074	8.427
C18	M13	16974	0	7.522	15.412	16802	0.005	7.565	15.412	172	0.753	9.035	14.054	172	0	0.478	12.025
C18	M15	6625	0	7.918	15.319	6583	0.005	7.94	15.319	42	2.56	9.394	12.756	42	0	1.336	9.867
C18	M16	11736	0	7.227	15.379	11680	0.003	7.258	15.379	56	2.459	9.527	14.16	56	0	3.075	10.358
C18	M17	16110	0	6.618	15.324	16024	0.003	6.639	15.324	86	0.715	9.227	13.802	86	0	1.546	13.465
C18	M19	23981	0	7.852	15.376	23774	0	7.889	15.376	207	0.129	9.687	13.922	207	0	0.583	13.353
C18	M20	7214	0.003	4.972	15.195	7195	0.003	4.978	15.195	19	1.391	9.528	12.696	19	0.068	3.745	10.314
C18	M23	6053	0.003	4.37	15.157	6040	0.003	4.37	15.157	13	3.693	8.822	13.802	13	1.525	4.252	8.249
C18	M25	11049	0	7.179	15.228	10981	0.003	7.206	15.228	68	1.268	9.705	14.054	68	0	1.975	8.912
C18	M35	3525	0	8.049	14.82	3502	0.003	8.081	14.82	23	0.887	8.008	13.416	23	0	0.35	6.919
C18	M43	2479	0	7.644	14.943	2461	0.036	7.666	14.943	18	2.056	11.002	13.972	18	0	3.242	10.645
C18	M47	9813	0	7.784	15.228	9735	0.003	7.817	15.228	78	0.597	9.432	13.301	78	0	1.201	10.645
C18	M48	5344	0	7.789	15.124	5298	0.005	7.822	15.124	46	2.568	9.476	13.695	46	0	2.238	11.759
C18	M51	6587	0	7.206	15.272	6547	0.014	7.234	15.272	40	2.188	9.807	13.695	40	0	2.329	8.975
C18	M54	13303	0	7.611	15.362	13195	0	7.658	15.362	108	1.719	9.206	13.794	108	0	1.603	10.645
C18	M65	3717	0.003	6.032	14.108	3706	0.003	6.058	14.108	11	3.754	9.065	13.55	11	0.214	1.84	8.296
C18	M67	2259	0.016	5.659	15.091	2256	0.016	5.663	15.091	3	7.354	7.535	10.571	3	2.891	3.387	5.933
C18	M75	5681	0.003	5.353	14.867	5669	0.003	5.358	14.867	12	1.777	10.115	13.038	12	0.041	1.517	12.025
C18	M79	11689	0	7.417	15.365	11589	0.005	7.461	15.365	100	0.761	9.199	13.271	100	0	0.884	9.547
C18	M81	13392	0	8.141	15.316	13263	0.005	8.178	15.316	129	0.205	9.399	13.777	129	0	0.994	11.642
C18	M85	4222	0	9.529	15.053	4180	0.093	9.569	15.053	42	0.517	10.477	14.114	42	0	1.281	11.759
C18	N13	2214	0	7.706	14.552	2110	0.008	7.9	14.552	104	0.674	8.674	13.364	104	0	1.14	9.479
C18	N17	8339	0	9.073	15.362	8094	0.008	9.195	15.362	245	0.977	9.413	13.813	245	0	0.769	10.869
C18	N18	9509	0	8.934	15.453	9391	0.016	8.98	15.453	118	1.55	9.919	15.302	118	0	1.491	10.869
C18	N20	1880	0	6.854	14.152	1861	0.011	6.9	14.152	19	3.921	8.063	11.792	19	0	2.289	11.562
C18	N28	2434	0	8.559	15.182	2379	0.011	8.657	15.182	55	1.051	9.136	13.09	55	0	0.474	7.436
C18	N30	2069	0	6.056	13.996	2057	0	6.073	13.996	12	2.07	8.337	12.986	12	0	3.061	9.224
C18	N32	3852	0	6.923	15.215	3827	0.003	6.976	15.215	25	1.268	9.391	13.082	25	0	2.223	6.122
C18	N39	14665	0	6.552	15.275	14417	0	6.637	15.275	248	0.104	8.386	14.136	248	0	0.723	10.645
C18	N73	1971	0	5.55	14.103	1924	0.03	5.647	14.103	47	1.092	8.392	13.898	47	0	0.131	5.005
C18	N80	1680	0	4.804	13.599	1671	0.005	4.83	13.599	9	0.63	4.583	12.657	9	0	0.104	0.953
C18	N81	9747	0	5.101	15.319	9720	0.003	5.116	15.319	27	0.507	8.334	13.774	27	0	1.947	9.15
C18	N83	3556	0	5.78	14.352	3507	0.003	5.881	14.352	49	0.197	8.712	14.889	49	0	0.085	8.337
C18	N84	6247	0	4.742	15.127	6221	0	4.75	15.127	26	2.741	8.292	13.774	26	0	1.919	10.152
C18	N85	3880	0	5.253	14.166	3861	0.005	5.284	14.166	19	0.359	8.92	12.132	19	0	1.087	10.152
C18	N88	1395	0.06	5.772	14.987	1385	0.06	5.815	14.987	10	1.385	5.381	10.872	10	0.153	0.939	6.018
C18	N90	1844	0.003	6.336	15.31	1840	0.003	6.342	15.31	4	5.536	10.423	13.131	4	1.867	2.201	10.152
C18	N92	3856	0.003	2.924	13.112	3854	0.003	2.923	13.112	2	5.336	8.133	10.93	2	3.108	4.069	5.03
C18	N93	1415	0	4.758	13.621	1405	0	4.758	13.621	10	4.288	9.542	11.581	10	0.077	3.265	6.82
C18	N94	1110	0	3.787	13.963	1103	0.019	3.814	13.963	7	6.743	9.851	12.874	7	0	0.167	4.52
C18	N95	6571	0.005	5.446	15.209	6551	0.005	5.457	15.209	20	1.095	7.221	13.109	20	0.151	1.718	10.152
C18	O68	121	0.049	1.298	6.943	121	0.049	1.298	6.943	0				0
C18	O70	111	0.027	1.18	4.882	111	0.027	1.18	4.882	0				0
C34	A09	11058	0	7.752	15.253	10882	0.014	7.811	15.253	176	1.936	8.175	14.177	176	0	0.65	8.277
C34	A41	5977	0	8.337	15.362	5705	0.008	8.526	15.362	272	0.575	8.373	15.226	272	0	0.372	8.748
C34	B37	3161	0	7.913	15.332	3001	0	8.214	15.332	160	0.29	8.603	13.739	160	0	0.409	8.11
C34	B95	2638	0	7.403	15.215	2590	0.003	7.503	15.215	48	0.282	7.839	12.556	48	0	0.408	7.168
C34	B96	6955	0	7.047	15.362	6815	0.005	7.179	15.362	140	0.868	7.776	13.939	140	0	0.531	10.67
C34	C18	2396	0	7.264	15.379	2383	0.019	7.28	15.379	13	1.881	7.724	12.271	13	0	0.249	11.064
C34	C44	8376	0	7.231	15.362	8355	0.005	7.245	15.362	21	2.576	10.078	13.011	21	0	2.322	12.416
C34	C50	10636	0	6.256	15.343	10589	0.005	6.275	15.343	47	0.4	7.891	13.347	47	0	0.498	7.247
C34	C77	5805	0	5.991	15.343	5093	0.014	6.812	15.343	712	0.033	7.677	14.048	712	0	0.025	7.529
C34	C78	6257	0	6.448	15.247	5447	0.052	7.294	15.247	810	0.131	7.74	13.939	810	0	0.068	8.351
C34	C79	4501	0	5.714	14.371	3525	0.016	7.34	14.371	976	0.044	7.524	14.93	976	0	0.074	7.855
C34	D05	2188	0	6.23	15.171	2185	0.014	6.234	15.171	3	7.891	8.657	8.802	3	0	0.898	0.956
C34	D12	10346	0	7.691	15.053	10309	0.005	7.713	15.053	37	1.528	8.419	13.101	37	0	0.504	8.099
C34	D17	2044	0.003	5.937	13.93	2034	0.003	5.952	13.93	10	1.596	10.303	12.945	10	0.027	1.417	4.717
C34	D22	1982	0.016	5.666	14.136	1976	0.016	5.672	14.136	6	2.576	9.053	10.377	6	0.077	1.996	3.433
C34	D23	1426	0	5.017	14.223	1422	0.005	5.035	14.223	4	5.643	8.037	11.458	4	0	1.291	3.127
C34	D25	5559	0	4.917	14.738	5549	0	4.923	14.738	10	3.028	10.16	11.902	10	0	0.285	11.064
C34	D50	10016	0	7.83	15.379	9939	0.003	7.869	15.379	77	0.709	9.514	14.645	77	0	0.86	10.711
C34	D64	11738	0	7.321	15.343	11473	0.003	7.453	15.343	265	0.178	7.989	14.993	265	0	0.326	8.195
C34	D70	3233	0	5.804	14.952	3014	0.011	6.296	14.952	219	0.35	7.015	15.226	219	0	0.257	8.414
C34	E03	17402	0	6.382	15.028	17286	0	6.42	15.028	116	0.695	7.882	13.038	116	0	0.055	9.64
C34	E04	1771	0	6.973	15.182	1746	0.014	7.02	15.182	25	0.712	8.975	12.501	25	0	0.057	9.443
C34	E05	2279	0	7.406	15.261	2245	0.014	7.502	15.261	34	2.155	9.703	12.499	34	0	0.55	8.26
C34	E11	12903	0	6.768	15.414	12802	0	6.82	15.414	101	0.277	8.145	13.44	101	0	0.063	11.094
C34	E55	3284	0	9.574	15.105	3240	0.068	9.621	15.105	44	3.299	9.733	13.528	44	0	0.793	8.964
C34	E66	17299	0	7.945	15.379	17167	0.003	7.978	15.379	132	4.216	10.407	14.155	132	0	0.123	11.094
C34	E78	25999	0	6.921	15.368	25765	0	6.979	15.368	234	0.025	7.685	13.44	234	0	0.067	8.811
C34	E83	3896	0	9.169	15.302	3720	0.014	9.37	15.302	176	0.578	9.513	15.362	176	0	0.376	11.064
C34	E86	4755	0	8.775	15.31	4567	0.005	8.942	15.31	188	0.78	8.664	14.108	188	0	0.34	7.589
C34	E87	10484	0	9.036	15.31	10099	0.033	9.202	15.31	385	0.693	9.03	15.362	385	0	0.271	11.094
C34	F05	2897	0	10.308	15.324	2802	0.06	10.42	15.324	95	4.008	10.453	14.976	95	0	0.783	8.748
C34	F10	2069	0	7.277	15.031	2053	0.003	7.329	15.031	16	4.619	10.207	13.468	16	0	0.689	4.649
C34	F17	10512	0	5.885	14.831	10283	0.003	5.988	14.831	229	0.753	6.593	13.251	229	0	0	8.337
C34	F32	16027	0	7.403	15.138	15865	0.003	7.455	15.138	162	0.09	8.366	13.892	162	0	0.233	8.57
C34	F41	13439	0	8.545	15.182	13261	0.008	8.605	15.182	178	1.101	8.88	14.177	178	0	0.352	10.546
C34	G40	2104	0	6.437	14.141	2080	0.005	6.527	14.141	24	0.498	6.672	11.726	24	0	1.075	3.546
C34	G43	4233	0	7.981	15.291	4206	0.011	8.004	15.291	27	0.58	9.454	13.128	27	0	0.611	10.711
C34	G47	3020	0	7.503	14.889	3002	0.003	7.546	14.889	18	2.522	8.735	12.989	18	0	0.105	4.701
C34	G55	3831	0	7.272	15.111	3785	0.005	7.318	15.111	46	1.396	8.338	12.882	46	0	0.297	10.492
C34	G56	5942	0	5.626	15.105	5932	0.003	5.633	15.105	10	4.709	8.739	13.654	10	0	2.674	7.589
C34	H02	3609	0.003	6.593	14.683	3598	0.003	6.604	14.683	11	1.399	10.801	13.698	11	0.315	0.882	9.637
C34	H04	2400	0.014	7.535	14.453	2388	0.014	7.55	14.453	12	3.184	8.489	12.775	12	0.233	2.193	6.96
C34	H25	16550	0	8.794	15.453	16479	0.003	8.816	15.453	71	1.509	9.183	12.783	71	0	1.481	10.546
C34	H26	19859	0	8.315	15.412	19781	0.003	8.331	15.412	78	1.7	9.565	14.204	78	0	2.127	10.546
C34	H35	5966	0	8.923	15.272	5928	0.005	8.943	15.272	38	1.676	9.171	12.917	38	0	1.357	6.722
C34	H40	6065	0	8.203	15.231	6030	0.011	8.229	15.231	35	1.676	9.785	14.204	35	0	0.405	9.32
C34	H52	5383	0.014	9.961	14.905	5361	0.014	9.971	14.905	22	5.008	9.068	13.309	22	0.074	2.441	9.988
C34	H53	3348	0	7.992	14.311	3309	0	8.047	14.311	39	2.303	7.527	13.109	39	0	0.679	6.96
C34	H91	4472	0	8.967	15.182	4435	0.016	8.991	15.182	37	3.192	10.117	13.251	37	0	0.326	5.802
C34	I08	3059	0	9.531	15.078	3017	0.016	9.583	15.078	42	1.873	10.538	13.369	42	0	0.721	8.277
C34	I10	52727	0	6.311	15.346	52406	0	6.341	15.346	321	0.025	7.614	14.634	321	0	0.03	10.618
C34	I20	7383	0	6.319	15.31	7341	0.005	6.346	15.31	42	0.348	9.744	12.718	42	0	0.708	9.555
C34	I21	3343	0	7.937	15.31	3297	0.008	8.044	15.31	46	0.334	9.423	12.89	46	0	0.53	9.555
C34	I25	11639	0	7.102	15.313	11550	0.005	7.153	15.313	89	0.323	8.31	13.347	89	0	0.312	9.555
C34	I26	3409	0	7.746	15.308	3183	0.025	8.17	15.308	226	0.498	7.767	13.78	226	0	0.227	8.485
C34	I34	2606	0	8.466	15.294	2579	0.016	8.529	15.294	27	1.073	8.268	12.499	27	0	0.118	7.039
C34	I35	2521	0	8.559	15.291	2492	0.008	8.615	15.291	29	5.21	10.037	13.892	29	0	0.151	8.57
C34	I44	3804	0	8.615	15.294	3774	0.049	8.661	15.294	30	2.27	10.523	13.358	30	0	0.585	7.589
C34	I47	2098	0	7.427	15.278	2082	0.025	7.473	15.278	16	1.232	9.039	11.176	16	0	0.237	1.873
C34	I48	11301	0	8.044	15.362	11057	0.005	8.167	15.362	244	0.282	8.759	13.939	244	0	0.129	9.161
C34	I49	2717	0	8.353	15.302	2697	0.005	8.389	15.302	20	2.209	9.869	13.654	20	0	0.517	5.585
C34	I50	5441	0	8.86	15.031	5338	0.011	8.941	15.031	103	0.575	8.46	13.41	103	0	0.758	11.094
C34	I51	5342	0	9.149	15.302	5269	0.016	9.194	15.302	73	1.873	9.788	13.438	73	0	0.342	11.094
C34	I63	3028	0	8.366	14.93	2974	0.033	8.449	14.93	54	0.693	8.92	13.109	54	0	0.782	9.065
C34	I67	3985	0	9.282	15.302	3892	0	9.383	15.302	93	0.151	9.328	15.004	93	0	0.268	7.841
C34	I73	3328	0	8.097	14.9	3266	0.005	8.195	14.9	62	0.09	8.104	14.108	62	0	0.055	8.337
C34	I80	2515	0	7.707	15.258	2436	0.025	7.922	15.258	79	0.452	7.568	13.906	79	0	0.26	9.791
C34	I83	3882	0	6.323	14.656	3870	0.005	6.337	14.656	12	5.071	9.696	12.288	12	0	3.484	8.811
C34	I84	9015	0	3.978	9.98	8996	0.003	3.986	9.98	19	1.908	5.068	8.31	19	0	1.092	4.148
C34	I95	7501	0	8.69	15.217	7326	0	8.819	15.217	175	0.575	9.405	13.698	175	0	0.411	8.121
C34	J18	9904	0	7.881	15.324	9316	0	8.195	15.324	588	0.296	7.948	14.108	588	0	0.355	8.748
C34	J22	6413	0	7.329	14.971	6090	0.003	7.628	14.971	323	0.167	7.647	15.226	323	0	0.34	7.302
C34	J34	1698	0.005	5.559	15.08	1695	0.005	5.569	15.08	3	4.526	7.277	10.111	3	0.747	1.476	1.525
C34	J44	8157	0	7.373	15.324	7845	0.005	7.595	15.324	312	0.435	8.442	14.785	312	0	0.092	10.67
C34	J45	18241	0	5.739	15.31	18157	0.003	5.761	15.31	84	0.413	7.398	14.262	84	0	0.241	9.087
C34	J47	2825	0	8.041	15.294	2776	0	8.129	15.294	49	0.876	9.238	13.427	49	0	0.008	8.748
C34	J90	6101	0	8.022	15.302	5665	0.019	8.419	15.302	436	0.282	8.086	13.769	436	0	0.193	8.403
C34	J96	3151	0	8.616	15.091	3000	0.008	8.824	15.091	151	0.578	8.592	13.802	151	0	0.178	7.68
C34	J98	5377	0	8.909	15.302	5010	0.008	9.24	15.302	367	0.183	8.685	14.645	367	0	0.115	11.162
C34	K02	2114	0.005	6.034	13.909	2106	0.005	6.04	13.909	8	3.485	6.256	9.021	8	1.396	2.178	6.883
C34	K13	2052	0	6.179	14.432	2035	0.005	6.207	14.432	17	0.29	8.392	12.649	17	0	0.222	4.789
C34	K20	5116	0	6.214	15.332	5062	0.005	6.274	15.332	54	0.29	8.147	13.673	54	0	0.441	6.527
C34	K21	23481	0	7.551	15.297	23307	0	7.587	15.297	174	0.498	8.672	13.49	174	0	0.329	10.546
C34	K22	6653	0	7.151	15.349	6599	0.005	7.198	15.349	54	1.01	8.878	13.802	54	0	1.231	8.088
C34	K25	3095	0	6.883	15.33	3081	0.003	6.913	15.33	14	1.741	8.341	10.678	14	0	1.062	6.242
C34	K29	20813	0	6.568	15.332	20740	0	6.579	15.332	73	0.208	8.091	13.802	73	0	1.741	11.962
C34	K30	6425	0	4.553	14.212	6402	0.003	4.563	14.212	23	1.317	8.526	13.295	23	0	1.344	4.014
C34	K31	8920	0	7.466	15.332	8893	0.005	7.48	15.332	27	2.464	10.336	12.537	27	0	2.092	8.329
C34	K43	2186	0.005	6.507	14.221	2172	0.005	6.524	14.221	14	2.617	9.934	13.208	14	0.118	1.947	8.115
C34	K44	20947	0	6.716	15.316	20855	0	6.735	15.316	92	0.203	9.108	14.262	92	0	1.615	9.005
C34	K52	8558	0	4.522	14.831	8469	0.005	4.605	14.831	89	0.808	6.33	12.23	89	0	0.416	8.994
C34	K56	4068	0.011	7.609	15.19	4034	0.011	7.652	15.19	34	2.223	9.287	13.564	34	0.016	0.638	5.153
C34	K57	27567	0	7.346	15.34	27438	0.003	7.365	15.34	129	1.514	9.572	15.048	129	0	0.953	12.143
C34	K58	7091	0	7.795	15.414	7052	0.005	7.817	15.414	39	1.276	9.328	12.518	39	0	0.033	10.618
C34	K59	13890	0	7.934	15.354	13530	0.003	8.104	15.354	360	0.044	8.671	14.155	360	0	0.29	8.504
C34	K62	11446	0	5.94	14.979	11405	0.003	5.963	14.979	41	1.301	9.114	12.666	41	0	1.166	9.991
C34	K63	13437	0	7.275	15.384	13360	0.005	7.305	15.384	77	1.355	9.145	13.69	77	0	0.988	12.143
C34	K64	10036	0	9.665	15.393	9983	5.802	9.673	15.393	53	6.119	10.404	13.974	53	0	1.027	8.63
C34	K66	3930	0	7.843	15.354	3910	0.03	7.87	15.354	20	3.841	10.266	13.465	20	0	2.359	10.601
C34	K76	5328	0	8.864	15.362	5243	0.014	8.931	15.362	85	0.235	9.772	13.208	85	0	0.337	9.889
C34	K80	10517	0	6.442	15.239	10448	0.003	6.479	15.239	69	0.654	9.427	13.208	69	0	0.947	8.301
C34	K81	1599	0	6.743	14.338	1593	0.016	6.771	14.338	6	4.873	7.765	12.991	6	0	1.543	5.273
C34	K83	2341	0	8.348	14.842	2311	0.033	8.392	14.842	30	0.641	9.344	15.343	30	0	1.644	8.375
C34	K92	9147	0	7.099	15.354	9082	0.003	7.128	15.354	65	0.079	8.66	13.673	65	0	0.923	12.143
C34	L03	4931	0	7.516	15.272	4877	0.008	7.551	15.272	54	1.265	8.967	13.287	54	0	0.789	9.791
C34	L57	2303	0	7.773	15.376	2298	0.008	7.787	15.376	5	5.492	9.44	11.699	5	0	1.246	2.305
C34	L72	2760	0.011	5.602	14.987	2757	0.011	5.607	14.987	3	7.272	9.996	10.974	3	0.096	0.893	5.424
C34	L82	2069	0.005	7.058	14.119	2068	0.005	7.05	14.119	1	11.601	11.601	11.601	1	8.279	8.279	8.279
C34	L90	1836	0	6.01	14.292	1825	0.008	6.054	14.292	11	0.767	7.201	12.726	11	0	0.723	6.366
C34	L98	3728	0	7.781	14.284	3697	0.003	7.83	14.284	31	3.455	10.196	13.221	31	0	1.468	9.561
C34	M06	4713	0	6.962	15.33	4671	0.011	7.023	15.33	42	1.29	7.943	13.528	42	0	0.13	4.895
C34	M13	16920	0	7.551	15.412	16803	0.005	7.587	15.412	117	0.167	8.572	13.251	117	0	0.244	8.433
C34	M15	6628	0	7.929	15.319	6601	0.005	7.954	15.319	27	0.079	8.578	13.095	27	0	0.101	5.949
C34	M16	11750	0	7.231	15.379	11714	0.003	7.255	15.379	36	1.363	10.119	13.695	36	0	2.773	8.701
C34	M17	16138	0	6.631	15.324	16094	0.003	6.645	15.324	44	1.64	9.312	13.525	44	0	1.058	8.953
C34	M19	23957	0	7.858	15.376	23745	0	7.904	15.376	212	0.09	8.623	14.93	212	0	0.118	11.094
C34	M20	7212	0	4.991	15.195	7208	0.005	4.993	15.195	4	4.709	8.408	10.993	4	0	0.007	5.741
C34	M23	6053	0.003	4.372	15.157	6049	0.003	4.372	15.157	4	6.19	8.326	10.492	4	0.676	6.179	9.443
C34	M25	11027	0	7.168	15.228	10931	0.003	7.206	15.228	96	1.051	9.124	13.147	96	0	0.909	8.964
C34	M35	3519	0	8.055	14.82	3506	0.003	8.078	14.82	13	4.433	9.216	12.008	13	0	1.32	7.245
C34	M43	2475	0	7.652	14.943	2462	0.036	7.683	14.943	13	0.208	8.707	11.294	13	0	0.118	4.542
C34	M47	9804	0	7.788	15.228	9722	0.003	7.826	15.228	82	1.396	9.157	14.256	82	0	0.402	6.869
C34	M48	5316	0	7.785	15.124	5260	0.005	7.843	15.124	56	1.396	9.26	13.46	56	0	1.474	7.31
C34	M51	6582	0	7.169	15.272	6524	0.014	7.227	15.272	58	1.599	9.294	14.987	58	0	0.319	10.492
C34	M54	13248	0	7.599	15.362	13098	0	7.677	15.362	150	0.709	8.827	13.963	150	0	0.669	8.414
C34	M65	3714	0	6.055	14.108	3709	0.003	6.059	14.108	5	2.968	9.941	10.492	5	0	3.411	9.443
C34	M67	2267	0.016	5.648	15.091	2265	0.016	5.651	15.091	2	6.9	8.865	10.831	2	3.296	4.326	5.355
C34	M75	5665	0	5.358	14.867	5649	0.003	5.372	14.867	16	1.265	9.346	13.802	16	0	1.773	7.217
C34	M79	11649	0	7.409	15.365	11519	0.005	7.469	15.365	130	0.999	9.093	14.785	130	0	0.865	8.337
C34	M81	13362	0	8.138	15.316	13217	0.005	8.184	15.316	145	0.657	9.104	14.634	145	0	0.23	11.962
C34	M85	4226	0	9.547	15.053	4192	0.093	9.579	15.053	34	3.264	9.21	12.931	34	0	1.002	8.337
C34	N13	2221	0	7.888	14.552	2202	0.008	7.928	14.552	19	1.736	8.835	12.731	19	0	0.572	2.464
C34	N17	8343	0	9.073	15.362	8070	0.008	9.22	15.362	273	0.772	9.117	14.645	273	0	0.498	8.31
C34	N18	9482	0	8.958	15.453	9398	0.016	9.002	15.453	84	0.89	10.051	14.785	84	0	0.266	9.555
C34	N20	1887	0	6.9	14.152	1874	0.011	6.943	14.152	13	0.235	5.807	11.184	13	0	0.12	7.275
C34	N28	2430	0	8.566	15.182	2386	0.011	8.652	15.182	44	0.093	9.652	13.317	44	0	0.129	5.087
C34	N30	2072	0	6.056	13.996	2068	0	6.064	13.996	4	6.746	8.208	12.75	4	0.055	0.516	1.725
C34	N32	3860	0	6.927	15.215	3841	0.003	6.965	15.215	19	5.073	10.538	13.44	19	0	1.607	6.702
C34	N39	14675	0	6.56	15.275	14447	0	6.656	15.275	228	0.868	8.007	14.108	228	0	0.542	8.222
C34	N73	1981	0.03	5.684	14.103	1978	0.03	5.685	14.103	3	10.837	11.269	11.461	3	2.724	3.272	7.228
C34	N80	1685	0.005	4.816	13.599	1685	0.005	4.816	13.599	0				0
C34	N81	9757	0	5.114	15.319	9741	0.003	5.12	15.319	16	0.657	8.489	12.756	16	0	1.368	10.333
C34	N83	3571	0	5.829	14.889	3552	0.003	5.873	14.889	19	1.645	11.091	13.887	19	0	0.197	11.064
C34	N84	6253	0	4.75	15.127	6248	0	4.754	15.127	5	3.513	7.888	12.529	5	0	0.397	6.089
C34	N85	3885	0	5.287	14.166	3876	0.005	5.292	14.166	9	2.519	11.089	12.378	9	0	1.47	9.47
C34	N88	1398	0.06	5.781	14.987	1395	0.06	5.785	14.987	3	7.329	9.054	12.178	3	0.55	2.513	8.123
C34	N90	1843	0.003	6.363	15.31	1838	0.003	6.388	15.31	5	1.101	9.468	14.256	5	0.266	2.188	6.19
C34	N92	3860	0.003	2.924	13.112	3859	0.003	2.924	13.112	1	3.444	3.444	3.444	1	1.645	1.645	1.645
C34	N93	1416	0	4.819	13.621	1409	0	4.824	13.621	7	0.835	7.828	12.696	7	0	1.418	8.811
C34	N94	1117	0.019	3.869	13.963	1116	0.019	3.871	13.963	1	4.49	4.49	4.49	1	0.126	0.126	0.126
C34	N95	6577	0.005	5.465	15.209	6567	0.005	5.468	15.209	10	1.101	7.746	12.178	10	0.266	4.189	9.47
C34	O68	121	0.049	1.298	6.943	121	0.049	1.298	6.943	0				0
C34	O70	111	0.027	1.18	4.882	111	0.027	1.18	4.882	0				0
C44	A09	10900	0	7.709	15.253	10618	0.014	7.793	15.253	282	2.708	9.528	13.451	282	0	3.365	11.789
C44	A41	5886	0	8.397	15.362	5729	0.008	8.498	15.362	157	1.7	9.648	13.881	157	0	3.496	10.922
C44	B37	3119	0	8.049	15.332	3030	0	8.189	15.332	89	0.726	10.259	13.128	89	0	2.533	10.07
C44	B95	2588	0	7.303	15.215	2509	0.003	7.431	15.215	79	0.701	9.854	14.36	79	0	3.562	12.238
C44	B96	6840	0	7.032	15.362	6682	0.005	7.124	15.362	158	0.4	9.672	14.202	158	0	3.661	12.304
C44	C18	2360	0	7.109	15.379	2293	0.019	7.25	15.379	67	1.213	9.388	14.139	67	0	3.168	11.754
C44	C34	2545	0	7.305	15.204	2482	0.019	7.414	15.204	63	1.585	8.986	12.972	63	0	3.458	11.272
C44	C50	10380	0	6.237	15.343	10197	0.005	6.292	15.343	183	1.47	9.312	14.256	183	0	3.22	12.666
C44	C77	5723	0	6.752	15.343	5554	0.014	6.86	15.343	169	0.52	9.156	13.761	169	0	2.585	11.768
C44	C78	6276	0	7.151	15.247	6088	0.052	7.264	15.247	188	0.465	9.172	14.026	188	0	2.728	10.987
C44	C79	4532	0	7.138	15.187	4375	0.016	7.305	15.187	157	0.345	8.824	13.794	157	0	2.494	12.69
C44	D05	2131	0	6.136	15.171	2089	0.014	6.229	15.171	42	2.314	9.888	13.476	42	0	3.275	12.285
C44	D12	10156	0	7.589	15.053	9910	0.005	7.688	15.053	246	0.756	9.744	13.996	246	0	3.518	12.501
C44	D17	1993	0	5.908	13.93	1960	0.003	5.956	13.93	33	0.449	9.158	13.575	33	0	2.973	10.656
C44	D22	1831	0	4.78	14.136	1579	0.016	5.555	14.136	252	0.052	7.102	14.065	252	0	0.194	9.711
C44	D23	1329	0	4.572	14.223	1205	0.005	4.975	14.223	124	0.164	7.714	12.876	124	0	0.468	10.021
C44	D25	5480	0	4.875	14.738	5424	0	4.915	14.738	56	1.665	8.422	12.474	56	0	2.498	8.958
C44	D50	9844	0	7.683	15.379	9595	0.003	7.792	15.379	249	0.534	10.18	14.703	249	0	3.51	11.642
C44	D64	11540	0	7.286	15.343	11231	0.003	7.401	15.343	309	0.745	9.802	14.9	309	0	3.302	11.672
C44	D70	3163	0	6.251	15.226	3090	0.011	6.327	15.226	73	1.353	8.57	13.002	73	0	2.39	11.702
C44	E03	17081	0	6.327	15.028	16698	0	6.426	15.028	383	0.027	8.025	15.001	383	0	1.325	12.849
C44	E04	1724	0	7.004	15.182	1680	0.014	7.056	15.182	44	1.933	9.461	13.577	44	0	3.138	11.841
C44	E05	2250	0	7.347	15.261	2200	0.014	7.454	15.261	50	2.951	9.781	13.383	50	0	2.538	12.707
C44	E11	12669	0	6.702	15.414	12400	0	6.801	15.414	269	0.537	8.975	14.108	269	0	1.974	12.627
C44	E55	3244	0	9.479	15.105	3128	0.068	9.57	15.105	116	3.469	10.634	13.251	116	0	3.314	12.296
C44	E66	17020	0	7.911	15.379	16657	0.003	7.981	15.379	363	0.37	9.709	14.065	363	0	3.001	12.707
C44	E78	25405	0	6.795	15.368	24662	0	6.941	15.368	743	0.167	9.197	14.996	743	0	1.851	13.429
C44	E83	3834	0	9.231	15.362	3700	0.014	9.353	15.362	134	1.213	10.631	15.228	134	0	3.362	11.562
C44	E86	4684	0	8.798	15.31	4538	0.005	8.909	15.31	146	2.188	9.908	13.358	146	0	4.352	11.768
C44	E87	10330	0	9.041	15.362	9991	0.033	9.161	15.362	339	1.101	10.341	14.336	339	0	3.614	12.772
C44	F05	2845	0	10.281	15.324	2732	0.06	10.392	15.324	113	6.141	11.146	14.303	113	0	4.811	11.768
C44	F10	2050	0	7.254	15.031	2008	0.003	7.338	15.031	42	3.721	10.06	13.013	42	0	3.045	10.418
C44	F17	10640	0	5.919	14.831	10441	0.003	5.982	14.831	199	1.125	6.952	14.254	199	0	1.572	14.166
C44	F32	15821	0	7.34	15.138	15464	0.003	7.432	15.138	357	0.219	9.358	15.124	357	0	2.5	12.233
C44	F41	13230	0	8.488	15.184	12878	0.008	8.586	15.184	352	0.775	9.906	14.9	352	0	2.82	12.69
C44	G40	2075	0	6.346	14.092	2028	0.005	6.448	14.092	47	0.11	8.698	14.141	47	0	1.374	12.019
C44	G43	4178	0	7.913	15.291	4097	0.011	7.984	15.291	81	1.131	10.431	13.884	81	0	2.207	11.477
C44	G47	2997	0	7.466	14.889	2943	0.003	7.507	14.889	54	0.252	10.019	12.622	54	0	3.706	10.541
C44	G55	3746	0.005	7.239	15.111	3664	0.005	7.314	15.111	82	1.342	9.472	13.911	82	0.252	3.411	12.033
C44	G56	5819	0	5.509	15.105	5718	0.003	5.588	15.105	101	1.528	8.885	13.837	101	0	2.47	10.968
C44	H02	3461	0	6.374	14.683	3306	0.003	6.539	14.683	155	0.457	8.312	13.742	155	0	2.01	11.351
C44	H04	2313	0	7.455	14.453	2245	0.014	7.546	14.453	68	1.04	8.744	13.742	68	0	2.192	11.258
C44	H25	16123	0	8.668	15.453	15587	0.003	8.78	15.453	536	1.103	10.192	14.212	536	0	3.903	12.225
C44	H26	19413	0	8.203	15.393	18908	0.003	8.312	15.393	505	1.005	9.914	14.262	505	0	3.447	12.874
C44	H35	5813	0	8.802	15.272	5627	0.005	8.912	15.272	186	2.779	10.529	14.054	186	0	3.943	12.567
C44	H40	5925	0	8.14	15.231	5755	0.011	8.227	15.231	170	1.815	9.598	14.212	170	0	3.11	12.635
C44	H52	5249	0	9.859	14.905	5056	0.014	9.967	14.905	193	1.103	10.607	14.108	193	0	4.203	11.351
C44	H53	3294	0	7.881	14.311	3207	0	8	14.311	87	1.914	10.295	13.476	87	0	3.316	11.143
C44	H91	4384	0	8.802	15.182	4211	0.016	8.986	15.182	173	0.471	10.136	13.889	173	0	2.804	12.392
C44	I08	2999	0	9.47	15.078	2899	0.016	9.572	15.078	100	1.336	10.698	14.095	100	0	3.507	12.849
C44	I10	51491	0	6.234	15.346	50209	0	6.336	15.346	1282	0.033	8.486	14.336	1282	0	0.701	12.75
C44	I20	7220	0	6.218	15.31	7060	0.005	6.305	15.31	160	0.69	9.784	14.136	160	0	3.186	12.89
C44	I21	3301	0	7.861	15.31	3231	0.008	7.973	15.31	70	0.35	9.892	13.251	70	0	3.799	10.943
C44	I25	11408	0	7.023	15.313	11117	0.005	7.108	15.313	291	1.136	9.186	13.356	291	0	2.234	12.192
C44	I26	3370	0	7.95	15.497	3281	0.036	8.071	15.497	89	1.413	10.021	13.232	89	0	3.354	11.59
C44	I34	2547	0	8.4	15.294	2484	0.016	8.509	15.294	63	1.955	9.961	13.755	63	0	3.447	13.249
C44	I35	2472	0	8.512	15.291	2386	0.008	8.622	15.291	86	1.399	10.496	13.536	86	0	3.899	11.461
C44	I44	3710	0	8.544	15.294	3592	0.049	8.66	15.294	118	3.453	10.571	14.13	118	0	3.854	12.266
C44	I47	2071	0	7.392	15.278	2027	0.025	7.472	15.278	44	2.234	9.632	14.095	44	0	2.905	12.849
C44	I48	11049	0	8.044	15.362	10691	0.005	8.186	15.362	358	0.35	9.565	14.141	358	0	3.083	13.769
C44	I49	2647	0	8.304	15.302	2562	0.005	8.415	15.302	85	3.233	10.275	13.465	85	0	4.014	12.704
C44	I50	5358	0	8.744	15.031	5168	0.011	8.89	15.031	190	1.04	10.652	13.728	190	0	3.91	11.477
C44	I51	5228	0	9.062	15.302	5045	0.016	9.169	15.302	183	1.796	10.637	13.969	183	0	3.751	12.233
C44	I63	2983	0	8.32	14.322	2901	0.033	8.419	14.322	82	2.708	10.123	14.93	82	0	3.303	11.475
C44	I67	3915	0	9.224	15.302	3760	0	9.362	15.302	155	2.412	10.609	14.93	155	0	4.474	12.019
C44	I73	3279	0	8.069	14.9	3178	0.005	8.175	14.9	101	2.305	9.799	13.646	101	0	2.845	11.143
C44	I80	2469	0	7.778	15.258	2409	0.03	7.888	15.258	60	1.73	9.695	13.408	60	0	3.027	11.989
C44	I83	3782	0	6.286	14.656	3694	0.005	6.34	14.656	88	1.328	9.687	13.328	88	0	2.455	11.053
C44	I84	8763	0	3.973	9.98	8679	0.003	3.992	9.98	84	0.507	5.151	8.244	84	0	2.382	7.469
C44	I95	7353	0	8.685	15.217	7160	0	8.804	15.217	193	0.783	10.503	15.124	193	0	4.222	12.296
C44	J18	9887	0	8.019	15.324	9613	0	8.126	15.324	274	0.279	9.663	13.728	274	0	3.613	11.543
C44	J22	6294	0.003	7.505	15.447	6150	0.003	7.602	15.447	144	1.32	9.403	13.867	144	0.011	3.162	10.311
C44	J34	1644	0	5.296	15.08	1595	0.005	5.47	15.08	49	0.904	9.002	14.035	49	0	0.977	9.238
C44	J44	8255	0	7.401	15.324	8051	0.005	7.491	15.324	204	0.641	9.483	13.46	204	0	2.765	12.192
C44	J45	17928	0	5.667	15.31	17589	0.003	5.741	15.31	339	0.036	8.162	14.158	339	0	0.958	11.477
C44	J47	2761	0	8.014	15.294	2666	0	8.132	15.294	95	1.974	9.462	13.909	95	0	3.091	13.429
C44	J90	6134	0	8.19	15.302	5945	0.019	8.323	15.302	189	0.966	10.07	13.733	189	0	3.529	11.562
C44	J96	3147	0	8.655	15.091	3052	0.008	8.767	15.091	95	0.4	9.331	13.178	95	0	3.652	11.587
C44	J98	5459	0	8.98	15.302	5283	0.008	9.12	15.302	176	1.517	10.508	13.443	176	0	4.062	11.587
C44	K02	2068	0	5.955	13.909	2029	0.005	6.021	13.909	39	2.103	7.806	12.447	39	0	2.836	11.154
C44	K13	1998	0	6.078	14.432	1940	0.005	6.179	14.432	58	1.821	8.163	13.06	58	0	2.381	11.417
C44	K20	4993	0	6.215	15.332	4888	0.005	6.29	15.332	105	0.988	8.31	14.122	105	0	3.184	10.62
C44	K21	23017	0	7.458	15.297	22431	0	7.565	15.297	586	0.285	9.449	14.158	586	0	2.775	12.567
C44	K22	6498	0	7.116	15.349	6357	0.005	7.234	15.349	141	1.079	9.509	14.122	141	0	3.236	13.095
C44	K25	3032	0	6.832	15.33	2980	0.003	6.884	15.33	52	3.77	9.173	13.736	52	0	2.704	11.598
C44	K29	20366	0	6.503	15.332	19991	0	6.571	15.332	375	0.172	9.019	14.158	375	0	3.225	11.598
C44	K30	6231	0	4.542	14.212	6145	0.003	4.564	14.212	86	1.563	7.188	13.668	86	0	2.691	10.549
C44	K31	8731	0	7.359	15.332	8516	0.005	7.438	15.332	215	0.285	9.78	15.001	215	0	3.255	12.384
C44	K43	2147	0.005	6.371	14.221	2092	0.005	6.493	14.221	55	1.429	9.104	12.479	55	0.219	4.416	11.806
C44	K44	20488	0	6.659	15.291	20088	0	6.735	15.291	400	0.172	9.201	15.316	400	0	3.049	11.253
C44	K52	8367	0	4.466	14.831	8218	0.005	4.494	14.831	149	0.726	9.873	14.53	149	0	3.143	12.915
C44	K56	4004	0.011	7.55	15.19	3911	0.011	7.631	15.19	93	1.821	9.906	13.457	93	0.036	3.776	12.501
C44	K57	26980	0	7.273	15.324	26372	0.003	7.359	15.324	608	0.175	9.431	15.34	608	0	3.307	12.915
C44	K58	6960	0	7.722	15.414	6812	0.005	7.804	15.414	148	0.895	9.655	13.966	148	0	2.518	11.935
C44	K59	13650	0	7.907	15.354	13266	0.003	8.022	15.354	384	1.821	10.173	14.53	384	0	3.583	12.772
C44	K62	11180	0	5.893	14.979	10992	0.003	5.936	14.979	188	0.98	9.646	14.084	188	0	3.583	12.233
C44	K63	13167	0	7.195	15.384	12866	0.005	7.291	15.384	301	0.98	9.55	15.239	301	0	3.318	12.69
C44	K64	9867	0	9.613	15.393	9579	5.802	9.67	15.393	288	5.966	10.193	15.319	288	0	4.1	12.036
C44	K66	3864	0	7.799	15.354	3775	0.03	7.874	15.354	89	1.429	9.416	13.982	89	0	3.231	11.072
C44	K76	5241	0	8.824	15.362	5093	0.014	8.934	15.362	148	0.52	10.004	13.397	148	0	2.949	12.961
C44	K80	10315	0	6.404	15.239	10130	0.003	6.461	15.239	185	0.69	9.659	14.051	185	0	3.223	12.961
C44	K81	1573	0	6.697	14.338	1548	0.016	6.771	14.338	25	4.978	9.977	13.098	25	0	2.678	8.676
C44	K83	2306	0	8.2	15.343	2251	0.033	8.331	15.343	55	3.926	10.853	14.051	55	0	4.4	10.867
C44	K92	8974	0	7.035	15.354	8774	0.003	7.121	15.354	200	1.489	9.462	13.873	200	0	2.635	11.505
C44	L03	4829	0	7.425	15.272	4694	0.008	7.532	15.272	135	1.459	9.944	13.933	135	0	3.57	11.841
C44	L57	2053	0	5.884	15.376	1513	0.011	7.628	15.376	540	0.041	8.594	13.857	540	0	0.534	11.633
C44	L72	2678	0	5.41	14.987	2603	0.011	5.558	14.987	75	0.23	7.439	12.917	75	0	0.939	9.835
C44	L82	1939	0	5.834	14.119	1623	0.005	6.853	14.119	316	0.34	8.889	13.648	316	0	0.459	12.373
C44	L90	1724	0	5.121	14.292	1528	0.008	5.86	14.292	196	0.613	8.04	13	196	0	0.641	12.025
C44	L98	3380	0	6.995	14.284	2932	0.003	7.748	14.284	448	0.255	8.864	13.889	448	0	1.222	11.559
C44	M06	4583	0	6.878	15.33	4460	0.011	7.025	15.33	123	1.09	8.89	15.215	123	0	2.445	12.436
C44	M13	16544	0	7.414	15.272	16027	0.005	7.551	15.272	517	0.534	9	15.362	517	0	2.023	12.386
C44	M15	6456	0	7.807	15.319	6256	0.005	7.95	15.319	200	0.471	9.28	13.758	200	0	2.745	12.373
C44	M16	11447	0	7.146	15.379	11165	0.003	7.255	15.379	282	1.101	9.147	14.059	282	0	3.221	13.249
C44	M17	15698	0	6.522	15.324	15354	0.003	6.626	15.324	344	0.219	9.321	13.832	344	0	2.968	12.192
C44	M19	23437	0	7.756	15.376	22720	0	7.877	15.376	717	0.277	9.566	14.462	717	0	2.664	11.768
C44	M20	7008	0	4.986	15.195	6911	0.003	5.016	15.195	97	0.227	7.628	13.142	97	0	2.516	11.316
C44	M23	5884	0.003	4.351	15.157	5827	0.003	4.361	15.157	57	1.065	6.919	12.959	57	0.066	3.203	12.707
C44	M25	10795	0	7.13	15.228	10566	0.003	7.203	15.228	229	0.542	9.659	15.1	229	0	3.05	12.959
C44	M35	3445	0	7.855	14.82	3338	0.003	8.003	14.82	107	2.921	9.703	14.188	107	0	2.617	11.075
C44	M43	2418	0	7.561	14.943	2353	0.036	7.685	14.943	65	1.823	9.427	13.282	65	0	3.609	10.374
C44	M47	9599	0	7.636	15.217	9303	0.003	7.773	15.217	296	1.194	9.787	15.228	296	0	3.061	13.429
C44	M48	5204	0	7.678	15.124	5046	0.005	7.806	15.124	158	0.701	9.691	13.889	158	0	3.032	11.017
C44	M51	6432	0	7.119	15.272	6286	0.014	7.234	15.272	146	1.227	9.472	13.911	146	0	3.027	11.644
C44	M54	13035	0	7.518	15.31	12698	0	7.628	15.31	337	0.832	9.966	15.362	337	0	3.272	13.249
C44	M65	3623	0	5.971	14.108	3554	0.003	6.032	14.108	69	1.667	8.408	13.55	69	0	3.179	11.146
C44	M67	2210	0	5.525	15.091	2168	0.016	5.591	15.091	42	2.259	7.268	10.826	42	0	2.489	7.902
C44	M75	5536	0	5.32	14.867	5464	0.003	5.358	14.867	72	0.925	8.475	14.141	72	0	2.398	12.019
C44	M79	11467	0	7.362	15.365	11222	0.005	7.45	15.365	245	0.898	9.698	14.322	245	0	3.127	14.174
C44	M81	13035	0	8.006	15.316	12549	0.005	8.159	15.316	486	0.512	9.746	14.661	486	0	2.522	12.646
C44	M85	4130	0	9.362	15.053	3942	0.093	9.533	15.053	188	0.227	10.634	14.248	188	0	2.801	12.296
C44	N13	2179	0	7.776	14.552	2117	0.008	7.874	14.552	62	1.925	10.233	13.356	62	0	3.288	12.217
C44	N17	8236	0	9.062	15.362	7956	0.008	9.184	15.362	280	2.018	10.293	14.045	280	0	3.865	12.217
C44	N18	9284	0	8.868	15.453	8918	0.016	8.993	15.453	366	0.917	10.022	14.136	366	0	2.374	13.249
C44	N20	1848	0	6.843	14.152	1813	0.011	6.954	14.152	35	2.563	8.893	13.679	35	0	2.639	12.386
C44	N28	2393	0	8.485	15.182	2318	0.011	8.62	15.182	75	0.966	10.185	14.051	75	0	3.6	10.845
C44	N30	2019	0	6.07	13.996	1995	0	6.119	13.996	24	2.292	7.388	11.579	24	0	2.32	8.865
C44	N32	3746	0	6.931	15.215	3678	0.003	7.002	15.215	68	2.426	9.34	13.306	68	0	2.882	9.763
C44	N39	14402	0	6.538	15.275	14094	0	6.623	15.275	308	0.4	9.124	14.303	308	0	3.303	12.901
C44	N73	1938	0.03	5.695	14.103	1916	0.03	5.709	14.103	22	0.279	9.286	11.699	22	0.12	3.84	10.984
C44	N80	1657	0	4.739	13.599	1647	0.005	4.753	13.599	10	1.665	8.415	13.038	10	0	1.554	10.598
C44	N81	9517	0	5.057	15.319	9375	0.003	5.101	15.319	142	0.745	8.145	13.12	142	0	2.383	12.671
C44	N83	3507	0	5.78	14.889	3437	0.003	5.854	14.889	70	0.279	10.256	13.377	70	0	3.429	11.099
C44	N84	6124	0	4.741	15.127	6066	0	4.765	15.127	58	0.925	8.583	13.12	58	0.019	2.375	12.671
C44	N85	3787	0	5.284	14.166	3744	0.005	5.339	14.166	43	1.361	9.216	13.038	43	0	2.155	10.149
C44	N88	1359	0	5.758	14.987	1342	0.06	5.781	14.987	17	1.955	9.659	13.12	17	0	2.891	12.671
C44	N90	1805	0	6.314	15.31	1779	0.003	6.363	15.31	26	1.506	10.445	13.049	26	0	3.124	12.69
C44	N92	3821	0.003	2.924	13.112	3810	0.003	2.934	13.112	11	0.279	2.289	11.858	11	0.038	1.177	6.505
C44	N93	1389	0	4.789	13.621	1373	0	4.813	13.621	16	2.034	8.982	13.372	16	0.016	2.304	11.001
C44	N94	1091	0.019	3.839	13.963	1083	0.019	3.869	13.963	8	2.289	7.989	11.269	8	0.096	0.987	4.526
C44	N95	6426	0	5.439	15.209	6367	0.005	5.47	15.209	59	2.182	9.613	12.833	59	0	2.891	9.813
C44	O68	121	0.049	1.298	6.943	121	0.049	1.298	6.943	0				0
C44	O70	111	0.027	1.18	4.882	111	0.027	1.18	4.882	0				0
C50	A09	10608	0	7.639	15.253	10138	0.014	7.803	15.253	470	1.18	8.753	14.229	470	0	2.268	13.818
C50	A41	5647	0	8.181	15.362	4831	0.008	8.775	15.362	816	0.203	7.428	14.264	816	0	0.37	13.197
C50	B37	3003	0	7.888	15.332	2768	0	8.258	15.332	235	0.279	8.038	13.566	235	0	1.503	12.77
C50	B95	2505	0	7.198	15.215	2297	0.003	7.647	15.215	208	0.093	7.35	14.36	208	0	0.611	10.396
C50	B96	6649	0	6.965	15.362	6331	0.005	7.184	15.362	318	0.093	8.675	14.177	318	0	2.155	12.173
C50	C18	2315	0	7.127	15.379	2243	0.085	7.228	15.379	72	1.073	9.758	13.815	72	0	3.921	11.836
C50	C34	2432	0	7.287	15.204	2317	0.019	7.529	15.204	115	0.4	8.583	14.93	115	0	1.884	12.118
C50	C44	7971	0	7.149	15.362	7733	0.005	7.228	15.362	238	1.651	9.102	13.865	238	0	4.333	13.454
C50	C77	5496	0	2.423	15.327	2918	0.016	7.539	15.327	2578	0.014	6.405	15.343	2578	0	0	11.904
C50	C78	5523	0	6.711	15.247	4667	0.052	7.507	15.247	856	0.063	8.4	15.012	856	0	2.259	13.246
C50	C79	3825	0	6.431	15.187	2962	0.022	7.698	15.187	863	0.104	8.107	14.93	863	0	1.947	13.136
C50	D05	1784	0	4.192	15.171	1269	0.014	6.226	15.171	515	0.12	7.464	15.157	515	0	0	10.237
C50	D12	9979	0	7.603	15.053	9702	0.005	7.692	15.053	277	0.46	9.684	13.591	277	0	3.978	12.482
C50	D17	1951	0	5.887	13.93	1905	0.003	5.977	13.93	46	2.24	8.111	12.887	46	0	2.715	11.951
C50	D22	1887	0	5.621	14.136	1830	0.016	5.718	14.136	57	0.35	8.129	13.818	57	0	1.533	12.567
C50	D23	1373	0	4.942	14.223	1323	0.016	4.98	14.223	50	0.991	7.989	12.876	50	0	2.852	8.945
C50	D25	5295	0	4.824	14.251	5151	0	4.942	14.251	144	0.687	8.334	14.738	144	0	2.327	11.253
C50	D50	9701	0	7.655	15.379	9379	0.003	7.798	15.379	322	0.348	9.491	15.286	322	0	3.383	12.893
C50	D64	11267	0	7.206	15.324	10707	0.003	7.425	15.324	560	0.115	9.224	15.343	560	0	1.745	12.457
C50	D70	2998	0	4.667	15.226	2102	0.082	6.828	15.226	896	0.104	5.566	13.837	896	0	0.287	11.439
C50	E03	16756	0	6.27	15.001	16134	0	6.448	15.001	622	0.068	7.128	15.028	622	0	0	12.52
C50	E04	1690	0	6.942	15.182	1621	0.014	7.08	15.182	69	0.726	7.702	13.555	69	0	1.462	12.145
C50	E05	2188	0	7.314	15.261	2092	0.014	7.502	15.261	96	0.964	8.341	13.397	96	0	1.403	9.829
C50	E11	12394	0	6.657	15.414	11947	0.011	6.834	15.414	447	0.055	7.77	14.552	447	0	0.934	12.906
C50	E55	3180	0	9.468	15.105	3027	0.068	9.61	15.105	153	2.809	10.155	15.045	153	0	3.792	11.548
C50	E66	16612	0	7.713	15.379	15666	0.003	7.978	15.379	946	0.107	9.091	15.319	946	0	0.105	13.312
C50	E78	25066	0	6.795	15.368	24106	0	6.987	15.368	960	0.03	8.138	14.651	960	0	0.298	13.126
C50	E83	3678	0	9.091	15.302	3396	0.014	9.41	15.302	282	1.216	9.907	15.362	282	0	2.826	13.369
C50	E86	4534	0	8.752	15.31	4269	0.049	8.958	15.31	265	0.572	9.128	14.229	265	0	2.689	13.818
C50	E87	10043	0	9.005	15.31	9515	0.052	9.213	15.31	528	0.446	9.654	15.362	528	0	2.773	13.471
C50	F05	2772	0	10.286	15.324	2634	0.183	10.425	15.324	138	4.717	10.823	13.903	138	0	3.622	13.553
C50	F10	1997	0	7.22	15.031	1912	0.003	7.369	15.031	85	1.687	8.359	14.374	85	0	0.802	11.653
C50	F17	10368	0	5.819	14.831	9961	0.003	5.977	14.831	407	0.501	6.902	14.254	407	0	0	12.132
C50	F32	15459	0	7.255	15.138	14787	0.003	7.439	15.138	672	0.047	8.719	15.124	672	0	0.972	14.473
C50	F41	12999	0	8.364	15.184	12287	0.008	8.589	15.184	712	0.066	9.492	14.615	712	0	0.995	14.174
C50	G40	2048	0	6.277	14.141	1989	0.005	6.426	14.141	59	0.654	7.915	13.098	59	0	1.766	10.399
C50	G43	4102	0	7.835	15.291	3949	0.011	7.997	15.291	153	0.504	9.032	15.154	153	0	0.966	11.721
C50	G47	2933	0	7.338	14.889	2827	0.003	7.466	14.889	106	0.808	9.718	13.911	106	0	1.839	12.326
C50	G55	3705	0	7.209	15.111	3602	0.005	7.323	15.111	103	2.097	8.561	13.128	103	0	3.272	10.878
C50	G56	5697	0	5.569	15.105	5560	0.003	5.641	15.105	137	0.706	8.389	13.405	137	0	2.377	11.206
C50	H02	3445	0	6.524	14.683	3353	0.003	6.618	14.683	92	1.331	9.067	13.698	92	0	3.443	10.831
C50	H04	2303	0	7.417	14.453	2230	0.014	7.531	14.453	73	1.057	9.421	13.566	73	0	2.828	9.969
C50	H25	15938	0	8.683	15.453	15396	0.003	8.794	15.453	542	1.769	9.806	14.733	542	0	4.277	13.241
C50	H26	19124	0	8.184	15.412	18510	0.003	8.311	15.412	614	0.789	9.848	14.848	614	0	4.111	13.241
C50	H35	5734	0	8.772	15.272	5498	0.019	8.898	15.272	236	0.821	9.824	14.013	236	0	3.54	12.666
C50	H40	5856	0	8.129	15.231	5653	0.011	8.258	15.231	203	0.082	9.18	14.968	203	0	2.639	12.666
C50	H52	5162	0.014	9.88	14.432	4978	0.014	9.992	14.432	184	1.191	10.028	13.495	184	0.055	4.556	12.403
C50	H53	3195	0	7.869	14.311	3073	0	8.03	14.311	122	1.577	9.58	12.89	122	0	3.098	11.154
C50	H91	4317	0	8.794	15.182	4114	0.016	8.984	15.182	203	0.611	9.626	14.347	203	0	2.105	13.572
C50	I08	2943	0	9.454	15.078	2833	0.016	9.585	15.078	110	2.59	10.394	13.257	110	0	2.945	11.814
C50	I10	50715	0	6.193	15.346	48842	0	6.363	15.346	1873	0.014	7.242	14.234	1873	0	0	12.619
C50	I20	7142	0	6.227	15.31	6947	0.005	6.311	15.31	195	0.364	8.778	15.127	195	0	2.724	12.562
C50	I21	3252	0	7.856	15.31	3159	0.008	8.028	15.31	93	3.535	9.673	13.413	93	0	4.778	11.653
C50	I25	11235	0	7.023	15.31	10908	0.005	7.12	15.31	327	0.244	8.934	15.313	327	0	2.905	13.197
C50	I26	3225	0	7.74	15.497	2971	0.025	8.082	15.497	254	0.824	9.262	13.722	254	0	2.735	12.296
C50	I34	2508	0	8.284	15.294	2378	0.016	8.529	15.294	130	0.791	9.346	13.755	130	0	2.252	10.924
C50	I35	2436	0	8.453	15.291	2338	0.008	8.631	15.291	98	0.654	9.384	13.421	98	0	1.373	12.271
C50	I44	3639	0	8.471	15.294	3501	0.049	8.63	15.294	138	0.594	9.825	14.223	138	0	2.023	11.346
C50	I47	2040	0	7.312	15.278	1963	0.025	7.472	15.278	77	0.392	8.512	13.334	77	0	3.094	11.247
C50	I48	10834	0	8	15.362	10416	0.005	8.166	15.362	418	0.178	9.61	13.939	418	0	2.783	13.572
C50	I49	2624	0	8.234	15.302	2510	0.005	8.377	15.302	114	0.797	9.208	13.774	114	0	1.76	12.022
C50	I50	5201	0	8.78	15.031	4982	0.011	8.934	15.031	219	0.668	9.481	13.588	219	0	2.691	12.23
C50	I51	5115	0	9.032	15.302	4907	0.016	9.164	15.302	208	0.81	9.952	15.127	208	0	3.225	12.562
C50	I63	2924	0	8.315	14.93	2836	0.033	8.397	14.93	88	0.704	10.225	13.591	88	0	3.948	10.555
C50	I67	3827	0	9.227	15.302	3670	0	9.384	15.302	157	1.281	10.423	13.591	157	0	3.277	12.17
C50	I73	3254	0	8.003	14.9	3120	0.005	8.167	14.9	134	0.616	9.26	13.435	134	0	1.925	11.083
C50	I80	2402	0	7.573	15.258	2223	0.025	7.932	15.258	179	0.386	8.553	15.009	179	0	1.325	13.197
C50	I83	3699	0	6.264	14.289	3602	0.005	6.344	14.289	97	2.24	9.49	14.297	97	0	2.418	10.404
C50	I84	8628	0	3.951	9.202	8509	0.003	3.986	9.202	119	0.493	5.306	9.98	119	0	2.163	6.943
C50	I95	7218	0	8.616	15.217	6860	0	8.816	15.217	358	0.307	9.911	15.124	358	0	2.501	11.653
C50	J18	9533	0	7.926	15.324	9009	0	8.178	15.324	524	0.353	8.965	14.185	524	0	2.637	13.553
C50	J22	6137	0	7.422	15.447	5789	0.005	7.672	15.447	348	0.422	8.19	13.413	348	0	1.44	12.154
C50	J34	1630	0.005	5.458	15.08	1602	0.005	5.51	15.08	28	1.84	8.875	12.975	28	0.019	3.442	12.348
C50	J44	8055	0	7.409	15.324	7782	0.005	7.548	15.324	273	0.129	8.378	15.275	273	0	1.643	12.208
C50	J45	17612	0	5.613	15.31	16972	0.003	5.78	15.31	640	0.107	6.965	15.127	640	0	0	12.562
C50	J47	2729	0	7.869	15.294	2606	0	8.062	15.294	123	0.137	9.714	14.141	123	0	2.738	11.455
C50	J90	5740	0	8.121	15.302	5317	0.019	8.419	15.302	423	0.104	9.394	13.588	423	0	2.987	13.011
C50	J96	3042	0	8.592	15.091	2899	0.008	8.759	15.091	143	0.578	8.92	14.051	143	0	3.094	11.814
C50	J98	5280	0	8.875	15.302	4959	0.008	9.128	15.302	321	1.071	9.695	14.891	321	0	2.968	11.68
C50	K02	1992	0	5.922	13.909	1932	0.005	6	13.909	60	1.539	8.385	12.537	60	0	3.47	11.863
C50	K13	1963	0	6.048	14.432	1905	0.011	6.149	14.432	58	0.394	8.404	13.662	58	0	2.758	9.709
C50	K20	4912	0	6.208	15.332	4808	0.005	6.293	15.332	104	0.433	8.399	12.644	104	0	3.207	11.751
C50	K21	22594	0	7.373	15.113	21651	0	7.562	15.113	943	0.178	8.961	14.738	943	0	1.292	14.473
C50	K22	6412	0	7.082	15.053	6245	0.005	7.187	15.053	167	1.662	9.035	15.349	167	0	3.729	13.577
C50	K25	3001	0	6.782	15.33	2934	0.003	6.857	15.33	67	1.884	8.671	12.17	67	0	2.99	11.42
C50	K29	20094	0	6.501	15.332	19626	0	6.574	15.332	468	0.433	8.834	14.968	468	0	3.368	14.473
C50	K30	6168	0	4.498	14.212	6045	0.003	4.542	14.212	123	0.958	7.518	13.194	123	0	1.528	12.86
C50	K31	8595	0	7.321	15.332	8325	0.005	7.453	15.332	270	0.701	9.297	14.379	270	0	4.033	13.577
C50	K43	2062	0	6.307	14.221	2001	0.005	6.475	14.221	61	2.094	8.778	13.238	61	0	2.401	10.735
C50	K44	20142	0	6.637	15.316	19576	0	6.724	15.316	566	0.181	8.717	14.733	566	0	3.035	14.473
C50	K52	8177	0	4.414	14.831	7892	0.005	4.564	14.831	285	0.32	8.211	14.185	285	0	1.462	12.156
C50	K56	3903	0.008	7.521	15.19	3776	0.011	7.633	15.19	127	0.501	10.095	14.185	127	0.008	4.134	11.491
C50	K57	26509	0	7.261	15.34	25765	0.003	7.359	15.34	744	0.474	9.31	14.653	744	0	3.696	14.473
C50	K58	6864	0	7.577	15.414	6609	0.005	7.789	15.414	255	0.181	8.852	14.04	255	0	0.433	11.836
C50	K59	13299	0	7.822	15.354	12661	0.003	8.041	15.354	638	0.181	9.377	15.275	638	0	2.47	12.408
C50	K62	11015	0	5.878	14.979	10776	0.003	5.944	14.979	239	0.493	8.915	13.892	239	0	3.663	12.482
C50	K63	12913	0	7.173	15.384	12567	0.005	7.275	15.384	346	1.131	9.392	15.286	346	0	4.067	12.482
C50	K64	9769	0	9.613	15.393	9433	5.802	9.679	15.393	336	6.149	9.928	14.07	336	0	4.14	13.246
C50	K66	3773	0.03	7.762	15.354	3664	0.03	7.873	15.354	109	0.668	9.32	13.512	109	0.129	3.691	11.978
C50	K76	5106	0	8.761	15.362	4833	0.019	8.964	15.362	273	0.134	9.703	15.127	273	0	2.642	14.174
C50	K80	10080	0	6.362	15.239	9809	0.003	6.481	15.239	271	0.211	9.114	15.006	271	0	3.296	13.328
C50	K81	1531	0	6.727	14.338	1492	0.016	6.804	14.338	39	2.53	9.323	14.182	39	0	4.11	10.582
C50	K83	2247	0	8.11	15.343	2139	0.033	8.362	15.343	108	1.407	9.339	14.744	108	0	3.013	11.576
C50	K92	8803	0	7.004	15.354	8528	0.003	7.13	15.354	275	1.544	8.989	15.343	275	0	3.195	12.323
C50	L03	4667	0	7.291	15.272	4306	0.008	7.583	15.272	361	0.298	8.071	14.399	361	0	1.394	11.833
C50	L57	2188	0	7.663	15.376	2132	0.008	7.741	15.376	56	1.613	9.26	13.117	56	0	4.216	11.907
C50	L72	2635	0	5.459	14.987	2573	0.011	5.531	14.987	62	1.481	8.801	13.219	62	0	2.266	11.067
C50	L82	1974	0	6.998	14.119	1904	0.005	7.116	14.119	70	0.704	8.541	13.818	70	0	1.865	12.567
C50	L90	1691	0	5.514	14.292	1508	0.008	6.21	14.292	183	0.312	7.173	13.837	183	0	1.725	11.863
C50	L98	3567	0	7.606	14.141	3411	0.003	7.803	14.141	156	0.701	9.38	14.284	156	0	2.908	13.197
C50	M06	4572	0	6.837	15.33	4413	0.011	7.031	15.33	159	0.055	8.151	14.223	159	0	0.548	11.253
C50	M13	16274	0	7.406	15.412	15541	0.005	7.609	15.412	733	0.014	8.318	14.848	733	0	0.758	13.126
C50	M15	6400	0	7.7	15.319	6123	0.005	7.918	15.319	277	0.227	9.35	13.213	277	0	1.186	11.978
C50	M16	11313	0	7.146	15.379	11006	0.003	7.239	15.379	307	0.099	9.084	14.744	307	0	3.233	11.653
C50	M17	15431	0	6.511	15.324	14955	0.003	6.637	15.324	476	0.211	8.72	14.193	476	0	2.717	12.186
C50	M19	23052	0	7.74	15.376	22118	0	7.904	15.376	934	0.112	9.167	15.012	934	0	1.837	13.126
C50	M20	6925	0	4.964	15.195	6829	0.003	4.986	15.195	96	1.415	8.141	13.334	96	0	3.989	11.639
C50	M23	5815	0	4.356	15.157	5733	0.003	4.37	15.157	82	1.506	6.787	14.108	82	0	3.069	10.875
C50	M25	10599	0	7.094	15.228	10276	0.003	7.217	15.228	323	0.372	9.112	15.127	323	0	3.009	13.197
C50	M35	3434	0	7.848	14.82	3327	0.003	7.995	14.82	107	0.986	8.868	12.652	107	0	1.476	9.585
C50	M43	2392	0	7.536	14.943	2311	0.052	7.685	14.943	81	0.438	8.947	13.005	81	0	2.557	11.806
C50	M47	9420	0	7.666	15.228	9077	0.003	7.819	15.228	343	0.181	9.314	14.226	343	0	2.032	12.551
C50	M48	5122	0	7.689	15.124	4954	0.005	7.806	15.124	168	2.092	9.47	14.106	168	0	3.327	12.145
C50	M51	6345	0	7.053	15.272	6152	0.014	7.188	15.272	193	0.112	9.15	13.591	193	0	2.612	13.071
C50	M54	12755	0	7.485	15.362	12261	0	7.655	15.362	494	0.517	9.112	14.16	494	0	2.663	13.071
C50	M65	3561	0.003	5.991	13.873	3478	0.003	6.08	13.873	83	0.838	7.83	14.108	83	0.778	3.064	9.432
C50	M67	2189	0	5.596	15.091	2155	0.016	5.673	15.091	34	2.694	6.887	11.417	34	0	2.586	9.142
C50	M75	5489	0	5.328	14.867	5408	0.005	5.358	14.867	81	0.695	8.991	12.764	81	0	2.557	11.16
C50	M79	11233	0	7.261	15.365	10730	0.005	7.453	15.365	503	0.211	8.597	14.322	503	0	1.958	14.108
C50	M81	12729	0	7.926	15.316	11967	0.005	8.192	15.316	762	0.222	9.197	15.201	762	0	2.605	14.174
C50	M85	4017	0	9.208	15.053	3660	0.093	9.514	15.053	357	0.676	9.895	14.987	357	0	3.045	14.174
C50	N13	2110	0	7.689	14.078	2000	0.008	7.819	14.078	110	0.816	9.558	14.552	110	0	3.192	12.906
C50	N17	7947	0	8.989	15.362	7497	0.008	9.197	15.362	450	0.816	9.885	14.229	450	0	2.852	13.818
C50	N18	9165	0	8.835	15.302	8756	0.016	8.976	15.302	409	0.279	9.679	15.453	409	0	2.319	12.666
C50	N20	1825	0	6.782	14.152	1765	0.011	6.935	14.152	60	0.753	9.173	13.334	60	0	2.706	11.735
C50	N28	2341	0	8.34	15.182	2231	0.011	8.589	15.182	110	1.21	9.774	13.596	110	0	2.638	11.187
C50	N30	1972	0	5.934	13.996	1915	0	6.032	13.996	57	1.98	8.63	13.692	57	0	2.951	9.03
C50	N32	3686	0	6.845	15.215	3570	0.003	6.987	15.215	116	2.357	8.676	13.575	116	0	3.594	12.551
C50	N39	14055	0	6.464	14.99	13480	0	6.623	14.99	575	0.367	8.624	15.275	575	0	2.494	13.027
C50	N73	1905	0.003	5.594	14.103	1843	0.03	5.635	14.103	62	1.339	8.553	13.123	62	0.003	3.361	11.206
C50	N80	1617	0	4.682	13.599	1581	0.005	4.723	13.599	36	1.15	7.781	12.833	36	0	3.001	9.043
C50	N81	9337	0	5.054	14.248	9153	0.003	5.117	14.248	184	0.687	8.118	15.319	184	0	2.713	13.312
C50	N83	3426	0	5.78	14.889	3328	0.003	5.914	14.889	98	0.537	8.568	14.223	98	0	2.055	11.253
C50	N84	5868	0	4.704	15.127	5659	0	4.772	15.127	209	0.022	7.568	13.23	209	0	3.102	10.82
C50	N85	3652	0	5.161	14.166	3507	0.005	5.279	14.166	145	0.17	8.43	13.714	145	0	3.466	11.332
C50	N88	1325	0.06	5.728	14.987	1277	0.06	5.821	14.987	48	1.78	8.211	13.714	48	0.331	3.643	11.332
C50	N90	1760	0	6.216	15.31	1706	0.003	6.307	15.31	54	0.972	9.325	13.131	54	0	4.045	11.817
C50	N92	3727	0	2.924	13.112	3698	0.003	2.935	13.112	29	0.17	6.516	13.005	29	0	1.977	9.481
C50	N93	1357	0	4.693	13.484	1315	0	4.758	13.484	42	2.056	8.184	13.621	42	0.016	2.197	11.42
C50	N94	1076	0.019	3.836	13.963	1063	0.019	3.839	13.963	13	3.713	6.494	11.573	13	0.189	3.617	8.118
C50	N95	6179	0	5.405	15.209	5941	0.005	5.514	15.209	238	0.537	8.488	13.714	238	0	3.509	11.639
C50	O68	119	0.049	1.281	6.943	119	0.049	1.281	6.943	0				0
C50	O70	109	0.027	1.062	4.882	109	0.027	1.062	4.882	0				0
C77	A09	10864	0	7.633	14.993	10416	0.014	7.806	14.993	448	1.18	8.451	15.253	448	0	0.583	11.078
C77	A41	5775	0	8.101	15.362	5037	0.008	8.652	15.362	738	0.211	8.026	15.253	738	0	0.337	12.548
C77	B37	3080	0	7.735	15.332	2767	0	8.238	15.332	313	0.29	8.378	15.215	313	0	0.37	10.155
C77	B95	2564	0	7.035	15.072	2356	0.003	7.542	15.072	208	0.107	7.847	15.215	208	0	0.475	11.075
C77	B96	6825	0	6.864	15.362	6441	0.005	7.173	15.362	384	0.364	8.118	15.215	384	0	0.582	10.67
C77	C18	2017	0	6.76	15.379	1797	0.085	7.368	15.379	220	0.088	7.915	13.495	220	0	0	11.442
C77	C34	2201	0	6.215	15.204	1776	0.019	7.55	15.204	425	0.033	7.852	14.93	425	0	0	12.118
C77	C44	8231	0	7.201	15.362	8107	0.005	7.264	15.362	124	0.668	8.995	15.121	124	0	2.485	11.373
C77	C50	9892	0	5.04	15.275	8080	0.005	6.416	15.275	1812	0.014	6.26	15.343	1812	0	0	9.314
C77	C78	5483	0	5.035	15.247	3930	0.052	7.229	15.247	1553	0.055	8.268	15.102	1553	0	0.23	12.997
C77	C79	3938	0	4.489	15.187	2583	0.016	7.264	15.187	1355	0.118	8.216	14.93	1355	0	0.575	12.827
C77	D05	2109	0	6.007	15.171	2008	0.014	6.285	15.171	101	0.287	7.201	13.958	101	0	0	8.206
C77	D12	10161	0	7.655	15.053	10015	0.005	7.724	15.053	146	2.196	9.37	13.654	146	0	2.229	12.189
C77	D17	2023	0	5.843	13.832	1994	0.003	5.943	13.832	29	2.24	9.284	13.93	29	0	2.174	7.948
C77	D22	1939	0	5.646	14.136	1910	0.016	5.713	14.136	29	0.98	7.94	13.818	29	0	1.752	5.073
C77	D23	1411	0	4.92	14.223	1390	0.016	4.971	14.223	21	0.786	6.642	11.603	21	0	1.933	7.551
C77	D25	5441	0	4.794	14.738	5350	0	4.879	14.738	91	0.947	8.8	14.185	91	0	0.747	9.81
C77	D50	9801	0	7.751	15.379	9610	0.003	7.84	15.379	191	0.348	9.67	15.291	191	0	1.55	11.132
C77	D64	11415	0	7.138	15.324	10786	0.003	7.453	15.324	629	0.178	8.11	15.343	629	0	0.457	12.093
C77	D70	3034	0	4.947	15.226	2338	0.011	6.563	15.226	696	0.211	6.074	14.262	696	0	0.256	9.55
C77	E03	17140	0	6.348	15.028	16861	0	6.429	15.028	279	0.068	7.299	13.772	279	0	0.115	11.713
C77	E04	1743	0	6.91	15.182	1696	0.014	7.012	15.182	47	1.938	8.058	13.049	47	0	1.506	12.022
C77	E05	2256	0	7.362	15.261	2200	0.014	7.506	15.261	56	1.213	8.115	12.677	56	0	0.378	8.318
C77	E11	12627	0	6.763	15.414	12428	0.005	6.845	15.414	199	0.287	8.227	13.958	199	0	0.151	8.206
C77	E55	3255	0	9.525	15.105	3178	0.068	9.594	15.105	77	2.335	10.442	15.045	77	0	1.604	10.226
C77	E66	17005	0	7.891	15.379	16642	0.003	7.988	15.379	363	0.088	9.298	15.053	363	0	0.326	12.449
C77	E78	25652	0	6.886	15.368	25257	0	6.976	15.368	395	0.033	8.151	13.818	395	0	0.203	12.548
C77	E83	3771	0	8.931	15.302	3376	0.014	9.401	15.302	395	0.578	9.544	15.362	395	0	0.408	10.733
C77	E86	4610	0	8.609	15.31	4186	0.052	9.002	15.31	424	0.405	8.657	15.253	424	0	0.501	12.304
C77	E87	10275	0	8.917	15.31	9592	0.033	9.212	15.31	683	0.238	9.481	15.362	683	0	0.553	10.629
C77	F05	2854	0	10.289	15.324	2734	0.06	10.42	15.324	120	0.211	10.47	15.198	120	0	1.065	10.155
C77	F10	2041	0	7.343	15.031	2016	0.003	7.364	15.031	25	1.796	9.813	12.6	25	0	1.802	10.429
C77	F17	10532	0	5.925	14.831	10345	0.003	5.991	14.831	187	0.753	7.261	13.799	187	0	0.12	10.804
C77	F32	15832	0	7.353	15.138	15500	0.003	7.447	15.138	332	0.047	8.82	14.536	332	0	0.626	12.022
C77	F41	13292	0	8.503	15.184	12976	0.008	8.598	15.184	316	0.438	9.383	14.615	316	0	0.4	11.439
C77	G40	2087	0	6.316	14.141	2044	0.005	6.437	14.141	43	0.375	6.867	12.753	43	0	0.95	10.199
C77	G43	4204	0	7.952	15.146	4142	0.011	8.003	15.146	62	0.504	9.687	15.291	62	0	0.999	9.583
C77	G47	2977	0	7.453	14.889	2936	0.003	7.506	14.889	41	3.08	10.336	12.989	41	0	0.893	11.439
C77	G55	3792	0	7.194	15.111	3706	0.005	7.305	15.111	86	1.457	8.724	14.536	86	0	1.014	9.873
C77	G56	5861	0	5.599	15.105	5809	0.003	5.626	15.105	52	1.541	8.29	12.827	52	0	2.214	9.416
C77	H02	3571	0	6.566	14.683	3523	0.003	6.612	14.683	48	2.721	9.852	12.912	48	0	2.613	10.015
C77	H04	2373	0	7.485	14.199	2340	0.014	7.532	14.199	33	2.283	10.004	14.453	33	0	2.431	9.851
C77	H25	16412	0.003	8.764	15.453	16236	0.003	8.808	15.453	176	1.938	9.714	13.361	176	0.041	3.488	12.247
C77	H26	19672	0	8.289	15.412	19463	0.003	8.334	15.412	209	1.131	9.758	14.453	209	0	2.976	12.362
C77	H35	5909	0	8.898	15.272	5839	0.005	8.934	15.272	70	1.139	9.629	14.013	70	0	1.825	10.837
C77	H40	5997	0	8.186	15.231	5915	0.011	8.238	15.231	82	0.616	9.643	14.013	82	0	1.763	11.321
C77	H52	5340	0.014	9.915	14.432	5268	0.014	9.962	14.432	72	3.557	10.234	13.161	72	0.079	3.143	10.368
C77	H53	3308	0	7.925	14.311	3231	0	8.03	14.311	77	1.12	9.317	13.109	77	0	1.84	10.015
C77	H91	4417	0	8.931	15.182	4329	0.016	8.991	15.182	88	0.611	8.904	14.243	88	0	1.062	11.428
C77	I08	3021	0	9.501	15.078	2951	0.016	9.574	15.078	70	1.457	10.295	14.719	70	0	1.274	11.313
C77	I10	51947	0	6.283	15.346	51223	0	6.355	15.346	724	0.12	7.813	14.051	724	0	0.096	12.499
C77	I20	7344	0	6.282	15.31	7261	0.005	6.336	15.31	83	0.364	9.079	15.127	83	0	0.723	12.523
C77	I21	3335	0	7.899	15.31	3278	0.008	8.026	15.31	57	1.61	9.648	14.859	57	0	1.763	11.409
C77	I25	11583	0	7.072	15.313	11426	0.005	7.124	15.313	157	0.575	9.114	14.859	157	0	1.807	12.499
C77	I26	3318	0	7.462	15.497	2957	0.025	8.082	15.497	361	0.444	8.69	14.744	361	0	0.52	9.536
C77	I34	2583	0	8.403	15.294	2518	0.016	8.527	15.294	65	0.791	9.867	13.301	65	0	1.388	11.718
C77	I35	2498	0	8.534	15.138	2450	0.008	8.586	15.138	48	2.01	9.758	15.291	48	0	1.496	12.118
C77	I44	3752	0	8.585	15.294	3687	0.049	8.665	15.294	65	0.594	9.703	14.946	65	0	0.923	10.505
C77	I47	2085	0	7.401	15.278	2048	0.025	7.494	15.278	37	0.205	8.2	14.853	37	0	1.021	9.703
C77	I48	11168	0	8.034	15.362	10895	0.005	8.162	15.362	273	0.578	9.49	15.198	273	0	0.86	10.733
C77	I49	2694	0	8.314	15.302	2649	0.005	8.378	15.302	45	0.821	9.922	14.79	45	0	0.657	9.64
C77	I50	5390	0	8.811	15.031	5255	0.011	8.928	15.031	135	0.575	9.824	14.719	135	0	1.454	10.733
C77	I51	5276	0	9.091	15.302	5152	0.016	9.169	15.302	124	0.81	10.086	15.291	124	0	2.048	12.523
C77	I63	3004	0	8.338	14.93	2935	0.033	8.433	14.93	69	0.745	8.622	13.109	69	0	1.021	10.399
C77	I67	3936	0	9.29	15.302	3836	0	9.384	15.302	100	1.796	9.922	13.284	100	0	1.815	11.05
C77	I73	3326	0	8.081	14.9	3260	0.005	8.175	14.9	66	1.221	9.26	13.402	66	0	0.244	9.177
C77	I80	2455	0	7.433	15.258	2244	0.025	7.934	15.258	211	0.386	7.841	15.009	211	0	0.441	10.505
C77	I83	3822	0	6.305	14.289	3780	0.005	6.338	14.289	42	2.352	9.202	14.656	42	0	1.191	11.206
C77	I84	8891	0	3.973	9.747	8848	0.003	3.989	9.747	43	0.904	5.218	9.98	43	0	1.087	4.925
C77	I95	7368	0	8.567	15.217	7008	0	8.805	15.217	360	0.575	9.726	14.525	360	0	0.638	11.439
C77	J18	9796	0	7.854	15.324	9154	0	8.181	15.324	642	0.46	8.451	14.185	642	0	0.715	12.247
C77	J22	6281	0	7.318	15.447	5903	0.003	7.647	15.447	378	0.167	7.641	13.413	378	0	0.589	10.804
C77	J34	1681	0	5.514	15.08	1665	0.005	5.52	15.08	16	1.84	9.219	12.526	16	0	2.575	10.399
C77	J44	8223	0	7.453	15.324	8041	0.005	7.576	15.324	182	0.591	8.31	13.377	182	0	0.46	10.67
C77	J45	18022	0	5.709	15.31	17812	0.003	5.766	15.31	210	0.06	6.815	15.291	210	0	0.056	12.523
C77	J47	2790	0	8.036	15.294	2733	0	8.129	15.294	57	1.071	9.276	13.427	57	0	0.83	10.27
C77	J90	5910	0	7.871	15.302	5292	0.019	8.455	15.302	618	0.309	8.39	13.991	618	0	0.746	10.634
C77	J96	3131	0	8.572	15.091	2980	0.008	8.787	15.091	151	0.211	8.953	14.051	151	0	0.652	9.125
C77	J98	5363	0	8.827	15.302	4988	0.008	9.154	15.302	375	0.088	9.495	15.253	375	0	0.556	12.304
C77	K02	2063	0	6.015	13.909	2026	0.005	6.069	13.909	37	2.119	7.68	12.457	37	0	1.826	8.247
C77	K13	2017	0	6.169	14.432	1977	0.011	6.264	14.432	40	0.29	7.103	12.186	40	0	0.19	10.563
C77	K20	5038	0	6.21	15.332	4959	0.005	6.281	15.332	79	0.29	7.554	14.585	79	0	1.385	10.856
C77	K21	23158	0	7.496	15.113	22740	0	7.579	15.113	418	0.405	9.138	14.13	418	0	0.679	12.474
C77	K22	6518	0	7.098	15.053	6407	0.005	7.198	15.053	111	0.81	9.013	15.349	111	0	1.599	10.713
C77	K25	3045	0	6.883	15.33	3010	0.003	6.932	15.33	35	0.862	9.106	13.191	35	0	2.196	10.549
C77	K29	20528	0	6.544	15.332	20317	0	6.576	15.332	211	0.208	8.693	14.585	211	0	2.251	11.195
C77	K30	6327	0	4.534	14.212	6260	0.003	4.559	14.212	67	1.24	7.11	12.608	67	0	1.016	10.429
C77	K31	8767	0	7.403	15.332	8636	0.005	7.469	15.332	131	1.221	9.06	13.755	131	0	1.457	10.938
C77	K43	2131	0	6.163	14.221	2039	0.005	6.44	14.221	92	1.771	8.774	13.572	92	0	1.687	9.7
C77	K44	20649	0	6.7	15.316	20441	0	6.749	15.316	208	0.917	8.994	15.291	208	0	1.989	10.429
C77	K52	8384	0	4.253	14.831	8035	0.005	4.553	14.831	349	0.164	6.763	14.185	349	0	0.372	12.156
C77	K56	3897	0	7.127	15.19	3605	0.011	7.598	15.19	292	0.055	8.86	14.185	292	0	0.68	10.459
C77	K57	27174	0	7.312	15.34	26837	0.003	7.362	15.34	337	0.482	9.191	14.659	337	0	1.922	12.143
C77	K58	7024	0	7.777	15.414	6946	0.005	7.817	15.414	78	0.791	8.497	12.813	78	0	0.346	10.916
C77	K59	13572	0	7.817	15.354	12895	0.003	8.112	15.354	677	0.375	8.928	14.943	677	0	0.561	12.304
C77	K62	11256	0	5.903	14.979	11119	0.003	5.966	14.979	137	0.244	8.622	13.104	137	0	1.626	12.189
C77	K63	13178	0	7.231	15.384	12973	0.005	7.302	15.384	205	0.205	9.388	15.327	205	0	1.446	12.156
C77	K64	9937	0	9.648	15.393	9782	5.802	9.679	15.393	155	6.33	10.045	13.657	155	0	2.305	12.189
C77	K66	3838	0	7.592	15.354	3652	0.03	7.843	15.354	186	1.555	8.663	13.301	186	0	0.033	9.7
C77	K76	5206	0	8.775	15.362	5007	0.014	8.937	15.362	199	0.238	10.117	15.127	199	0	1.446	12.523
C77	K80	10354	0	6.401	15.239	10206	0.003	6.475	15.239	148	0.183	8.534	14.051	148	0	1.663	10.694
C77	K81	1582	0	6.59	14.338	1538	0.016	6.696	14.338	44	0.887	7.992	13.043	44	0	0.167	11.13
C77	K83	2224	0	7.997	15.343	2101	0.033	8.37	15.343	123	0.726	9.062	14.842	123	0	1.139	9.826
C77	K92	9015	0	6.998	15.354	8799	0.003	7.108	15.354	216	1.054	9.229	15.343	216	0	1.68	12.143
C77	L03	4815	0	7.368	15.272	4559	0.008	7.592	15.272	256	0.129	8.171	14.525	256	0	0.7	11.833
C77	L57	2261	0	7.74	15.376	2237	0.008	7.8	15.376	24	2.962	9.633	12.058	24	0	2.179	8.737
C77	L72	2718	0	5.521	14.987	2694	0.011	5.558	14.987	24	1.812	8.351	12.173	24	0	1.763	7.291
C77	L82	2036	0	7.005	14.119	2011	0.005	7.039	14.119	25	1.607	8.378	13.818	25	0	1.279	10.24
C77	L90	1778	0	5.839	14.292	1705	0.008	6.054	14.292	73	0.767	7.286	13.837	73	0	1.572	9.772
C77	L98	3661	0	7.696	14.284	3566	0.003	7.813	14.284	95	2.001	10.04	13.722	95	0	1.229	11.732
C77	M06	4656	0	6.961	15.33	4594	0.011	7.034	15.33	62	2.256	7.446	13.917	62	0	0.448	11.313
C77	M13	16728	0	7.516	15.412	16469	0.005	7.587	15.412	259	0.014	8.567	15.138	259	0	0.517	12.499
C77	M15	6559	0	7.893	15.319	6470	0.005	7.958	15.319	89	0.504	9.136	13.818	89	0	0.454	11.286
C77	M16	11624	0	7.195	15.379	11511	0.003	7.239	15.379	113	1.363	9.84	13.791	113	0	3.318	11.179
C77	M17	15903	0	6.598	15.324	15754	0.003	6.642	15.324	149	1.202	9.331	13.629	149	0	1.692	12.474
C77	M19	23610	0	7.824	15.376	23234	0	7.902	15.376	376	0.129	9.117	14.93	376	0	0.569	11.195
C77	M20	7140	0	4.988	15.195	7116	0.005	4.99	15.195	24	4.709	9.151	12.041	24	0	4.431	10.314
C77	M23	5972	0.003	4.37	15.157	5952	0.003	4.371	15.157	20	3.617	7.982	11.453	20	0.964	3.624	9.443
C77	M25	10907	0	7.135	15.228	10735	0.003	7.203	15.228	172	0.862	9.313	15.127	172	0	1.389	12.523
C77	M35	3497	0	8.008	14.82	3463	0.003	8.071	14.82	34	4.507	8.412	12.414	34	0	1.187	9.328
C77	M43	2455	0	7.548	14.943	2415	0.052	7.631	14.943	40	0.208	9.229	13.972	40	0	1.912	11.748
C77	M47	9694	0	7.746	15.228	9533	0.003	7.819	15.228	161	0.597	9.446	13.78	161	0	0.876	11.343
C77	M48	5276	0	7.74	15.124	5181	0.005	7.809	15.124	95	0.684	9.958	14.04	95	0	1.517	12.022
C77	M51	6508	0	7.097	15.272	6384	0.014	7.206	15.272	124	1.859	9.481	13.695	124	0	1.296	11.967
C77	M54	13077	0	7.521	15.362	12757	0	7.655	15.362	320	0.843	8.945	13.922	320	0	0.972	12.427
C77	M65	3673	0.003	6.056	14.108	3649	0.003	6.078	14.108	24	3.699	8.631	12.956	24	0.786	3.479	9.443
C77	M67	2249	0.016	5.651	15.091	2243	0.016	5.659	15.091	6	3.907	7.28	12.132	6	1.172	3.176	11.631
C77	M75	5597	0	5.358	14.867	5562	0.003	5.38	14.867	35	3.332	8.975	12.857	35	0	1.988	8.334
C77	M79	11501	0	7.335	15.365	11183	0.005	7.455	15.365	318	0.386	8.827	13.443	318	0	0.663	12.499
C77	M81	13177	0	8.091	15.316	12899	0.005	8.189	15.316	278	0.101	9.275	15.291	278	0	1.411	11.732
C77	M85	4166	0	9.461	15.053	4049	0.093	9.574	15.053	117	1.481	9.744	13.818	117	0	1.927	10.026
C77	N13	2096	0	7.179	14.552	1855	0.008	7.817	14.552	241	0.501	9.38	14.185	241	0	0.69	10.705
C77	N17	8175	0	8.895	15.362	7596	0.008	9.186	15.362	579	0.238	9.621	15.253	579	0	0.736	12.247
C77	N18	9394	0	8.9	15.453	9171	0.016	8.983	15.453	223	1.547	9.87	15.291	223	0	1.541	10.968
C77	N20	1871	0	6.793	14.152	1840	0.011	6.871	14.152	31	1.941	8.972	13.815	31	0	1.621	9.793
C77	N28	2380	0	8.453	15.182	2291	0.011	8.638	15.182	89	1.317	10.393	13.09	89	0	0.715	9.424
C77	N30	2037	0	6.043	13.996	2017	0	6.073	13.996	20	2.335	9.229	12.956	20	0.093	1.436	9.104
C77	N32	3811	0	6.861	14.867	3764	0.003	6.916	14.867	47	3.948	9.881	15.215	47	0	2.13	8.748
C77	N39	14456	0	6.411	15.275	13906	0	6.62	15.275	550	0.375	8.408	14.719	550	0	0.805	11.269
C77	N73	1915	0	5.479	14.103	1848	0.03	5.613	14.103	67	1.106	8.162	13.599	67	0	0.307	10.037
C77	N80	1667	0	4.731	13.514	1644	0.005	4.791	13.514	23	1.15	8.353	13.599	23	0	0	6.557
C77	N81	9646	0	5.095	15.319	9592	0.003	5.117	15.319	54	0.997	8.14	12.961	54	0	1.611	9.153
C77	N83	3485	0	5.761	14.889	3426	0.003	5.86	14.889	59	0.537	9.49	13.887	59	0	0.559	10.13
C77	N84	6149	0	4.726	15.127	6087	0	4.75	15.127	62	0.679	7.924	13.008	62	0	2.144	9.911
C77	N85	3808	0	5.265	14.166	3770	0.005	5.292	14.166	38	0.537	9.425	13.369	38	0	2.089	10.286
C77	N88	1373	0	5.73	14.987	1351	0.06	5.772	14.987	22	1.78	10.059	11.39	22	0	1.439	10.286
C77	N90	1815	0	6.289	15.31	1790	0.003	6.356	15.31	25	4.553	10.347	12.748	25	0	2.127	6.848
C77	N92	3810	0	2.921	13.112	3803	0.003	2.924	13.112	7	0.679	4.652	9.747	7	0	2.418	6.24
C77	N93	1375	0	4.66	13.484	1343	0	4.731	13.484	32	3.321	8.193	13.621	32	0	0.973	9.262
C77	N94	1097	0	3.814	13.963	1085	0.019	3.833	13.963	12	0.966	7.87	11.94	12	0	1.526	8.107
C77	N95	6452	0	5.443	15.209	6386	0.005	5.473	15.209	66	0.537	8.212	13.588	66	0	2.601	10.952
C77	O68	120	0.049	1.29	6.943	120	0.049	1.29	6.943	0				0
C77	O70	110	0.027	1.121	4.882	110	0.027	1.121	4.882	0				0
C78	A09	10819	0	7.557	15.253	10245	0.014	7.798	15.253	574	2.174	8.268	14.177	574	0	0.304	13.471
C78	A41	5733	0	7.852	15.362	4789	0.008	8.646	15.362	944	0.066	8.286	14.908	944	0	0.238	9.783
C78	B37	3073	0	7.318	15.332	2611	0	8.258	15.332	462	0.227	8.379	14.133	462	0	0.282	11.729
C78	B95	2554	0	7.062	15.215	2387	0.003	7.502	15.215	167	0.238	8.137	13.643	167	0	0.337	10.653
C78	B96	6782	0	6.73	15.362	6307	0.005	7.173	15.362	475	0.263	7.726	13.991	475	0	0.342	10.026
C78	C18	1988	0	6.118	15.379	1606	0.019	7.68	15.379	382	0.197	7.264	15.19	382	0	0	5.867
C78	C34	2117	0	6.127	15.204	1665	0.019	7.718	15.204	452	0.285	7.555	13.832	452	0	0	6.579
C78	C44	8249	0	7.266	15.362	8208	0.005	7.294	15.362	41	1.254	7.907	13.041	41	0	0.2	5.851
C78	C50	10002	0	6.288	15.343	9807	0.014	6.398	15.343	195	0.063	7.346	13.887	195	0	0	7.349
C78	C77	4946	0	4.86	15.343	3662	0.016	6.841	15.343	1284	0.055	7.67	15.327	1284	0	0.004	9.506
C78	C79	3790	0	0.917	15.187	1543	0.049	7.652	15.187	2247	0.068	7.505	14.308	2247	0	0.003	10.998
C78	D05	2140	0.014	6.277	15.171	2138	0.014	6.285	15.171	2	4.526	5.395	6.264	2	0.252	0.52	0.789
C78	D12	10158	0	7.689	15.053	10099	0.005	7.724	15.053	59	0.873	9.832	13.219	59	0	0.643	10.954
C78	D17	2023	0	5.977	13.93	2020	0.003	5.978	13.93	3	4.137	7.614	9.616	3	0	0	2.387
C78	D22	1960	0.016	5.688	14.136	1956	0.016	5.704	14.136	4	3.472	6.074	13.109	4	0.2	1.006	1.199
C78	D23	1415	0.005	4.988	14.223	1410	0.005	4.984	14.223	5	8.184	10.782	13.785	5	0.134	6.492	8.468
C78	D25	5434	0	4.791	14.738	5354	0	4.891	14.738	80	0.435	7.926	14.103	80	0	0	9.309
C78	D50	9774	0	7.762	15.379	9602	0.003	7.845	15.379	172	0.183	9.334	14.719	172	0	0.363	11.743
C78	D64	11297	0	6.943	15.343	10391	0.003	7.483	15.343	906	0.159	7.844	14.842	906	0	0.244	13.057
C78	D70	2953	0	4.772	15.226	2257	0.036	6.398	15.226	696	0.066	6.752	13.854	696	0	0.219	9.662
C78	E03	17104	0	6.363	15.001	16883	0	6.434	15.001	221	0.293	7.858	15.028	221	0	0.074	9.922
C78	E04	1739	0	6.954	15.182	1706	0.014	7.028	15.182	33	1.706	10.048	14.13	33	0	0	5.49
C78	E05	2242	0	7.369	15.261	2190	0.014	7.507	15.261	52	1.133	8.051	13.131	52	0	0.075	6.511
C78	E11	12622	0	6.757	15.414	12436	0	6.842	15.414	186	0.055	8.051	13.605	186	0	0.116	12.509
C78	E55	3254	0	9.525	15.105	3181	0.068	9.594	15.105	73	3.028	10.483	15.045	73	0	0.304	12.509
C78	E66	17049	0	7.945	15.379	16852	0.003	7.999	15.379	197	0.219	9.282	14.103	197	0	0.227	10.557
C78	E78	25644	0	6.921	15.368	25296	0	7.012	15.368	348	0.2	7.443	13.69	348	0	0.031	11.855
C78	E83	3734	0	8.657	15.362	3147	0.014	9.468	15.362	587	0.055	9.224	14.842	587	0	0.274	10.922
C78	E86	4586	0	8.331	15.31	3913	0.052	9.084	15.31	673	0.225	8.153	14.719	673	0	0.225	10.998
C78	E87	10236	0	8.75	15.362	9189	0.033	9.257	15.362	1047	0.189	8.931	14.908	1047	0	0.208	12.077
C78	F05	2858	0	10.237	15.324	2693	0.183	10.42	15.324	165	0.211	10.464	14.13	165	0	0.233	9.295
C78	F10	2058	0	7.333	15.031	2043	0.003	7.351	15.031	15	3.346	9.859	14.374	15	0	0.175	12.49
C78	F17	10530	0	5.926	14.831	10379	0.003	5.988	14.831	151	1.443	7.127	13.922	151	0	0.038	10.817
C78	F32	15835	0	7.379	15.138	15572	0.003	7.469	15.138	263	0.679	8.4	14.196	263	0	0.208	10.045
C78	F41	13300	0	8.52	15.184	13018	0.008	8.613	15.184	282	0.194	9.068	14.177	282	0	0.248	10.694
C78	G40	2090	0	6.348	14.141	2048	0.005	6.501	14.141	42	0.821	6.775	13.832	42	0	0.244	3.436
C78	G43	4184	0	7.93	15.291	4115	0.011	8.003	15.291	69	1.019	9.049	15.154	69	0	0.413	6.875
C78	G47	3005	0	7.45	14.889	2973	0.003	7.496	14.889	32	4.4	9.934	13.432	32	0	0.119	5.845
C78	G55	3783	0	7.239	15.111	3707	0.005	7.338	15.111	76	0.112	8.054	12.556	76	0	0.225	7.822
C78	G56	5891	0	5.637	15.105	5873	0.003	5.648	15.105	18	2.467	8.247	12.989	18	0	2.535	10.401
C78	H02	3578	0	6.571	14.683	3552	0.003	6.613	14.683	26	1.843	9.02	12.948	26	0	0.686	7.316
C78	H04	2384	0.014	7.535	14.453	2371	0.014	7.551	14.453	13	1.955	9.062	12.874	13	0.641	1.87	4.389
C78	H25	16442	0	8.808	15.453	16361	0.003	8.832	15.453	81	2.85	9.564	13.69	81	0	2.032	11.732
C78	H26	19667	0	8.34	15.412	19557	0.003	8.37	15.412	110	1.7	9.778	14.27	110	0	1.762	13.057
C78	H35	5911	0	8.934	15.272	5874	0.005	8.956	15.272	37	2.456	9.955	13.161	37	0	1.202	7.072
C78	H40	5971	0	8.222	15.231	5915	0.011	8.26	15.231	56	2.01	8.477	14.013	56	0	0.197	6.659
C78	H52	5347	0.014	9.963	14.905	5315	0.014	9.98	14.905	32	7.631	10.839	13.69	32	0.041	2.761	12.23
C78	H53	3305	0	7.948	14.311	3237	0	8.047	14.311	68	2.303	8.55	13.109	68	0	0.509	8.876
C78	H91	4424	0	8.946	15.182	4347	0.016	9	15.182	77	1.78	9.481	13.662	77	0	0.433	10.475
C78	I08	3021	0	9.514	15.078	2951	0.016	9.596	15.078	70	4.961	10.195	14.719	70	0	0.52	8.561
C78	I10	51863	0	6.311	15.346	51317	0	6.368	15.346	546	0.052	7.128	13.777	546	0	0.023	11.713
C78	I20	7353	0	6.33	15.31	7302	0.005	6.364	15.31	51	0.496	7.907	12.529	51	0	0.307	11.338
C78	I21	3330	0	7.939	15.31	3274	0.008	8.077	15.31	56	0.761	7.96	14.719	56	0	0.374	8.849
C78	I25	11571	0	7.083	15.313	11427	0.005	7.16	15.313	144	1.038	8.774	13.785	144	0	0.396	9.041
C78	I26	3285	0	6.782	15.497	2627	0.025	8.238	15.497	658	0.167	7.867	14.744	658	0	0.183	10.653
C78	I34	2580	0	8.453	15.294	2534	0.016	8.542	15.294	46	1.196	8.381	12.986	46	0	0.392	11.718
C78	I35	2507	0	8.583	15.291	2480	0.008	8.641	15.291	27	1.522	9.804	13.052	27	0	0.397	10.653
C78	I44	3755	0	8.644	15.294	3703	0.049	8.709	15.294	52	1.325	9.425	14.719	52	0	0.482	6.795
C78	I47	2074	0	7.391	15.278	2035	0.025	7.494	15.278	39	0.392	8.373	12.868	39	0	0.487	8.32
C78	I48	11154	0	8.044	15.362	10869	0.005	8.189	15.362	285	0.498	9.005	14.719	285	0	0.208	11.288
C78	I49	2692	0	8.359	15.302	2668	0.005	8.404	15.302	24	0.589	8.8	13.755	24	0	0.244	8.32
C78	I50	5390	0	8.8	15.031	5226	0.011	8.942	15.031	164	0.435	9.164	14.719	164	0	0.311	10.07
C78	I51	5298	0	9.099	15.302	5175	0.016	9.188	15.302	123	1.665	9.925	13.594	123	0	0.189	10.535
C78	I63	3006	0	8.325	14.93	2913	0.033	8.498	14.93	93	0.745	8.909	13.109	93	0	0.216	10.954
C78	I67	3956	0	9.288	15.302	3858	0	9.391	15.302	98	0.194	9.721	13.284	98	0	0.125	10.133
C78	I73	3311	0	8.159	14.9	3260	0.005	8.23	14.9	51	1.566	8.216	13.15	51	0	0.189	9.506
C78	I80	2421	0	7.182	15.258	2137	0.025	8.038	15.258	284	0.301	7.492	14.029	284	0	0.204	8.986
C78	I83	3839	0	6.338	14.656	3823	0.005	6.36	14.656	16	6.36	9.647	12.792	16	0	0.364	8.797
C78	I84	8881	0	3.959	9.202	8831	0.003	3.984	9.202	50	0.997	5.162	9.98	50	0	0.441	5.903
C78	I95	7326	0	8.53	15.217	6887	0	8.846	15.217	439	0.2	8.917	14.13	439	0	0.309	12.077
C78	J18	9771	0	7.704	15.324	8840	0	8.197	15.324	931	0.055	8.101	14.415	931	0	0.183	12.23
C78	J22	6260	0	7.208	15.447	5759	0.003	7.674	15.447	501	0.211	7.551	13.903	501	0	0.378	10.922
C78	J34	1684	0	5.517	15.08	1674	0.005	5.544	15.08	10	4.205	9.93	12.425	10	0	1.877	10.557
C78	J44	8240	0	7.469	15.324	8088	0.005	7.566	15.324	152	0.972	8.218	13.577	152	0	0.093	12.129
C78	J45	17998	0	5.736	15.31	17865	0.003	5.78	15.31	133	0.052	6.691	13.372	133	0	0.005	11.338
C78	J47	2801	0	8.058	15.294	2749	0	8.148	15.294	52	0.12	8.916	13.588	52	0	0.19	10.535
C78	J90	5691	0	7.223	15.302	4570	0.019	8.622	15.302	1121	0.071	7.934	14.243	1121	0	0.172	10.749
C78	J96	3145	0	8.512	15.091	2939	0.008	8.813	15.091	206	0.211	8.379	14.114	206	0	0.144	8.507
C78	J98	5288	0	8.665	15.302	4749	0.008	9.199	15.302	539	0.556	9.309	14.273	539	0	0.104	12.077
C78	K02	2098	0.003	5.997	13.909	2080	0.005	6.034	13.909	18	3.485	8.425	13.032	18	0.003	1.212	4.923
C78	K13	2024	0	6.103	14.432	1987	0.005	6.182	14.432	37	1.054	7.067	12.203	37	0	0.342	3.713
C78	K20	5025	0	6.229	15.332	4964	0.005	6.29	15.332	61	0.975	7.143	13.796	61	0	0.115	10.207
C78	K21	23195	0	7.532	15.297	22897	0	7.595	15.297	298	0.405	8.574	14.243	298	0	0.24	12.129
C78	K22	6541	0	7.171	15.349	6461	0.005	7.242	15.349	80	1.52	8.399	13.922	80	0	0.556	8.876
C78	K25	3057	0	6.861	15.33	3021	0.003	6.919	15.33	36	1.884	7.536	13.796	36	0	0.16	8.452
C78	K29	20483	0	6.566	15.332	20331	0	6.598	15.332	152	0.268	7.692	14.026	152	0	0.75	11.743
C78	K30	6339	0	4.542	14.212	6294	0.003	4.567	14.212	45	1.218	7.611	12.608	45	0	0.274	6.47
C78	K31	8730	0	7.399	15.332	8590	0.005	7.485	15.332	140	0.95	7.999	14.379	140	0	0.442	7.283
C78	K43	2122	0	6.134	14.221	2027	0.005	6.434	14.221	95	0.86	8.764	14.056	95	0	1.164	10.998
C78	K44	20639	0	6.708	15.316	20473	0	6.754	15.316	166	0.679	8.685	14.13	166	0	0.157	10.207
C78	K52	8337	0	4.29	14.831	8005	0.005	4.602	14.831	332	0.238	6.142	13.876	332	0	0.289	11.713
C78	K56	3864	0	6.652	15.19	3262	0.011	7.661	15.19	602	0.055	7.897	14.078	602	0	0.372	9.714
C78	K57	27161	0	7.335	15.34	26926	0.003	7.379	15.34	235	0.186	9.498	13.69	235	0	0.126	11.855
C78	K58	6984	0	7.793	15.414	6921	0.005	7.839	15.414	63	1.098	7.74	13.87	63	0	0.134	6.538
C78	K59	13514	0	7.615	15.354	12462	0.003	8.126	15.354	1052	0.118	8.322	14.237	1052	0	0.19	10.954
C78	K62	11260	0	5.929	14.979	11177	0.003	5.974	14.979	83	0.753	7.828	14.325	83	0	0.452	9.183
C78	K63	13162	0	7.24	15.384	12977	0.005	7.321	15.384	185	0.214	9.112	15.327	185	0	0.235	13.134
C78	K64	9946	0	9.657	15.393	9843	5.802	9.67	15.393	103	6.464	10.618	13.974	103	0	0.463	13.052
C78	K66	3770	0	7.527	15.354	3551	0.03	7.83	15.354	219	0.736	8.786	13.451	219	0	0.211	10.53
C78	K76	5092	0	8.734	15.362	4849	0.014	8.956	15.362	243	0.238	9.668	14.114	243	0	0.153	8.797
C78	K80	10341	0	6.371	15.239	10164	0.003	6.485	15.239	177	0.32	8.178	13.312	177	0	0.29	7.455
C78	K81	1556	0	6.561	14.338	1503	0.016	6.738	14.338	53	0.192	7.357	13.194	53	0	0.071	7.74
C78	K83	2149	0	7.62	15.343	1868	0.033	8.522	15.343	281	0.372	8.411	14.842	281	0	0.183	8.611
C78	K92	9009	0	6.949	15.354	8698	0.003	7.13	15.354	311	0.679	7.57	15.102	311	0	0.271	10.694
C78	L03	4806	0	7.418	15.272	4623	0.008	7.592	15.272	183	0.238	8.153	13.126	183	0	0.43	10.974
C78	L57	2275	0	7.8	15.376	2262	0.008	7.811	15.376	13	3.666	6.346	11.058	13	0	1.506	10.393
C78	L72	2743	0.011	5.558	14.987	2734	0.011	5.6	14.987	9	5.687	8.956	12.989	9	0.438	1.459	10.401
C78	L82	2052	0	7.03	14.119	2043	0.005	7.042	14.119	9	1.96	8.455	11.601	9	0	1.955	6.141
C78	L90	1784	0	6.106	14.292	1777	0.008	6.133	14.292	7	4.75	8.392	9.785	7	0	0.794	2.875
C78	L98	3658	0	7.787	14.284	3602	0.003	7.858	14.284	56	1.385	9.635	13.271	56	0	0.371	8.854
C78	M06	4632	0	6.98	15.33	4586	0.011	7.049	15.33	46	2.073	7.067	13.917	46	0	0.071	6.152
C78	M13	16731	0	7.559	15.412	16563	0.005	7.611	15.412	168	0.775	8.763	15.138	168	0	0.179	12.025
C78	M15	6549	0	7.929	15.319	6504	0.005	7.969	15.319	45	1.139	9.194	13.922	45	0	0.293	7.19
C78	M16	11628	0	7.231	15.379	11571	0.003	7.266	15.379	57	1.363	10.045	13.791	57	0	0.871	10.815
C78	M17	15951	0	6.631	15.324	15857	0.003	6.67	15.324	94	0.988	9.268	13.69	94	0	0.251	11.855
C78	M19	23679	0	7.858	15.376	23420	0	7.915	15.376	259	0.808	8.832	13.618	259	0	0.189	12.509
C78	M20	7166	0	4.995	14.883	7164	0.005	4.997	14.883	2	10.993	13.094	15.195	2	0	2.457	4.915
C78	M23	5999	0	4.386	15.157	5997	0.003	4.389	15.157	2	10.869	11.173	11.477	2	0	0	0
C78	M25	10904	0	7.14	15.228	10731	0.003	7.223	15.228	173	0.862	8.805	14.237	173	0	0.517	12.509
C78	M35	3486	0	8.029	14.82	3455	0.003	8.082	14.82	31	2.064	9.922	12.959	31	0	0.082	9.561
C78	M43	2455	0	7.614	14.943	2426	0.036	7.687	14.943	29	1.733	8.485	13.112	29	0	0.118	6.086
C78	M47	9701	0	7.773	15.228	9583	0.003	7.833	15.228	118	0.055	9.229	13.78	118	0	0.242	7.45
C78	M48	5272	0	7.746	15.124	5185	0.005	7.839	15.124	87	0.684	8.898	13.44	87	0	0.164	7.291
C78	M51	6522	0	7.143	15.272	6442	0.014	7.234	15.272	80	1.478	9.654	13.698	80	0	0.233	5.684
C78	M54	13072	0	7.536	15.362	12773	0	7.683	15.362	299	0.246	8.895	13.922	299	0	0.356	13.052
C78	M65	3669	0.003	6.108	14.108	3664	0.003	6.112	14.108	5	3.754	10.886	12.989	5	0.35	1.415	10.401
C78	M67	2247	0.016	5.659	15.091	2245	0.016	5.667	15.091	2	7.354	9.565	11.776	2	0.578	2.856	5.134
C78	M75	5620	0	5.375	14.867	5602	0.003	5.39	14.867	18	0.55	8.415	13.038	18	0	0.689	12.025
C78	M79	11478	0	7.332	15.365	11160	0.005	7.476	15.365	318	0.684	8.334	14.177	318	0	0.439	12.077
C78	M81	13185	0	8.143	15.316	12981	0.005	8.219	15.316	204	0.052	8.505	14.453	204	0	0.271	8.479
C78	M85	4179	0	9.514	15.053	4100	0.093	9.596	15.053	79	1.481	9.511	13.69	79	0	0.183	10.815
C78	N13	2018	0	6.694	14.552	1666	0.008	7.874	14.552	352	0.501	9.001	14.078	352	0	0.418	9.714
C78	N17	8135	0	8.767	15.362	7288	0.008	9.251	15.362	847	0.238	9.112	14.749	847	0	0.23	9.303
C78	N18	9355	0	8.926	15.453	9141	0.016	9.021	15.453	214	0.761	9.198	13.785	214	0	0.426	9.303
C78	N20	1865	0	6.793	14.152	1830	0.011	6.921	14.152	35	1.645	8.915	12.143	35	0	0.057	4.539
C78	N28	2358	0	8.394	15.182	2241	0.011	8.655	15.182	117	0.167	9.87	13.09	117	0	0.057	9.314
C78	N30	2035	0	6.018	13.996	2017	0	6.059	13.996	18	2.88	7.977	12.956	18	0	0.434	9.328
C78	N32	3790	0	6.89	15.215	3739	0.003	6.976	15.215	51	0.246	8.331	13.082	51	0	1.227	5.947
C78	N39	14373	0	6.319	15.275	13677	0	6.626	15.275	696	0.246	8.017	13.963	696	0	0.338	10.653
C78	N73	1902	0	5.158	13.898	1790	0.03	5.544	13.898	112	0.052	8.479	14.103	112	0	0.137	7.321
C78	N80	1658	0	4.693	13.599	1632	0.005	4.779	13.599	26	2.13	8.741	12.206	26	0	0.078	0.693
C78	N81	9653	0	5.103	15.319	9625	0.003	5.117	15.319	28	0.657	8.63	12.419	28	0	0.164	10.327
C78	N83	3438	0	5.707	14.889	3365	0.003	5.867	14.889	73	1.32	8.682	14.051	73	0	0	6.861
C78	N84	6165	0	4.737	15.127	6127	0	4.758	15.127	38	0.799	6.043	12.529	38	0	0.244	7.099
C78	N85	3802	0	5.247	14.166	3770	0.005	5.292	14.166	32	1.5	8.93	12.835	32	0	0	9.309
C78	N88	1372	0	5.747	14.987	1362	0.06	5.781	14.987	10	2.445	8.186	13.068	10	0	0.374	5.561
C78	N90	1819	0	6.319	15.31	1809	0.003	6.344	15.31	10	7.625	10.709	13.131	10	0	0.66	4.539
C78	N92	3840	0	2.931	13.112	3837	0.003	2.935	13.112	3	4.074	4.581	7.201	3	0	0	1.27
C78	N93	1377	0	4.315	13.484	1329	0	4.693	13.484	48	0.101	9.101	13.621	48	0	0.58	5.939
C78	N94	1087	0	3.65	13.963	1064	0.019	3.745	13.963	23	3.266	7.201	13.049	23	0	0.17	7.732
C78	N95	6455	0	5.473	15.209	6434	0.005	5.492	15.209	21	2.445	7.398	13.068	21	0	0.315	5.7
C78	O68	120	0.049	1.29	6.943	120	0.049	1.29	6.943	0				0
C78	O70	111	0.027	1.18	4.882	111	0.027	1.18	4.882	0				0
C79	A09	10880	0	7.655	15.253	10508	0.014	7.8	15.253	372	2.07	8.66	14.177	372	0	0.304	10.571
C79	A41	5721	0	8.126	15.362	5103	0.008	8.578	15.362	618	0.227	8.552	15.226	618	0	0.24	10.546
C79	B37	3096	0	7.737	15.332	2795	0	8.268	15.332	301	0.227	8.411	14.133	301	0	0.214	9.799
C79	B95	2567	0	7.236	15.215	2445	0.003	7.51	15.215	122	0.435	7.919	13.372	122	0	0.411	9.799
C79	B96	6823	0	6.85	15.362	6472	0.005	7.15	15.362	351	0.517	8.23	13.843	351	0	0.353	10.026
C79	C18	2179	0	7.149	15.379	2108	0.019	7.342	15.379	71	0.225	8	13.364	71	0	0	5.26
C79	C34	2043	0	5.941	14.634	1515	0.025	7.997	14.634	528	0.044	7.594	15.204	528	0	0	8.449
C79	C44	8285	0	7.242	15.362	8235	0.005	7.272	15.362	50	0.345	9.262	13.049	50	0	0.47	10.349
C79	C50	10030	0	6.268	15.343	9797	0.014	6.412	15.343	233	0.134	7.187	13.577	233	0	0	7.491
C79	C77	4911	0	5.813	15.343	4078	0.016	6.995	15.343	833	0.118	8.162	14.347	833	0	0.022	9.692
C79	C78	5220	0	3.943	15.247	3311	0.055	7.598	15.247	1909	0.068	7.65	15.012	1909	0	0	10.034
C79	D05	2139	0.014	6.267	15.171	2135	0.014	6.27	15.171	4	7.628	8.511	9.657	4	0.137	1.465	3.546
C79	D12	10265	0	7.724	15.053	10243	0.005	7.737	15.053	22	1.164	9.622	13.29	22	0	0.553	7.959
C79	D17	2037	0.003	5.977	13.93	2033	0.003	5.98	13.93	4	6.798	9.956	11.496	4	0.03	1.908	6.303
C79	D22	1963	0.016	5.673	14.136	1955	0.016	5.709	14.136	8	3.28	5.422	9.364	8	0.285	1.142	3.737
C79	D23	1419	0.005	5.016	14.223	1418	0.005	5.017	14.223	1	3.962	3.962	3.962	1	3.335	3.335	3.335
C79	D25	5481	0	4.813	14.738	5425	0	4.898	14.738	56	0.435	7.284	12.49	56	0	0	5.465
C79	D50	9920	0	7.796	15.379	9815	0.003	7.847	15.379	105	0.619	9.766	14.032	105	0	0.649	13.462
C79	D64	11399	0	7.206	15.343	10876	0.003	7.483	15.343	523	0.32	7.841	14.993	523	0	0.246	9.865
C79	D70	2913	0	5.492	14.952	2505	0.036	6.418	14.952	408	0.104	7.255	15.226	408	0	0.22	13.462
C79	E03	17220	0	6.397	15.028	17080	0	6.44	15.028	140	0.293	7.907	13.334	140	0	0.074	8.003
C79	E04	1750	0	6.95	15.182	1728	0.014	7.004	15.182	22	0.895	11.016	14.13	22	0	0.11	3.696
C79	E05	2256	0	7.451	15.261	2222	0.014	7.521	15.261	34	2.133	8.177	13.131	34	0	0.062	5.205
C79	E11	12753	0	6.779	15.414	12623	0	6.839	15.414	130	0.515	8.815	13.227	130	0	0.166	7.918
C79	E55	3270	0	9.533	15.105	3203	0.068	9.599	15.105	67	1.889	10.462	15.045	67	0	0.244	9.506
C79	E66	17114	0	7.959	15.379	16971	0.003	7.997	15.379	143	0.684	9.312	13.153	143	0	0.293	10.974
C79	E78	25769	0	6.962	15.368	25572	0	7.009	15.368	197	0.435	7.778	13.471	197	0	0.019	9.03
C79	E83	3772	0	8.886	15.302	3341	0.014	9.438	15.302	431	0.392	9.227	15.362	431	0	0.197	13.651
C79	E86	4602	0	8.652	15.31	4200	0.038	9.013	15.31	402	0.225	8.174	14.043	402	0	0.22	13.651
C79	E87	10275	0	8.934	15.31	9613	0.033	9.221	15.31	662	0.301	9.227	15.362	662	0	0.215	13.651
C79	F05	2863	0	10.24	15.324	2701	0.183	10.423	15.324	162	1.588	10.42	14.13	162	0	0.153	8.156
C79	F10	2071	0	7.335	15.031	2062	0.003	7.342	15.031	9	3.346	9.386	13.005	9	0	1.927	10.768
C79	F17	10586	0	5.937	14.831	10446	0.003	5.989	14.831	140	1.013	6.57	12.581	140	0	0	6.489
C79	F32	15941	0	7.401	15.138	15740	0.003	7.469	15.138	201	0.419	7.844	13.739	201	0	0.137	8.57
C79	F41	13333	0	8.55	15.182	13128	0.008	8.622	15.182	205	0.194	8.975	14.177	205	0	0.326	9.7
C79	G40	2079	0	6.341	14.141	2025	0.005	6.503	14.141	54	1.859	7.046	13.832	54	0	0.431	8.78
C79	G43	4208	0	7.971	15.291	4165	0.011	8.014	15.291	43	1.952	9.566	15.154	43	0	0.271	4.83
C79	G47	3012	0	7.484	14.889	2984	0.003	7.513	14.889	28	0.635	10.397	13.432	28	0	0.145	9.128
C79	G55	3806	0	7.119	15.111	3669	0.005	7.316	15.111	137	0.112	7.962	13.131	137	0	0.038	8.433
C79	G56	5912	0	5.625	15.105	5901	0.003	5.629	15.105	11	2.467	7.674	11.056	11	0	1.216	6.774
C79	H02	3596	0	6.583	14.683	3576	0.003	6.609	14.683	20	1.843	8.937	12.912	20	0	0.286	7.94
C79	H04	2395	0.014	7.532	14.453	2387	0.014	7.535	14.453	8	1.955	9.584	11.633	8	0.277	1.24	7.179
C79	H25	16536	0	8.794	15.453	16482	0.003	8.812	15.453	54	2.812	9.632	14.905	54	0	1.635	9.279
C79	H26	19790	0	8.329	15.412	19716	0.003	8.345	15.412	74	1.87	9.798	12.989	74	0	1.266	9.03
C79	H35	5943	0	8.928	15.272	5916	0.005	8.947	15.272	27	2.716	9.164	13.161	27	0	1.12	7.116
C79	H40	6023	0	8.233	15.231	5986	0.011	8.259	15.231	37	3.047	9.449	13.23	37	0	0.616	6.993
C79	H52	5363	0	9.961	14.432	5340	0.014	9.971	14.432	23	6.99	10.333	14.905	23	0	2.155	7.116
C79	H53	3322	0	7.906	14.311	3232	0	8.065	14.311	90	0.63	8.477	12.89	90	0	0.313	7.631
C79	H91	4435	0	8.983	15.182	4389	0.016	9.016	15.182	46	1.643	9.997	12.813	46	0	0.576	10.44
C79	I08	3034	0	9.532	15.078	2984	0.016	9.592	15.078	50	5.035	10.256	13.372	50	0	0.367	8.561
C79	I10	52235	0	6.33	15.346	51914	0	6.366	15.346	321	0.197	7.477	13.405	321	0	0.099	9.561
C79	I20	7364	0	6.336	15.31	7330	0.005	6.356	15.31	34	0.331	8.991	12.619	34	0	0.508	6.44
C79	I21	3323	0	7.976	15.31	3285	0.008	8.069	15.31	38	0.334	8.545	12.603	38	0	0.457	8.162
C79	I25	11610	0	7.091	15.313	11508	0.005	7.15	15.313	102	0.331	8.62	13.271	102	0	0.39	8.564
C79	I26	3286	0	7.483	15.497	2930	0.025	8.193	15.497	356	0.167	8.004	14.032	356	0	0.175	13.462
C79	I34	2593	0	8.449	15.294	2562	0.016	8.523	15.294	31	0.909	9.867	12.499	31	0	0.523	7.494
C79	I35	2515	0	8.578	15.291	2491	0.008	8.633	15.291	24	1.522	9.299	11.847	24	0	0.101	8.564
C79	I44	3786	0	8.626	15.294	3750	0.049	8.681	15.294	36	2.303	9.847	13	36	0	0.256	8.285
C79	I47	2096	0	7.442	15.278	2074	0.025	7.491	15.278	22	0.392	8.648	12.452	22	0	0.218	7.954
C79	I48	11213	0	8.088	15.362	11010	0.005	8.189	15.362	203	0.312	9.076	13.815	203	0	0.167	11.086
C79	I49	2709	0	8.351	15.302	2684	0.005	8.397	15.302	25	0.589	9.005	12.389	25	0	0.014	8.156
C79	I50	5405	0	8.835	15.031	5277	0.011	8.934	15.031	128	0.312	9.321	13.903	128	0	0.229	13.651
C79	I51	5303	0	9.145	15.302	5210	0.016	9.22	15.302	93	1.361	9.659	13.153	93	0	0.342	9.167
C79	I63	3014	0	8.392	14.93	2958	0.033	8.516	14.93	56	0.745	7.826	12.723	56	0	0.094	10.483
C79	I67	3970	0	9.29	15.302	3872	0	9.391	15.302	98	0.194	9.669	13.284	98	0	0.115	12.666
C79	I73	3332	0	8.141	14.9	3290	0.005	8.197	14.9	42	0.093	7.547	12.723	42	0	0.296	9.506
C79	I80	2450	0	7.431	15.258	2260	0.025	7.969	15.258	190	0.115	8.059	13.906	190	0	0.203	6.574
C79	I83	3858	0	6.318	14.656	3839	0.005	6.341	14.656	19	5.402	9.093	12.901	19	0	0.233	4.244
C79	I84	8952	0	3.981	9.747	8929	0.003	3.989	9.747	23	1.695	5.12	7.373	23	0	0.096	4.104
C79	I95	7371	0	8.641	15.217	7083	0	8.843	15.217	288	0.569	9.008	13.621	288	0	0.185	10.634
C79	J18	9792	0	7.817	15.324	9087	0	8.211	15.324	705	0.181	8.096	13.471	705	0	0.186	10.571
C79	J22	6292	0	7.331	15.447	5909	0.003	7.677	15.447	383	0.405	7.387	15.226	383	0	0.359	13.651
C79	J34	1689	0	5.506	15.08	1680	0.005	5.535	15.08	9	4.205	9.714	11.663	9	0	1.24	3.184
C79	J44	8256	0	7.469	15.324	8122	0.005	7.555	15.324	134	0.868	8.694	13.235	134	0	0.057	9.561
C79	J45	18134	0	5.747	15.31	18041	0.003	5.78	15.31	93	0.268	7.332	13.372	93	0	0.036	6.691
C79	J47	2814	0	8.062	15.294	2778	0	8.127	15.294	36	0.608	10.122	13.588	36	0	0.701	10.56
C79	J90	5848	0	7.858	15.302	5175	0.019	8.553	15.302	673	0.104	7.924	14.243	673	0	0.181	9.698
C79	J96	3152	0	8.585	15.091	2998	0.008	8.806	15.091	154	0.578	8.522	13.903	154	0	0.189	13.651
C79	J98	5333	0	8.895	15.302	5003	0.008	9.199	15.302	330	0.183	9.602	13.815	330	0	0.079	9.588
C79	K02	2094	0.005	6.025	13.909	2078	0.005	6.051	13.909	16	3.485	8.533	11.57	16	0.041	1.288	5.925
C79	K13	2031	0	6.179	14.432	2009	0.005	6.253	14.432	22	0.668	6.55	13.208	22	0	0.322	2.968
C79	K20	5069	0	6.245	15.332	5035	0.005	6.273	15.332	34	1.837	7.505	13.673	34	0	0.319	7.223
C79	K21	23296	0	7.546	15.297	23102	0	7.587	15.297	194	1.418	9.086	14.243	194	0	0.257	13.651
C79	K22	6588	0	7.197	15.349	6541	0.005	7.242	15.349	47	1.52	9.101	13.802	47	0	0.671	10.393
C79	K25	3070	0	6.901	15.33	3055	0.003	6.943	15.33	15	1.884	8.43	11.631	15	0	1.098	4.435
C79	K29	20695	0	6.568	15.332	20595	0	6.59	15.332	100	1.232	8.208	14.026	100	0	0.702	10.41
C79	K30	6391	0	4.548	14.212	6363	0.003	4.561	14.212	28	1.774	8.77	12.608	28	0	0.182	4.474
C79	K31	8844	0	7.425	15.332	8759	0.005	7.485	15.332	85	0.731	8.693	12.879	85	0	0.531	9.506
C79	K43	2132	0	6.378	14.221	2088	0.005	6.512	14.221	44	1.251	10.084	14.056	44	0	1.138	8.345
C79	K44	20820	0	6.724	15.316	20727	0	6.754	15.316	93	1.065	9.073	13.673	93	0	0.249	9.038
C79	K52	8405	0	4.438	14.831	8206	0.005	4.617	14.831	199	0.123	6.546	13.876	199	0	0.318	9.054
C79	K56	3904	0	7.286	15.19	3655	0.011	7.724	15.19	249	0.34	7.893	13.876	249	0	0.312	7.392
C79	K57	27389	0	7.357	15.34	27261	0.003	7.381	15.34	128	0.756	9.425	13.698	128	0	0.178	9.147
C79	K58	7026	0	7.81	15.414	6986	0.005	7.839	15.414	40	1.043	9.435	13.588	40	0	0.094	9.128
C79	K59	13616	0	7.788	15.354	12911	0.003	8.121	15.354	705	0.044	8.545	14.943	705	0	0.148	10.483
C79	K62	11372	0	5.966	14.979	11320	0.003	5.988	14.979	52	0.624	7.201	12.616	52	0	0.545	8.712
C79	K63	13333	0	7.283	15.384	13241	0.005	7.324	15.384	92	0.736	8.305	13.049	92	0	0.234	6.724
C79	K64	10001	0	9.662	15.393	9934	5.802	9.676	15.393	67	6.283	10.097	14.07	67	0	0.49	8.767
C79	K66	3830	0	7.762	15.354	3753	0.03	7.869	15.354	77	3.335	9.424	13.465	77	0	0.134	11.236
C79	K76	5205	0	8.827	15.362	5067	0.014	8.956	15.362	138	0.389	9.687	13.731	138	0	0.223	8.433
C79	K80	10424	0	6.442	15.239	10331	0.003	6.494	15.239	93	0.504	7.951	13.011	93	0	0.49	10.557
C79	K81	1579	0	6.741	14.338	1566	0.016	6.782	14.338	13	2.275	9.309	12.983	13	0	0.95	3.233
C79	K83	2267	0	8.03	15.343	2151	0.033	8.392	15.343	116	0.485	8.425	13.969	116	0	0.084	6.336
C79	K92	9074	0	7.021	15.354	8888	0.003	7.142	15.354	186	0.079	7.718	14.07	186	0	0.467	8.712
C79	L03	4832	0	7.488	15.272	4704	0.008	7.61	15.272	128	0.216	8.514	14.067	128	0	0.36	11.11
C79	L57	2276	0	7.781	15.376	2266	0.008	7.804	15.376	10	3.406	8.611	11.929	10	0	0.824	6.837
C79	L72	2748	0.011	5.581	14.987	2743	0.011	5.602	14.987	5	3.017	8.876	11.521	5	0.096	2.086	5.013
C79	L82	2059	0	7.031	14.119	2051	0.005	7.042	14.119	8	1.96	4.873	9.153	8	0	1.077	3.116
C79	L90	1793	0	6.106	14.292	1782	0.008	6.126	14.292	11	0.767	7.699	12.247	11	0	1.993	10.136
C79	L98	3677	0	7.773	14.284	3623	0.003	7.852	14.284	54	0.115	9.427	13.271	54	0	0.242	8.315
C79	M06	4670	0	7.03	15.33	4648	0.011	7.058	15.33	22	0.909	5.466	10.366	22	0	0.402	5.317
C79	M13	16856	0	7.558	15.412	16753	0.005	7.589	15.412	103	0.167	8.761	13.903	103	0	0.271	13.651
C79	M15	6592	0	7.926	15.319	6545	0.005	7.962	15.319	47	0.079	9.917	13.279	47	0	0.487	10.442
C79	M16	11687	0	7.258	15.379	11644	0.014	7.269	15.379	43	2.251	9.525	12.912	43	0	0.408	9.057
C79	M17	16022	0	6.631	15.324	15965	0.003	6.656	15.324	57	0.871	9.854	13.147	57	0	0.4	9.506
C79	M19	23777	0	7.861	15.376	23573	0	7.91	15.376	204	0.909	9.027	14.93	204	0	0.19	11.086
C79	M20	7205	0	4.991	15.195	7202	0.005	4.993	15.195	3	0.312	9.81	10.993	3	0	0	0.014
C79	M23	6029	0	4.372	15.157	6027	0.003	4.375	15.157	2	7.828	9.349	10.869	2	0	1.74	3.48
C79	M25	10958	0	7.138	15.228	10787	0.003	7.209	15.228	171	0.312	8.756	14.237	171	0	0.323	8.564
C79	M35	3502	0	8.052	14.82	3478	0.003	8.088	14.82	24	1.284	7.681	11.995	24	0	0.06	9.561
C79	M43	2472	0	7.622	14.943	2448	0.036	7.674	14.943	24	2.056	10.488	13.131	24	0	0.073	8.433
C79	M47	9749	0	7.784	15.228	9642	0.003	7.833	15.228	107	1.284	9.629	13.23	107	0	0.112	8.397
C79	M48	5295	0	7.713	15.124	5185	0.005	7.811	15.124	110	0.684	9.417	14.04	110	0	0.12	8.433
C79	M51	6547	0	7.108	15.272	6447	0.014	7.206	15.272	100	1.829	10.112	13.698	100	0	0.085	9.147
C79	M54	13118	0	7.555	15.362	12859	0	7.683	15.362	259	0.268	8.789	13.922	259	0	0.192	8.947
C79	M65	3695	0.003	6.075	14.108	3690	0.003	6.08	14.108	5	6.409	11.373	12.523	5	0.378	1.626	3.622
C79	M67	2263	0.016	5.648	15.091	2259	0.016	5.654	15.091	4	3.351	4.628	11.776	4	0.578	2.968	4.121
C79	M75	5657	0	5.375	14.867	5642	0.003	5.387	14.867	15	0.55	6.702	13.208	15	0	0.342	10.974
C79	M79	11526	0	7.353	15.365	11273	0.005	7.472	15.365	253	0.309	8.153	14.177	253	0	0.438	10.974
C79	M81	13242	0	8.151	15.316	13089	0.005	8.214	15.316	153	0.279	9.197	13.136	153	0	0.225	12.54
C79	M85	4189	0	9.522	15.053	4132	0.093	9.576	15.053	57	0.652	10.169	13.303	57	0	0.14	10.557
C79	N13	2056	0	7.194	14.552	1832	0.008	7.888	14.552	224	0.528	9.078	14.04	224	0	0.234	13.651
C79	N17	8146	0	8.942	15.362	7581	0.008	9.24	15.362	565	0.115	9.156	14.749	565	0	0.285	13.651
C79	N18	9396	0	8.934	15.453	9245	0.016	9.005	15.453	151	0.964	9.58	13.72	151	0	0.613	9.167
C79	N20	1863	0	6.872	14.152	1846	0.011	6.953	14.152	17	1.645	7.203	12.173	17	0	1.457	5.082
C79	N28	2372	0	8.501	15.182	2305	0.011	8.663	15.182	67	0.841	9.331	13.23	67	0	0.194	7.195
C79	N30	2047	0	6.056	13.996	2035	0	6.078	13.996	12	2.88	8.03	12.956	12	0	1.819	5.626
C79	N32	3814	0	6.902	15.215	3775	0.003	6.952	15.215	39	2.557	9.438	13.575	39	0	1.374	10.41
C79	N39	14448	0	6.393	15.275	13930	0	6.623	15.275	518	0.115	8.085	13.651	518	0	0.279	9.799
C79	N73	1912	0	5.45	14.103	1858	0.03	5.584	14.103	54	1.128	9.169	12.89	54	0	0	2.993
C79	N80	1659	0	4.715	13.599	1648	0.005	4.748	13.599	11	4.583	7.516	12.206	11	0	0	0.846
C79	N81	9714	0	5.106	15.319	9694	0.003	5.117	15.319	20	2.565	9.427	12.419	20	0	0.921	11.543
C79	N83	3496	0	5.807	14.889	3459	0.003	5.881	14.889	37	0.756	9.679	13.23	37	0	0	6.861
C79	N84	6187	0	4.742	15.127	6172	0	4.754	15.127	15	0.799	6.774	12.529	15	0	0	5.555
C79	N85	3829	0	5.298	14.166	3812	0.005	5.322	14.166	17	1.5	9.216	13.041	17	0	0	7.387
C79	N88	1373	0	5.777	14.987	1369	0.06	5.799	14.987	4	2.757	4.237	9.125	4	0	2.092	4.006
C79	N90	1828	0	6.327	15.31	1817	0.003	6.357	15.31	11	1.684	9.254	13.049	11	0	0.999	7.6
C79	N92	3846	0	2.928	13.112	3843	0.003	2.93	13.112	3	1.443	7.554	10.051	3	0	0.003	4.34
C79	N93	1382	0	4.355	13.484	1340	0	4.667	13.484	42	0.838	8.967	13.621	42	0	0.428	6.456
C79	N94	1099	0	3.773	13.963	1088	0.019	3.802	13.963	11	3.874	7.094	11.573	11	0	0.282	4.142
C79	N95	6499	0	5.468	15.209	6487	0.005	5.479	15.209	12	1.626	8.263	12.488	12	0	0.133	4.449
C79	O68	120	0.049	1.29	6.943	120	0.049	1.29	6.943	0				0
C79	O70	111	0.027	1.18	4.882	111	0.027	1.18	4.882	0				0
D05	A09	11077	0	7.789	15.253	11009	0.014	7.806	15.253	68	2.88	8.774	14.33	68	0	3.963	10.779
D05	A41	5958	0	8.477	15.362	5885	0.008	8.52	15.362	73	0.515	8.247	13.837	73	0	2.168	11.198
D05	B37	3173	0	8.162	15.332	3146	0	8.215	15.332	27	2.741	8.819	13.246	27	0.197	2.533	9.506
D05	B95	2631	0.003	7.477	15.215	2608	0.003	7.527	15.215	23	0.627	6.785	12.058	23	0.033	0.934	9.388
D05	B96	6972	0	7.128	15.362	6926	0.005	7.171	15.362	46	0.591	9.447	13.961	46	0	2.93	10.571
D05	C18	2410	0.019	7.221	15.379	2398	0.019	7.238	15.379	12	8.063	10.219	12.641	12	1.53	4.516	8.967
D05	C34	2588	0	7.407	15.204	2571	0.019	7.433	15.204	17	1.607	8.126	11.13	17	0	3.797	8.586
D05	C44	8340	0	7.212	15.362	8285	0.005	7.228	15.362	55	1.763	8.816	12.997	55	0	3.425	10.42
D05	C50	10418	0	5.918	15.343	9815	0.005	6.237	15.343	603	0.12	7.954	15.157	603	0	0.047	10.724
D05	C77	5810	0	6.794	15.343	5672	0.014	6.906	15.343	138	0.287	7.284	14.382	138	0	0.057	9.58
D05	C78	6307	0.052	7.283	15.247	6244	0.052	7.321	15.247	63	2.051	9.462	12.405	63	0.057	3.729	11.502
D05	C79	4550	0.016	7.302	15.187	4485	0.016	7.373	15.187	65	2.051	8.452	13.238	65	0.126	3.477	11.198
D05	D12	10372	0.005	7.677	15.053	10323	0.005	7.694	15.053	49	3.954	8.657	13.241	49	0.189	4.709	11.258
D05	D17	2036	0.003	5.929	13.93	2025	0.003	5.939	13.93	11	2.308	9.339	12.334	11	0.293	3.373	8.885
D05	D22	1970	0	5.673	14.136	1956	0.016	5.696	14.136	14	0.665	7.924	12.567	14	0	1.198	8.077
D05	D23	1426	0	5.004	13.941	1412	0.016	5.01	13.941	14	0.958	6.884	14.223	14	0	3.306	13.498
D05	D25	5519	0	4.915	14.251	5489	0	4.934	14.251	30	2.051	8.39	14.738	30	0	2.119	11.486
D05	D50	10039	0	7.822	15.379	9973	0.003	7.844	15.379	66	0.405	9.548	14.196	66	0	3.691	11.601
D05	D64	11744	0	7.399	15.343	11652	0.003	7.439	15.343	92	0.78	8.957	13.243	92	0	1.693	10.667
D05	D70	3229	0	6.297	15.226	3174	0.011	6.348	15.226	55	0.515	6.201	13.837	55	0	0.476	9.416
D05	E03	17411	0	6.385	15.028	17301	0	6.42	15.028	110	0.063	7.127	12.893	110	0	0	10.845
D05	E04	1764	0	7.027	15.182	1745	0.014	7.067	15.182	19	1.615	9.495	11.776	19	0	1.27	11.206
D05	E05	2290	0	7.45	15.261	2277	0.014	7.483	15.261	13	0.761	8.512	12.674	13	0	2.976	7.461
D05	E11	12929	0	6.76	15.414	12834	0	6.801	15.414	95	0.266	7.559	14.352	95	0	0.958	13.074
D05	E55	3275	0	9.58	15.105	3251	0.068	9.613	15.105	24	4.813	10.438	12.759	24	0	3.93	10.081
D05	E66	17263	0	7.924	15.379	17066	0.003	7.97	15.379	197	0.323	9.29	14.651	197	0	0.055	11.601
D05	E78	26071	0	6.919	15.368	25890	0	6.96	15.368	181	0.197	7.855	14.651	181	0	0.293	12.969
D05	E83	3892	0	9.327	15.362	3862	0.014	9.366	15.362	30	1.851	9.84	14.33	30	0	3.532	9.276
D05	E86	4767	0.005	8.876	15.31	4733	0.005	8.906	15.31	34	1.339	9.661	13.961	34	0.162	4.089	9.369
D05	E87	10509	0	9.145	15.362	10433	0.033	9.177	15.362	76	0.873	10.011	13.961	76	0	2.839	11.124
D05	F05	2885	0	10.401	15.324	2870	0.06	10.42	15.324	15	5.703	10.221	13.347	15	0	3.614	11.625
D05	F10	2090	0	7.329	15.031	2077	0.003	7.34	15.031	13	3.617	7.206	12.635	13	0	0.192	8.03
D05	F17	10826	0	5.945	14.831	10745	0.003	5.971	14.831	81	1.238	7.072	13.276	81	0	0.093	10.845
D05	F32	16068	0	7.412	15.138	15958	0.003	7.442	15.138	110	0.906	8.805	15.124	110	0	0.442	11.124
D05	F41	13446	0	8.548	15.184	13312	0.008	8.589	15.184	134	0.496	9.588	13.621	134	0	0.694	12.017
D05	G40	2118	0	6.455	14.141	2110	0.005	6.472	14.141	8	0.654	6.827	11.406	8	0	2.111	9.944
D05	G43	4224	0	7.963	15.291	4179	0.011	8.006	15.291	45	0.873	8.923	13.659	45	0	2.007	12.989
D05	G47	3035	0	7.494	14.889	3018	0.003	7.535	14.889	17	2.47	9.596	11.275	17	0	1.358	6.711
D05	G55	3822	0.005	7.314	15.111	3813	0.005	7.324	15.111	9	4.241	9.988	12.545	9	0.868	3.921	10.946
D05	G56	5935	0	5.61	15.105	5909	0.003	5.615	15.105	26	2.442	8.351	13.095	26	0	2.906	11.874
D05	H02	3593	0.003	6.593	14.683	3575	0.003	6.596	14.683	18	4.758	9.733	12.589	18	0.107	3.362	9.969
D05	H04	2391	0.014	7.532	14.453	2382	0.014	7.537	14.453	9	4.337	9.81	12.852	9	0.107	2.453	9.969
D05	H25	16547	0.003	8.764	15.453	16441	0.003	8.786	15.453	106	2.034	9.666	13.722	106	0.194	5.049	12.666
D05	H26	19865	0.003	8.293	15.412	19755	0.003	8.315	15.412	110	2.324	10.36	14.21	110	0.041	4.24	13.005
D05	H35	5957	0	8.895	15.272	5909	0.005	8.926	15.272	48	3.135	9.939	13.722	48	0	4.68	12.666
D05	H40	6060	0	8.208	15.231	6016	0.011	8.232	15.231	44	1.172	9.999	13.555	44	0	3.392	12.666
D05	H52	5358	0.005	9.939	14.905	5322	0.014	9.963	14.905	36	2.96	10.289	14.18	36	0.005	5.68	11.13
D05	H53	3354	0	7.973	14.311	3332	0	7.997	14.311	22	3.707	10.106	13.161	22	0	4.107	9.134
D05	H91	4475	0	8.964	15.182	4440	0.016	8.986	15.182	35	4.014	9.328	14.21	35	0	3.285	10.943
D05	I08	3065	0	9.561	15.078	3046	0.016	9.583	15.078	19	4.356	9.276	13.643	19	0	2.773	11.639
D05	I10	52755	0	6.305	15.346	52414	0	6.336	15.346	341	0.225	7.154	14.158	341	0	0	11.135
D05	I20	7415	0	6.311	15.31	7389	0.005	6.333	15.31	26	0.249	8.611	12.928	26	0	1.321	8.038
D05	I21	3363	0	7.976	15.31	3350	0.008	8.022	15.31	13	1.651	9.596	13	13	0	2.289	9.731
D05	I25	11685	0	7.113	15.313	11637	0.005	7.135	15.313	48	2.99	9.375	12.975	48	0	2.023	12.017
D05	I26	3418	0	8.049	15.308	3383	0.025	8.082	15.308	35	2.067	9.928	15.497	35	0	2.817	11.82
D05	I34	2607	0	8.488	15.294	2586	0.016	8.527	15.294	21	0.586	9.646	13.605	21	0	1.969	11.601
D05	I35	2530	0	8.578	15.291	2514	0.008	8.607	15.291	16	1.651	10.186	13.605	16	0	1.996	11.601
D05	I44	3797	0	8.649	15.294	3776	0.049	8.665	15.294	21	3.233	8.8	13.279	21	0	2.472	12.017
D05	I47	2109	0	7.414	15.278	2093	0.025	7.464	15.278	16	1.186	9.176	12.69	16	0	4.46	10.878
D05	I48	11317	0	8.14	15.362	11250	0.005	8.164	15.362	67	0.178	8.961	13.356	67	0	3.354	11.477
D05	I49	2713	0	8.34	15.302	2691	0.005	8.373	15.302	22	1.966	9.347	12.652	22	0	2.111	8.271
D05	I50	5462	0	8.89	15.031	5423	0.011	8.915	15.031	39	0.668	9.459	13.128	39	0	2.516	11.124
D05	I51	5341	0	9.153	15.302	5303	0.016	9.169	15.302	38	5.284	10.026	13.605	38	0	2.144	11.636
D05	I63	3049	0.003	8.4	14.93	3032	0.033	8.419	14.93	17	3.628	11.097	12.876	17	0.003	5.188	9.747
D05	I67	3992	0	9.331	15.302	3969	0	9.361	15.302	23	7.466	11.067	13.347	23	0.041	3.395	11.206
D05	I73	3368	0	8.145	14.9	3338	0.005	8.167	14.9	30	0.841	9.769	14.223	30	0	4.237	13.498
D05	I80	2518	0	7.799	15.258	2496	0.025	7.845	15.258	22	2.371	9.384	14.853	22	0	2.315	11.225
D05	I83	3867	0.005	6.346	14.656	3853	0.005	6.363	14.656	14	4.334	8.47	12.559	14	0.528	3.626	7.474
D05	I84	8989	0	3.981	9.98	8959	0.003	3.986	9.98	30	1.396	5.212	8.244	30	0	2.079	6.79
D05	I95	7517	0	8.759	15.217	7442	0	8.811	15.217	75	0.78	9.624	15.124	75	0	2.612	9.851
D05	J18	10032	0	8.137	15.324	9966	0	8.173	15.324	66	0.92	8.449	13.279	66	0	3.273	9.372
D05	J22	6450	0	7.577	15.226	6408	0.003	7.605	15.226	42	0.986	8.776	15.447	42	0	2.65	11.82
D05	J34	1686	0.005	5.524	15.08	1678	0.005	5.524	15.08	8	4.411	10.293	13.011	8	1.418	5.035	12.438
D05	J44	8425	0	7.505	15.324	8379	0.005	7.527	15.324	46	0.591	8.441	13.142	46	0	1.532	10.634
D05	J45	18274	0	5.736	15.31	18162	0.003	5.762	15.31	112	0.266	6.585	14.867	112	0	0	11.124
D05	J47	2843	0	8.123	15.294	2831	0	8.134	15.294	12	3.633	8.496	14.352	12	0	2.393	13.074
D05	J90	6207	0	8.326	15.302	6164	0.019	8.36	15.302	43	2.226	9.271	12.611	43	0	2.429	8.526
D05	J96	3186	0.008	8.728	15.091	3172	0.008	8.759	15.091	14	0.92	8.849	12.085	14	0.052	1.361	5.991
D05	J98	5556	0	9.102	15.302	5504	0.008	9.132	15.302	52	2.051	9.971	12.75	52	0	2.731	9.673
D05	K02	2114	0.005	6.034	13.909	2105	0.005	6.043	13.909	9	1.539	9.432	13.265	9	0.736	3.417	10.59
D05	K13	2052	0.005	6.179	14.432	2040	0.005	6.179	14.432	12	5.103	9.266	11.464	12	0.561	4.19	9.383
D05	K20	5132	0.005	6.275	15.332	5117	0.005	6.286	15.332	15	4.794	7.004	12.663	15	0.268	3.726	8.011
D05	K21	23486	0	7.55	15.297	23320	0	7.581	15.297	166	1.684	8.808	14.738	166	0	0.958	11.047
D05	K22	6667	0	7.184	15.349	6630	0.005	7.198	15.349	37	0.873	8.575	14.01	37	0	3.77	10.081
D05	K25	3105	0.003	6.883	15.33	3090	0.003	6.904	15.33	15	3.198	8.471	10.785	15	0.561	3.094	9.123
D05	K29	20850	0	6.566	15.332	20766	0	6.571	15.332	84	0.873	8.633	13.843	84	0	3.682	10.429
D05	K30	6425	0	4.559	14.212	6400	0.003	4.567	14.212	25	1.081	6.722	11.157	25	0	1.199	10.459
D05	K31	8916	0	7.433	15.332	8865	0.005	7.464	15.332	51	3.836	8.882	12.813	51	0	4.394	11.001
D05	K43	2184	0.005	6.515	14.221	2175	0.005	6.524	14.221	9	1.339	10.908	13.238	9	0.34	4.945	7.691
D05	K44	20969	0	6.708	15.316	20847	0	6.727	15.316	122	0.181	8.863	14.139	122	0	3.19	11.587
D05	K52	8538	0.005	4.56	14.831	8496	0.005	4.575	14.831	42	0.594	9.078	12.381	42	0.131	3.391	10.648
D05	K56	4067	0.011	7.631	15.19	4050	0.011	7.651	15.19	17	5.657	9.284	12.34	17	0.55	4.474	9.67
D05	K57	27560	0	7.349	15.34	27412	0.003	7.365	15.34	148	1.374	8.167	13.555	148	0	3.548	12.047
D05	K58	7095	0	7.781	15.414	7044	0.005	7.803	15.414	51	0.181	9.459	14.352	51	0	0.824	13.074
D05	K59	13879	0	8.044	15.354	13792	0.003	8.093	15.354	87	0.181	9.287	13.142	87	0	2.817	10.207
D05	K62	11430	0.003	5.952	14.979	11380	0.003	5.966	14.979	50	1.927	8.956	12.928	50	0.167	4.285	10.325
D05	K63	13440	0.005	7.288	15.384	13385	0.005	7.299	15.384	55	1.99	9.643	13.843	55	0.583	4.129	9.958
D05	K64	10011	0	9.665	15.393	9935	5.802	9.676	15.393	76	6.193	10.006	13.117	76	0	5.453	11.401
D05	K66	3924	0.03	7.837	15.354	3904	0.03	7.858	15.354	20	2.147	9.84	13.238	20	0.104	3.537	10.571
D05	K76	5342	0	8.913	15.362	5300	0.014	8.934	15.362	42	1.339	10.475	13.199	42	0	1.86	11.683
D05	K80	10501	0	6.478	15.239	10449	0.003	6.505	15.239	52	2.081	8.581	13.388	52	0	1.992	11.527
D05	K81	1601	0.016	6.722	14.338	1589	0.016	6.754	14.338	12	2.209	6.199	13.057	12	0.717	3.056	10.571
D05	K83	2354	0	8.33	15.343	2336	0.033	8.356	15.343	18	5.03	9.65	11.915	18	0	3.71	10.264
D05	K92	9152	0	7.127	15.354	9121	0.003	7.132	15.354	31	4.37	9.383	12.772	31	0	4.969	11.291
D05	L03	4932	0.008	7.524	15.272	4886	0.008	7.546	15.272	46	2.511	8.431	12.885	46	0.008	2.37	10.44
D05	L57	2301	0.008	7.732	15.376	2285	0.008	7.743	15.376	16	2.596	9.572	12.811	16	0.52	3.483	8.529
D05	L72	2756	0	5.558	14.987	2743	0.011	5.591	14.987	13	1.481	8.329	11.261	13	0	1.574	7.833
D05	L82	2073	0	7.02	14.119	2054	0.005	7.031	14.119	19	0.17	6.059	13.126	19	0	0.671	10.897
D05	L90	1810	0	5.939	14.292	1765	0.008	6.103	14.292	45	1.287	7.173	13.889	45	0	1.153	8.986
D05	L98	3714	0.003	7.811	14.284	3689	0.003	7.83	14.284	25	3.414	8.915	12.46	25	0.214	2.382	11.956
D05	M06	4706	0	6.983	15.33	4680	0.011	7.009	15.33	26	2.757	8.778	12.723	26	0	3.316	9.928
D05	M13	16937	0	7.532	15.412	16803	0.005	7.562	15.412	134	0.323	8.842	13.722	134	0	0.303	12.269
D05	M15	6626	0	7.899	15.319	6572	0.005	7.928	15.319	54	0.266	9.109	14.867	54	0	1.593	9.865
D05	M16	11715	0	7.231	15.379	11673	0.003	7.242	15.379	42	1.487	8.694	13.345	42	0	3.888	10.516
D05	M17	16073	0	6.612	15.324	15979	0.003	6.639	15.324	94	0.496	9.324	14.21	94	0	2.72	10.902
D05	M19	23970	0	7.865	15.376	23790	0	7.902	15.376	180	0.52	9.221	14.352	180	0	1.562	13.074
D05	M20	7199	0.003	4.986	15.195	7179	0.003	4.988	15.195	20	2.979	8.026	12.898	20	0.345	3.012	6.037
D05	M23	6038	0.003	4.37	15.157	6017	0.003	4.37	15.157	21	4.134	8.797	11.162	21	0.58	4.581	9.61
D05	M25	11021	0	7.192	15.228	10963	0.003	7.22	15.228	58	1.99	8.713	12.835	58	0	3.083	10.845
D05	M35	3519	0	8.03	14.82	3498	0.003	8.055	14.82	21	4.342	9.859	12.652	21	0	1.936	9.134
D05	M43	2478	0.036	7.643	14.943	2471	0.036	7.658	14.943	7	7.225	10.494	12.208	7	0.085	2.639	6.13
D05	M47	9799	0	7.795	15.228	9743	0.003	7.814	15.228	56	0.181	8.997	12.723	56	0	1.463	11.198
D05	M48	5331	0	7.806	15.124	5304	0.005	7.825	15.124	27	3.532	10.426	13.334	27	0	3.025	11.888
D05	M51	6573	0	7.206	15.272	6543	0.014	7.228	15.272	30	3.25	10.472	13.602	30	0	2.086	12.488
D05	M54	13272	0	7.628	15.362	13185	0	7.661	15.362	87	0.225	9.459	13.837	87	0	3.551	12.969
D05	M65	3710	0.003	6.032	14.108	3702	0.003	6.038	14.108	8	3.417	7.369	11.647	8	0.038	4.092	9.462
D05	M67	2257	0.016	5.613	15.091	2251	0.016	5.643	15.091	6	5.687	7.776	10.24	6	1.432	3.333	5.533
D05	M75	5685	0	5.358	14.147	5668	0.003	5.361	14.147	17	2.861	7.603	14.867	17	0	3.737	9.533
D05	M79	11679	0	7.444	15.365	11613	0.005	7.472	15.365	66	0.591	8.284	13.659	66	0	2.375	10.007
D05	M81	13364	0	8.148	15.316	13254	0.005	8.179	15.316	110	0.682	8.906	14.21	110	0	2.2	12.989
D05	M85	4209	0	9.528	15.053	4163	0.093	9.564	15.053	46	1.002	10.082	14.987	46	0	4.032	12.167
D05	N13	2216	0.008	7.876	14.552	2201	0.008	7.904	14.552	15	5.788	10.467	12.583	15	0.361	4.184	9.898
D05	N17	8347	0.008	9.164	15.362	8287	0.008	9.197	15.362	60	2.226	9.75	13.961	60	0.361	4.093	11.683
D05	N18	9503	0	8.964	15.453	9433	0.016	8.994	15.453	70	1.539	9.42	12.844	70	0	2.188	12.666
D05	N20	1880	0	6.891	14.152	1867	0.011	6.954	14.152	13	2.686	9.229	11.368	13	0	4.988	6.645
D05	N28	2436	0	8.624	15.182	2419	0.011	8.657	15.182	17	1.322	9.533	12.531	17	0	1.654	8.46
D05	N30	2070	0	6.056	13.996	2059	0	6.073	13.996	11	1.804	7.751	12.359	11	0.452	2.021	7.839
D05	N32	3846	0	6.95	15.215	3824	0.003	6.984	15.215	22	0.873	8.56	13.09	22	0	1.636	9.878
D05	N39	14676	0	6.626	15.275	14595	0	6.656	15.275	81	1.177	8.326	13.961	81	0	3.072	11.625
D05	N73	1987	0.03	5.643	14.103	1976	0.03	5.673	14.103	11	4.006	7.291	11.809	11	1.038	2.45	11.486
D05	N80	1678	0	4.767	13.599	1672	0.005	4.779	13.599	6	4.52	7.676	11.042	6	0	3.073	6.185
D05	N81	9717	0	5.079	15.319	9678	0.003	5.097	15.319	39	2.461	8.57	12.95	39	0	3.677	9.435
D05	N83	3569	0	5.895	14.889	3555	0.003	5.9	14.889	14	2.431	9.236	12.95	14	0	3.791	10.555
D05	N84	6200	0	4.735	15.127	6157	0	4.75	15.127	43	2.174	6.993	12.904	43	0	2.16	11.004
D05	N85	3851	0.005	5.279	14.166	3821	0.005	5.295	14.166	30	2.174	7.703	11.234	30	0.293	3.019	10.081
D05	N88	1385	0.06	5.744	14.987	1374	0.06	5.774	14.987	11	4.78	7.943	11.39	11	0.46	3.606	6.445
D05	N90	1843	0	6.325	15.31	1832	0.003	6.356	15.31	11	4.589	7.644	11.751	11	0	3.036	6.355
D05	N92	3829	0	2.924	13.112	3826	0.003	2.925	13.112	3	2.659	4.586	7.595	3	0	0.868	0.966
D05	N93	1407	0	4.811	13.621	1401	0	4.824	13.621	6	3.975	8.268	11.836	6	0.816	2.179	6.111
D05	N94	1114	0.019	3.845	13.963	1112	0.019	3.836	13.963	2	10.018	10.587	11.157	2	5.076	5.856	6.637
D05	N95	6533	0.005	5.427	15.209	6491	0.005	5.451	15.209	42	2.461	8.106	13.361	42	0.293	3.046	10.555
D05	O68	121	0.049	1.298	6.943	121	0.049	1.298	6.943	0				0
D05	O70	111	0.027	1.18	4.882	111	0.027	1.18	4.882	0				0
D12	A09	10655	0	7.51	15.253	10003	0.014	7.77	15.253	652	2.404	9.01	14.79	652	0	1.432	12.696
D12	A41	5819	0	8.353	15.362	5568	0.008	8.493	15.362	251	0.882	9.824	13.638	251	0	3.398	11.825
D12	B37	3075	0	7.978	15.215	2922	0	8.195	15.215	153	1.087	9.377	15.332	153	0	3.162	10.533
D12	B95	2566	0	7.351	15.215	2481	0.003	7.464	15.215	85	0.627	9.506	13.484	85	0	2.623	12.384
D12	B96	6726	0	6.984	15.362	6466	0.005	7.147	15.362	260	0.591	9.505	13.939	260	0	3.001	12.644
D12	C18	2186	0	6.022	15.379	1797	0.019	7.28	15.379	389	0.2	8.071	14.423	389	0	0.063	10.64
D12	C34	2516	0	7.202	15.204	2413	0.019	7.395	15.204	103	1.344	9.457	14.163	103	0	2.327	13.93
D12	C44	8077	0	7.162	15.362	7893	0.005	7.239	15.362	184	1.777	9.882	13.717	184	0	2.571	13.257
[truncated: 21,565 more rows]
