# Supplementary material for: Mapping multimorbidity progression among 190 diseases
Source: Commun Med (Lond). 2024 Jul 11;4:139. doi: 10.1038/s43856-024-00563-2 (PMC11239867; doi:10.1038/s43856-024-00563-2)
Supplement: Supplementary file 8 — Supplementary Data 5 [file 43856_2024_563_MOESM8_ESM.xlsx]

## Sheet: Supplementary Data 5
Supplementary Data 5. Years of follow-up for male samples by pairs of diseases																		Notes: Patients with a history of the two diseases before recruiment or with the outcome disease occurring before the exposure disease were excluded.
Exposure	Outcome	Years from recruiment to outcome disease for overall samples				Years from recruiment to outcome disease for samples without exposure				Years from recruiment to outcome disease for samples with exposure				Years from exposure disease to outcome disease for samples with exposure
		Number of samples	Minimal Year	Median Year	Maximal Year	Number of samples	Minimal Year	Median Year	Maximal Year	Number of samples	Minimal Year	Median Year	Maximal Year	Number of samples	Minimal Year	Median Year	Maximal Year
A04	A09	8122	0	7.896	15.357	8006	0.071	7.945	15.357	116	0.249	8.734	14.185	116	0	0.689	11.855
A04	A41	7621	0	8.816	15.193	7443	0.016	8.912	15.193	178	0.622	8.526	15.031	178	0	0.394	12.345
A04	B37	2643	0	8.175	15.217	2568	0.005	8.288	15.217	75	1.298	9.75	13.818	75	0	0.252	10.968
A04	B95	3703	0	7.22	15.324	3615	0.003	7.346	15.324	88	0.249	7.629	13.038	88	0	0.23	8.624
A04	B96	6277	0	7.034	14.946	6146	0.005	7.142	14.946	131	0.416	8.038	13.268	131	0	0.422	11.921
A04	C18	2662	0	6.88	15.078	2648	0.008	6.927	15.078	14	0.134	7.295	12.726	14	0	0.204	3.696
A04	C34	2661	0	7.116	15.324	2634	0.027	7.169	15.324	27	1.251	9.366	14.185	27	0	2.275	8.46
A04	C44	10316	0.003	7.45	15.223	10285	0.003	7.466	15.223	31	3.598	9.755	13.043	31	0.312	2.568	9.49
A04	C61	11284	0	7.499	15.417	11249	0.003	7.518	15.417	35	0.496	10.552	14.637	35	0	2.341	11.601
A04	C67	2401	0	7.154	14.697	2388	0	7.195	14.697	13	1.426	8.099	11.677	13	0	0.956	5.607
A04	C77	4315	0	7.535	15.324	4279	0.016	7.587	15.324	36	0.674	6.516	14.185	36	0	0.182	10.149
A04	C78	5473	0	7.338	14.908	5401	0.025	7.42	14.908	72	0.797	8.044	14.202	72	0	0.402	10.497
A04	C79	4894	0	7.643	15.22	4848	0.008	7.672	15.22	46	0.841	8.323	13.739	46	0	1.136	10.497
A04	D12	13486	0	7.428	15.245	13412	0	7.447	15.245	74	1.068	8.189	13.26	74	0	1.774	9.18
A04	D17	2910	0	6.394	14.779	2897	0.005	6.407	14.779	13	4.893	9.553	13.082	13	0	3.611	7.773
A04	D22	1511	0.008	6.322	14.815	1509	0.008	6.322	14.815	2	10.629	10.915	11.201	2	5.322	7.758	10.193
A04	D23	1207	0	5.353	14.629	1201	0	5.372	14.629	6	2.784	9.047	9.813	6	0.359	1.529	5.071
A04	D50	8016	0	8.058	15.461	7904	0.008	8.123	15.461	112	0.496	8.623	14.908	112	0	0.46	12.389
A04	D64	10381	0	7.902	15.445	10228	0.003	7.973	15.445	153	0.835	8.6	14.262	153	0	0.643	10.976
A04	D69	2304	0	8.208	15.067	2265	0.036	8.258	15.067	39	0.835	8.98	13.733	39	0	0.246	8.581
A04	D70	2559	0	6.782	14.642	2503	0.025	6.902	14.642	56	0.416	7.053	13.068	56	0	0	9.049
A04	E03	4745	0	7.16	15.001	4727	0.005	7.176	15.001	18	1.092	8.882	11.751	18	0	1.242	8.238
A04	E10	1499	0	5.709	14.092	1489	0.005	5.725	14.092	10	2.1	8.327	12.709	10	0	1.458	6.806
A04	E11	18106	0	6.442	15.113	18022	0	6.464	15.113	84	0.326	7.398	13.369	84	0	0.912	12.356
A04	E14	2579	0	7.08	14.96	2558	0.003	7.099	14.96	21	4.044	7.557	12.89	21	0	0.953	7.483
A04	E66	14600	0	8.336	15.371	14522	0.005	8.356	15.371	78	3.6	9.969	14.262	78	0	2.883	11.945
A04	E78	32963	0	6.429	15.502	32815	0	6.456	15.502	148	0.307	8.364	13.69	148	0	1.767	11.729
A04	E83	3805	0	8.893	15.335	3722	0.022	9.023	15.335	83	1.103	10.029	13.763	83	0	0.687	11.132
A04	E86	5149	0	8.515	15.286	4959	0.005	8.709	15.286	190	0.416	8.227	13.763	190	0	0	9.848
A04	E87	10779	0	8.975	15.228	10549	0.003	9.06	15.228	230	1.207	8.682	15.031	230	0	0.246	11.143
A04	F05	3802	0	10.177	15.278	3728	0.11	10.238	15.278	74	3.233	10.247	13.763	74	0	0.817	12.668
A04	F10	5186	0	6.864	15.278	5157	0.003	6.883	15.278	29	1.61	8.285	12.638	29	0	1.684	11.71
A04	F17	12872	0	5.862	15.412	12815	0.044	5.878	15.412	57	0.608	5.788	13.063	57	0	1.399	9.679
A04	F32	8930	0	7.366	15.22	8863	0.003	7.395	15.22	67	0.756	8.761	13.909	67	0	1.202	8.958
A04	F41	6675	0	8.438	15.349	6623	0.003	8.482	15.349	52	1.385	9.421	15.031	52	0	1.432	12.307
A04	G40	2232	0	6.89	15.412	2214	0.008	6.931	15.412	18	1.886	8.571	13.408	18	0	1.444	12.307
A04	G45	2166	0	7.269	14.618	2151	0.008	7.321	14.618	15	1.525	8.728	12.436	15	0	1.615	6.341
A04	G47	5505	0	7.11	14.935	5471	0.003	7.149	14.935	34	2.686	8.897	13.465	34	0	2.627	9.295
A04	G55	3034	0	7.023	15.324	3018	0.011	7.042	15.324	16	4.758	10.754	13.438	16	0	3.996	9.295
A04	G56	3622	0.005	6.074	15.319	3612	0.005	6.081	15.319	10	4.058	8.104	12.356	10	0.876	4.09	10.998
A04	G81	1937	0	8.501	14.451	1915	0.008	8.559	14.451	22	3.047	8.942	13.429	22	0	0.992	10.869
A04	H02	3227	0	7.004	15.382	3214	0.008	7.013	15.382	13	2.262	7.261	12.652	13	0	1.432	10.861
A04	H25	11345	0.003	8.592	15.365	11298	0.003	8.605	15.365	47	2.226	9.424	13.78	47	0.093	3.157	10.694
A04	H26	13845	0	8.006	15.409	13767	0.003	8.025	15.409	78	0.345	9.851	13.429	78	0	2.282	11.945
A04	H33	2109	0.008	6.36	15.143	2103	0.008	6.374	15.143	6	6.785	8.216	12.54	6	1.451	3.707	7.275
A04	H35	4207	0	8.679	15.412	4176	0.005	8.707	15.412	31	2.398	9.123	15.393	31	0	1.881	12.307
A04	H36	1920	0	8.268	15.286	1908	0	8.279	15.286	12	0.137	9.176	11.258	12	0	1.786	8.972
A04	H40	5548	0	8.145	14.946	5523	0.008	8.175	14.946	25	3.828	8.501	15.163	25	0	3.157	9.736
A04	H52	3488	0.003	9.829	15.365	3475	0.003	9.835	15.365	13	5.714	9.533	13.429	13	0.093	2.993	11.765
A04	H53	2805	0	8.244	14.738	2782	0.005	8.285	14.738	23	3.28	7.639	12.624	23	0	1.547	10.834
A04	H91	5472	0	8.943	15.412	5416	0.005	8.983	15.412	56	2.702	10.207	13.416	56	0	1.936	11.601
A04	I08	4005	0	9.186	15.009	3951	0.036	9.232	15.009	54	4.238	10.022	13.555	54	0	0.824	11.94
A04	I10	57455	0	6.086	15.502	57258	0	6.106	15.502	197	0.079	7.685	13.282	197	0	0.914	11.601
A04	I20	12293	0	5.999	15.283	12221	0.005	6.037	15.283	72	0.975	8.505	13.577	72	0	1.229	10.837
A04	I21	7672	0	7.091	15.278	7631	0.003	7.108	15.278	41	3.756	8.646	12.696	41	0	1.908	10.746
A04	I24	2379	0	7.444	15.215	2362	0.014	7.455	15.215	17	1.971	9.35	13.462	17	0	1.506	9.725
A04	I25	21556	0	6.533	15.48	21445	0.003	6.557	15.48	111	0.356	8.329	12.586	111	0	1.506	11.726
A04	I26	3654	0	7.795	14.957	3620	0.011	7.83	14.957	34	3.233	8.576	13.095	34	0	0.075	12.961
A04	I34	3056	0	8.411	15.269	3026	0.008	8.455	15.269	30	3.811	9.603	13.599	30	0	1.057	8.099
A04	I35	3990	0	8.389	15.313	3955	0.008	8.444	15.313	35	0.389	9.835	13.331	35	0	1.711	10.85
A04	I44	6813	0	8.564	15.502	6759	0.016	8.605	15.502	54	1.906	8.986	12.956	54	0	2.211	11.918
A04	I45	4254	0	8.638	15.278	4219	0.019	8.676	15.278	35	2.267	10.379	13.481	35	0	1.021	6.598
A04	I47	2752	0	7.566	14.327	2730	0	7.588	14.327	22	3.047	7.73	12.282	22	0	0.806	7.921
A04	I48	18216	0	7.622	15.412	18083	0	7.652	15.412	133	0.326	8.66	15.031	133	0	0.764	11.94
A04	I49	3634	0	8.386	15.365	3605	0	8.403	15.365	29	4.06	10.355	13.032	29	0	1.782	9.607
A04	I50	9060	0	8.356	15.349	8954	0.003	8.407	15.349	106	0.887	9.231	13.555	106	0	1.133	11.313
A04	I51	9003	0	8.756	15.278	8907	0.011	8.791	15.278	96	1.207	9.936	13.599	96	0	1.058	11.959
A04	I63	4537	0	8.019	14.741	4496	0.003	8.049	14.741	41	2.004	10.292	13.585	41	0	2.563	11.945
A04	I67	4697	0	9.254	15.278	4643	0.014	9.303	15.278	54	2.434	9.837	13.202	54	0	0.496	9.922
A04	I70	1942	0	8.371	14.221	1915	0.008	8.446	14.221	27	2.552	9.098	13.03	27	0	1.815	9.24
A04	I71	2766	0	8.292	14.631	2743	0.025	8.337	14.631	23	4.586	9.35	13.763	23	0	1.322	11.729
A04	I73	4007	0	7.825	15.33	3966	0.003	7.873	15.33	41	1.936	9.596	12.624	41	0	1.21	9.024
A04	I80	2906	0	7.365	15.412	2877	0	7.431	15.412	29	0.416	8.006	12.301	29	0	0.402	10.514
A04	I83	3084	0	7.062	15.508	3063	0.005	7.083	15.508	21	0.356	10.207	13.076	21	0	1.985	7.253
A04	I84	8348	0	3.774	10.686	8323	0	3.789	10.686	25	1.054	4.704	7.406	25	0	0.553	3.439
A04	I95	8596	0	8.804	15.321	8450	0.011	8.889	15.321	146	0.942	8.522	13.462	146	0	0.363	10.848
A04	J18	12777	0	8	15.111	12573	0.008	8.069	15.111	204	0.416	7.919	13.763	204	0	0.316	12.668
A04	J22	6922	0	7.49	15.34	6828	0.003	7.539	15.34	94	1.87	8.515	13.095	94	0	1.691	12.961
A04	J33	1396	0.014	5.175	15.313	1392	0.014	5.187	15.313	4	2.686	7.365	11.828	4	1.191	1.806	4.424
A04	J34	2092	0	4.925	14.33	2076	0.003	4.965	14.33	16	2.686	6.953	11.737	16	0	1.273	9.922
A04	J43	2490	0	7.903	14.946	2459	0.005	7.967	14.946	31	2.705	8.392	11.82	31	0	1.528	9.78
A04	J44	9752	0	7.332	15.242	9672	0.003	7.364	15.242	80	1.166	8.037	15.217	80	0	0.511	12.307
A04	J45	12766	0	6	15.291	12717	0	6.018	15.291	49	0.843	6.689	14.262	49	0	1.451	10.566
A04	J47	2206	0.019	8.121	15.409	2178	0.019	8.153	15.409	28	2.708	10.459	15.217	28	0.079	3.646	12.307
A04	J90	7562	0	8.137	15.195	7427	0.008	8.214	15.195	135	0.539	9.262	13.969	135	0	0.479	11.97
A04	J96	4371	0	8.665	14.746	4295	0.025	8.742	14.746	76	0.389	8.378	13.763	76	0	0.349	12.307
A04	J98	6031	0	8.904	15.327	5948	0.014	8.957	15.327	83	0.802	8.923	13.763	83	0	0.953	12.389
A04	K02	1915	0	5.78	14.245	1906	0	5.81	14.245	9	6.122	8.6	13.52	9	0	3.217	5.47
A04	K13	1565	0.008	5.947	14.336	1558	0.008	6.012	14.336	7	1.06	3.444	8.403	7	0.057	0.597	3.02
A04	K20	4970	0	6.033	14.648	4893	0.011	6.108	14.648	77	0.361	6.801	12.868	77	0	0.011	9.128
A04	K21	17835	0	7.559	15.412	17646	0.005	7.611	15.412	189	0.287	7.97	13.985	189	0	0.402	10.607
A04	K22	7788	0	6.854	15.425	7687	0	6.91	15.425	101	0.309	7.13	13.473	101	0	0.008	12.389
A04	K25	2865	0	6.889	14.333	2824	0.011	6.941	14.333	41	0.134	8.55	13.465	41	0	0	7.836
A04	K26	2115	0	6.522	14.829	2073	0.014	6.645	14.829	42	0.057	6.348	14.752	42	0	0	7.748
A04	K29	16737	0	6.535	15.508	16561	0.003	6.59	15.508	176	0.057	7.707	13.303	176	0	0.26	11.674
A04	K30	3552	0	4.59	13.963	3505	0.003	4.635	13.963	47	0.433	5.761	13.399	47	0	0	8.036
A04	K31	6300	0	7.568	15.042	6225	0.005	7.62	15.042	75	0.134	7.529	13.739	75	0	0.296	11.83
A04	K40	13887	0	6.215	15.508	13844	0.003	6.226	15.508	43	3.4	8.567	13.317	43	0	2.209	10.828
A04	K42	3284	0	6.593	14.996	3267	0.005	6.612	14.996	17	1.782	8.479	12.534	17	0	1.402	6.661
A04	K43	2043	0	6.516	14.661	2015	0.016	6.552	14.661	28	2.842	7.996	13.564	28	0	1.332	11.74
A04	K44	15324	0	6.716	15.48	15137	0.003	6.774	15.48	187	0.222	6.555	13.473	187	0	0	12.668
A04	K51	1447	0	6.264	14.933	1430	0.005	6.3	14.933	17	1.64	6.283	11.918	17	0	0.06	6.68
A04	K52	5824	0	4.223	15.031	5764	0.003	4.283	15.031	60	0.23	7.683	13.733	60	0	0.345	9.755
A04	K56	3493	0	7.655	14.73	3425	0.03	7.767	14.73	68	0.222	8.169	13.763	68	0	0.571	10.566
A04	K57	24024	0	7.245	15.461	23888	0.005	7.275	15.461	136	0.496	7.765	13.369	136	0	0.715	9.481
A04	K58	2476	0	7.924	15.053	2447	0.027	7.954	15.053	29	3.086	9.837	12.652	29	0	2.264	11.392
A04	K59	11551	0	8.43	15.335	11422	0.003	8.474	15.335	129	0.416	8.581	13.249	129	0	0.986	10.366
A04	K60	1454	0	5.253	14.823	1445	0.005	5.281	14.823	9	3.146	8.329	11.795	9	0	1.139	5.719
A04	K62	12170	0	6.166	15.176	12104	0.003	6.197	15.176	66	1.44	7.305	13.438	66	0	1.14	11.74
A04	K63	15301	0	7.075	15.349	15195	0	7.116	15.349	106	0.559	7.878	13.427	106	0	1.066	12.542
A04	K64	8970	0	9.7	15.321	8901	5.78	9.72	15.321	69	6.043	9.958	12.838	69	0	2.951	12.542
A04	K66	2975	0	8.006	15.141	2936	0.016	8.041	15.141	39	1.782	9.479	13.763	39	0	1.739	10.733
A04	K76	5042	0	8.575	15.319	4981	0.014	8.619	15.319	61	0.901	8.498	13.32	61	0	1.06	9.049
A04	K80	6174	0	7.236	15.316	6107	0.005	7.288	15.316	67	2.226	9.451	15.031	67	0	1.528	10.733
A04	K92	9122	0	6.938	15.149	9009	0.003	7.004	15.149	113	0.216	8.162	13.536	113	0	0.444	12.389
A04	L02	1429	0	6.524	13.755	1416	0	6.587	13.755	13	1.366	9.706	12.206	13	0	0.386	5.821
A04	L03	5811	0	7.329	15.242	5753	0.008	7.362	15.242	58	1.596	8.086	13.339	58	0	0.977	12.389
A04	L30	1991	0.011	8.967	14.741	1978	0.011	8.993	14.741	13	6.374	10.716	13.966	13	0.019	5.276	8.939
A04	L40	2190	0	8.063	14.826	2175	0.016	8.096	14.826	15	2.24	9.177	13.356	15	0	2.305	9.602
A04	L57	2730	0.016	8.156	15.226	2721	0.016	8.181	15.226	9	5.917	8.644	11.269	9	0.43	1.043	10.155
A04	L72	2544	0.003	5.588	15.165	2538	0.003	5.595	15.165	6	8.099	9.527	10.705	6	0.082	1.613	5.75
A04	L82	2103	0.003	7.362	14.7	2099	0.003	7.368	14.7	4	2.784	10.255	10.596	4	1.054	1.255	7.488
A04	L89	2634	0	9.246	15.286	2548	0.044	9.368	15.286	86	1.796	9.387	13.481	86	0	0.426	12.389
A04	L98	3863	0	8.121	14.823	3835	0.005	8.159	14.823	28	2.24	8.904	11.455	28	0	0.953	8.989
A04	M06	2265	0	7.376	14.385	2246	0.008	7.42	14.385	19	2.223	9.531	12.236	19	0	2.125	11.847
A04	M10	7137	0	8.153	15.22	7075	0.003	8.184	15.22	62	1.251	8.667	13.377	62	0	1.14	9.709
A04	M13	10005	0	7.546	15.412	9946	0.003	7.565	15.412	59	0.052	8.77	13.465	59	0	1.64	10.837
A04	M15	3461	0	7.819	15.321	3441	0.005	7.844	15.321	20	4.047	9.386	13.194	20	0	4.837	9.024
A04	M16	7500	0	6.831	15.288	7476	0.011	6.841	15.288	24	1.739	8.953	13.547	24	0	2.727	10.976
A04	M17	13160	0	6.283	15.412	13101	0.003	6.294	15.412	59	0.671	9.459	14.021	59	0	2.804	12.592
A04	M19	14218	0	8.03	15.466	14122	0	8.058	15.466	96	1.196	9.354	13.156	96	0	2.271	10.579
A04	M20	1573	0.003	5.824	14.935	1569	0.003	5.834	14.935	4	6.828	8.459	9.714	4	0.016	3.598	8.069
A04	M23	6145	0.003	4.142	13.791	6131	0.003	4.145	13.791	14	0.671	6.529	8.572	14	0.326	2.142	7.562
A04	M25	7739	0	7.149	15.278	7678	0.005	7.203	15.278	61	1.834	9.208	13.241	61	0	2.68	10.848
A04	M47	6452	0	7.937	15.269	6402	0	7.971	15.269	50	0.63	9.991	13.416	50	0	1.744	10.579
A04	M48	4436	0	7.678	15.072	4405	0.005	7.704	15.072	31	0.802	9.982	13.739	31	0	3.214	9.295
A04	M51	4799	0	7.067	15.302	4770	0.005	7.088	15.302	29	2.648	9.673	13.438	29	0	3.447	9.679
A04	M54	9202	0	7.622	15.376	9131	0.008	7.652	15.376	71	2.182	9.64	13.405	71	0	3.474	11.918
A04	M65	2543	0.003	5.949	14.724	2533	0.003	5.958	14.724	10	6.116	9.788	11.954	10	0.441	3.233	9.186
A04	M72	3327	0	6.283	15.376	3320	0.003	6.286	15.376	7	3.904	8.827	12.635	7	0	2.429	10.998
A04	M75	4832	0.003	5.172	15.075	4820	0.003	5.177	15.075	12	2.856	6.264	10.932	12	0.003	2.257	6.152
A04	M79	7651	0	7.557	15.34	7599	0.005	7.589	15.34	52	1.437	9.184	13.405	52	0	2.053	10.976
A04	M81	2464	0	8.189	15.365	2434	0	8.232	15.365	30	2.149	8.835	13.87	30	0	2.008	11.006
A04	N13	3286	0	7.906	15.176	3251	0.003	7.959	15.176	35	1.342	9.673	13.147	35	0	1.257	7.929
A04	N17	12557	0	8.819	15.316	12266	0.003	8.917	15.316	291	0.205	8.567	15.031	291	0	0	12.389
A04	N18	9981	0	8.772	15.294	9863	0.003	8.819	15.294	118	1.024	9.056	15.037	118	0	1.092	12.307
A04	N20	3476	0	6.613	15.187	3458	0.005	6.663	15.187	18	2.612	7.852	11.258	18	0	0.646	7.691
A04	N28	3668	0	8.638	15.319	3626	0.003	8.674	15.319	42	1.232	9.49	15.031	42	0	0.546	9.605
A04	N32	7431	0	6.568	15.193	7395	0	6.596	15.193	36	2.423	9.031	12.666	36	0	1.301	6.653
A04	N35	2455	0	6.579	14.108	2437	0.014	6.607	14.108	18	1.906	8.399	12.356	18	0	2.305	11.299
A04	N39	10706	0	7.592	15.201	10560	0	7.655	15.201	146	0.074	8.605	13.438	146	0	0.741	11.921
A04	N40	20538	0	7.547	15.332	20424	0	7.568	15.332	114	1.259	8.932	13.87	114	0	1.966	12.307
A04	N41	2085	0	6.352	15.121	2078	0.005	6.367	15.121	7	2.338	9.249	11.135	7	0	2.872	6.344
A04	N42	1821	0.008	6.149	14.974	1813	0.008	6.163	14.974	8	3.507	7.829	12.649	8	0.041	3.511	11.266
A04	N43	1524	0	6.363	14.418	1510	0.003	6.426	14.418	14	4.731	10.429	13.703	14	0	1.702	8.972
A04	N47	2233	0	6.527	15.176	2217	0.008	6.576	15.176	16	6.185	10.618	15.401	16	0	1.988	10.535
A04	N48	2379	0	6.795	14.571	2364	0.011	6.831	14.571	15	2.461	6.59	13.706	15	0	2.122	5.155
A04	N50	2436	0	6.103	14.015	2416	0.014	6.159	14.015	20	1.892	8.223	13.514	20	0	0.895	3.696
A04	U07	2742	0	11.751	15.209	2684	9.687	11.778	15.209	58	10.026	11.804	13.706	58	0	2.834	12.307
A09	A04	1337	0	5.583	13.889	1131	0.019	6.357	13.889	206	0.249	8.793	13.509	206	0	0.437	8.794
A09	A41	7256	0	8.288	15.193	6199	0.019	8.975	15.193	1057	2.073	8.997	15.176	1057	0	0.151	10.368
A09	B37	2537	0	7.31	15.217	2198	0.005	8.204	15.217	339	2.185	9.125	14.7	339	0	0.287	9.342
A09	B95	3520	0	6.687	15.324	3200	0.003	7.212	15.324	320	0.249	8.901	15.215	320	0	0.367	9.626
A09	B96	5970	0	6.486	14.946	5404	0.005	7.05	14.946	566	2.316	8.826	14.3	566	0	0.348	9.774
A09	C18	2477	0	6.535	15.078	2382	0.008	6.742	15.078	95	2.65	9.298	13.071	95	0	0.241	7.825
A09	C34	2561	0	6.834	15.324	2450	0.027	7.034	15.324	111	2.502	9.917	14.185	111	0	0.953	9.12
A09	C44	10108	0	7.365	15.067	9903	0.003	7.472	15.067	205	1.791	10.097	15.223	205	0	2.888	8.698
A09	C61	10922	0	7.417	15.417	10698	0.003	7.529	15.417	224	2.316	9.572	14.344	224	0	1.685	10.943
A09	C67	2292	0	6.967	14.697	2234	0	7.214	14.697	58	3.565	9.093	13.109	58	0	1.673	8.389
A09	C77	4077	0	7.143	15.324	3845	0.016	7.499	15.324	232	2.617	8.96	15.012	232	0	0.36	10.108
A09	C78	5207	0	6.787	14.908	4859	0.025	7.214	14.908	348	1.949	8.946	14.881	348	0	0.567	8.813
A09	C79	4671	0	7.173	15.22	4352	0.008	7.595	15.22	319	2.45	8.775	14.048	319	0	0.548	10.163
A09	D12	13069	0	7.245	15.245	12535	0	7.474	15.245	534	2.215	8.804	13.977	534	0	0.125	8.548
A09	D17	2833	0	6.36	14.779	2786	0.005	6.416	14.779	47	4.884	10.284	14.412	47	0	3.105	10.388
A09	D22	1474	0.008	6.248	14.815	1453	0.008	6.292	14.815	21	5.52	9.911	13.646	21	0.027	3.751	8.46
A09	D23	1169	0	5.314	14.629	1150	0	5.368	14.629	19	5.481	9.462	12.488	19	0.071	2.538	8.044
A09	D50	7665	0	7.644	15.461	7126	0.008	8.066	15.461	539	2.387	9.503	14.475	539	0	0.846	8.964
A09	D64	9897	0	7.447	15.445	9114	0.003	7.934	15.445	783	1.969	9.399	15.031	783	0	0.528	9.709
A09	D69	2189	0	7.584	15.067	1943	0.036	8.214	15.067	246	2.754	9.396	13.657	246	0	0.424	8.953
A09	D70	2370	0	5.61	14.642	1993	0.025	6.722	14.642	377	1.854	8.011	13.273	377	0	0	8.31
A09	E03	4569	0	6.949	15.001	4393	0.005	7.151	15.001	176	2.497	9.197	13.468	176	0	0.839	8.416
A09	E10	1393	0	5.421	14.092	1316	0.005	5.699	14.092	77	0.151	8.441	12.868	77	0	1.311	7.852
A09	E11	17334	0	6.308	15.113	16812	0	6.479	15.113	522	2.163	8.811	14.182	522	0	0.36	9.01
A09	E14	2444	0	6.693	14.96	2304	0.003	7.077	14.96	140	3.19	9.251	14.182	140	0	1.105	10.363
A09	E66	14166	0	8.214	15.371	13633	0.005	8.394	15.371	533	2.212	9.78	14.7	533	0	1.662	11.36
A09	E78	31829	0	6.349	15.502	31080	0	6.481	15.502	749	0.728	9.216	15.064	749	0	0.712	9.057
A09	E83	3626	0	8.047	15.335	3087	0.022	8.953	15.335	539	0.307	9.843	15.031	539	0	0.348	9.492
A09	E86	4940	0	7.364	15.286	3896	0.005	8.678	15.286	1044	1.353	9.125	15.184	1044	0	0	10.64
A09	E87	10251	0	8.411	15.228	8963	0.003	9.095	15.228	1288	0.994	9.324	14.358	1288	0	0.14	9.104
A09	F05	3676	0	9.807	15.278	3204	0.11	10.284	15.278	472	2.998	10.244	14.043	472	0	0.749	10.943
A09	F10	4958	0	6.715	15.278	4766	0.003	6.893	15.278	192	2.502	9.198	15.061	192	0	0.628	8.893
A09	F17	12317	0	5.791	15.412	11987	0.055	5.903	15.412	330	2.401	7.531	15.223	330	0	0.357	7.951
A09	F32	8507	0	7.086	15.22	8031	0.003	7.368	15.22	476	2.806	9.286	14.295	476	0	1.314	10.965
A09	F41	6389	0	8.203	15.349	6012	0.003	8.522	15.349	377	2.544	9.572	14.826	377	0	1.172	8.939
A09	G40	2142	0	6.613	15.412	2049	0.008	6.894	15.412	93	3.285	9.177	13.714	93	0	0.991	8.808
A09	G45	2089	0	7.182	14.618	2028	0.008	7.335	14.618	61	5.139	10.097	13.711	61	0	2.355	11.217
A09	G47	5297	0	6.946	14.935	5082	0.003	7.182	14.935	215	2.292	9.136	14.029	215	0	1.84	9.057
A09	G55	2913	0	6.872	15.324	2825	0.011	7.031	15.324	88	3.776	9.602	13.057	88	0	2.311	8.767
A09	G56	3527	0	5.971	15.319	3465	0.005	6.064	15.319	62	1.602	10.214	13.397	62	0	2.152	10.218
A09	G81	1850	0	8.314	14.451	1733	0.008	8.572	14.451	117	2.07	9.588	13.862	117	0	0.977	8.088
A09	H02	3119	0	6.9	15.382	3040	0.008	7.028	15.382	79	3.603	8.958	13.566	79	0	2.426	8.479
A09	H25	11141	0	8.468	15.365	10791	0.003	8.613	15.365	350	3.036	9.999	15.308	350	0	2.62	8.764
A09	H26	13538	0	7.866	15.365	13152	0.003	8.03	15.365	386	3.439	9.978	15.409	386	0	2.346	8.811
A09	H33	2084	0.008	6.31	15.143	2061	0.008	6.371	15.143	23	4.151	8.345	12.663	23	0.101	1.919	4.422
A09	H35	4108	0	8.564	15.412	3968	0.005	8.73	15.412	140	2.817	10.051	15.393	140	0	2.025	8.723
A09	H36	1801	0	7.995	15.286	1677	0	8.419	15.286	124	2.675	9.453	13.961	124	0	1.557	7.436
A09	H40	5403	0	7.997	15.163	5223	0.008	8.162	15.163	180	2.795	9.651	14.946	180	0	1.44	9.052
A09	H52	3459	0.003	9.717	15.365	3360	0.003	9.809	15.365	99	3.036	10.924	15.308	99	0.082	3.08	9.26
A09	H53	2704	0	7.928	14.738	2569	0.005	8.268	14.738	135	2.437	9.755	14.171	135	0	1.303	10.64
A09	H91	5301	0	8.723	15.412	5019	0.005	8.975	15.412	282	3.006	10.26	14.946	282	0	1.702	8.953
A09	I08	3852	0	8.867	15.009	3558	0.036	9.254	15.009	294	3.149	10.075	14.221	294	0	1.584	8.879
A09	I10	55605	0	6.023	15.502	54600	0	6.13	15.502	1005	0.594	8.638	15.124	1005	0	0.156	10.218
A09	I20	11813	0	5.843	15.283	11473	0.005	6.001	15.283	340	2.226	9.183	15.064	340	0	1.258	9.424
A09	I21	7398	0	6.865	15.278	7143	0.003	7.058	15.278	255	3.573	9.21	14.87	255	0	1.558	9.01
A09	I24	2268	0	7.199	15.215	2152	0.014	7.444	15.215	116	3.19	8.798	13.714	116	0	1.207	9.01
A09	I25	20806	0	6.379	15.48	20215	0.003	6.53	15.48	591	2.209	9.019	14.987	591	0	1.106	10.971
A09	I26	3505	0	7.343	14.957	3292	0.011	7.732	14.957	213	2.609	9.971	14.029	213	0	0.553	8.028
A09	I34	2931	0	8.074	15.269	2761	0.019	8.466	15.269	170	3.677	9.713	14.024	170	0	0.971	9.01
A09	I35	3848	0	8.163	15.313	3673	0.008	8.43	15.313	175	4.197	9.837	14.87	175	0	1.522	11.217
A09	I44	6579	0	8.323	15.502	6224	0.016	8.593	15.502	355	2.185	10.034	14.574	355	0	1.383	9.01
A09	I45	4125	0	8.383	15.278	3903	0.019	8.649	15.278	222	0.89	9.607	14.87	222	0	1.363	9.739
A09	I47	2642	0	7.268	14.327	2495	0	7.565	14.327	147	2.226	8.575	13.323	147	0	0.775	8.416
A09	I48	17559	0	7.381	15.412	16736	0	7.655	15.412	823	1.27	9.249	15.242	823	0	0.638	8.86
A09	I49	3504	0	8.185	15.365	3334	0	8.431	15.365	170	2.675	9.332	13.509	170	0	1.336	10.388
A09	I50	8663	0	8.047	15.313	8058	0.003	8.427	15.313	605	2.163	9.413	15.349	605	0	0.904	10.16
A09	I51	8642	0	8.493	15.278	8093	0.014	8.811	15.278	549	2.297	9.659	14.171	549	0	1.238	10.713
A09	I63	4399	0	7.844	14.741	4213	0.003	8.071	14.741	186	3.321	9.669	14.171	186	0	1.565	9.599
A09	I67	4551	0	8.906	15.278	4232	0.014	9.239	15.278	319	3.433	10.33	14.522	319	0	1.9	11.217
A09	I70	1849	0	8.017	13.974	1713	0.008	8.4	13.974	136	2.916	10.028	14.221	136	0	1.541	9.911
A09	I71	2679	0	8.101	14.631	2553	0.025	8.337	14.631	126	3.54	9.295	13.763	126	0	0.593	11.214
A09	I73	3803	0	7.57	15.33	3578	0.003	7.861	15.33	225	2.804	9.536	13.922	225	0	1.689	8.767
A09	I80	2813	0	7.058	15.412	2658	0	7.399	15.412	155	2.338	8.685	14.133	155	0	0.676	11.954
A09	I83	3004	0	6.861	15.508	2903	0.005	7.004	15.508	101	3.554	10.078	13.32	101	0	1.728	8.811
A09	I84	7971	0	3.641	10.686	7772	0	3.735	10.686	199	1.919	5.646	8.712	199	0	0	3.663
A09	I95	8218	0	8.199	15.321	7265	0.011	8.871	15.321	953	2.437	9.511	13.925	953	0	0.446	10.943
A09	J18	12205	0	7.494	15.111	11077	0.008	8.036	15.111	1128	0.277	8.965	13.982	1128	0	0.374	8.997
A09	J22	6606	0	7.023	15.34	6073	0.003	7.491	15.34	533	1.854	8.786	14.065	533	0	0.613	10.388
A09	J33	1371	0	5.142	15.313	1359	0.014	5.194	15.313	12	6.511	9.087	12.113	12	0	3.629	5.936
A09	J34	2037	0	4.898	14.33	1999	0.003	4.98	14.33	38	2.864	9.51	13.427	38	0	2.104	7.436
A09	J43	2350	0	7.628	14.749	2203	0.005	7.94	14.749	147	2.297	9.922	14.946	147	0	1.437	8.652
A09	J44	9289	0	7.108	15.242	8854	0.003	7.346	15.242	435	1.733	9.169	14.582	435	0	1.029	8.939
A09	J45	12351	0	5.878	15.291	12046	0	6.011	15.291	305	0.728	8.909	13.72	305	0	0.301	8.603
A09	J47	2096	0	7.918	15.217	1983	0.057	8.236	15.217	113	2.601	10.054	15.409	113	0	0.86	8.29
A09	J90	7270	0	7.561	15.195	6584	0.008	8.152	15.195	686	1.235	9.316	14.881	686	0	0.366	8.696
A09	J96	4193	0	8.071	14.746	3750	0.025	8.723	14.746	443	2.204	9.509	14.39	443	0	0.539	10.081
A09	J98	5769	0	8.386	15.327	5244	0.014	8.909	15.327	525	1.235	9.961	14.946	525	0	0.802	9.599
A09	K02	1846	0	5.655	14.245	1792	0	5.739	14.245	54	2.508	9.685	12.121	54	0	1.873	8.148
A09	K13	1507	0	5.728	14.336	1451	0.008	5.892	14.336	56	2.327	8.712	12.849	56	0	0.95	8.958
A09	K20	4761	0	5.845	14.3	4550	0.005	6.054	14.3	211	0.997	8.72	14.648	211	0	0.898	8.696
A09	K21	17211	0	7.376	15.412	16505	0.005	7.573	15.412	706	2.105	9.406	15.173	706	0	1.376	11.781
A09	K22	7453	0	6.68	15.425	7161	0	6.872	15.425	292	2.617	9.046	13.846	292	0	1.184	9.709
A09	K25	2711	0	6.683	14.333	2574	0.011	6.941	14.333	137	2.264	8.835	14.221	137	0	0.797	8.107
A09	K26	2036	0	6.116	14.829	1904	0.005	6.444	14.829	132	2.582	8.876	13.673	132	0	0.697	8.063
A09	K29	16014	0	6.368	15.508	15373	0.003	6.568	15.508	641	0.997	9.013	14.73	641	0	0.893	10.39
A09	K30	3389	0	4.501	13.963	3292	0.003	4.601	13.963	97	3.198	7.633	13.399	97	0	0.75	8.895
A09	K31	6053	0	7.288	14.755	5731	0.005	7.562	14.755	322	1.602	9.54	15.042	322	0	1.424	9.093
A09	K40	13565	0	6.116	15.508	13307	0.003	6.215	15.508	258	3.62	9.309	14.111	258	0	1.825	10.839
A09	K42	3197	0	6.398	14.996	3086	0.005	6.582	14.996	111	2.754	8.775	13.84	111	0	1.429	8.901
A09	K43	1973	0	6.201	14.661	1857	0.016	6.423	14.661	116	2.472	9.069	13.293	116	0	1.32	8.967
A09	K44	14724	0	6.55	15.48	14198	0.003	6.724	15.48	526	2.262	9.094	13.898	526	0	0.984	11.781
A09	K51	1293	0	5.648	14.933	1151	0.005	6.338	14.933	142	0.233	8.69	13.818	142	0	0.862	10.185
A09	K52	5388	0	3.61	14.916	5003	0.003	3.973	14.916	385	0.307	9.287	15.031	385	0	0.553	9.709
A09	K56	3307	0	7.009	14.73	2955	0.03	7.663	14.73	352	2.3	9.131	14.317	352	0	0.353	9.052
A09	K57	23259	0	6.99	15.461	22122	0.005	7.264	15.461	1137	1.139	8.791	14.182	1137	0	0.005	12.657
A09	K58	2355	0	7.491	15.053	2150	0.027	7.971	15.053	205	2.316	9.577	13.848	205	0	1.566	8.581
A09	K59	11103	0	7.869	15.335	9928	0.003	8.481	15.335	1175	0.441	8.917	15.05	1175	0	0.071	11.261
A09	K60	1410	0	4.827	14.823	1341	0.011	5.128	14.823	69	2.445	8.066	13.041	69	0	1.492	8.879
A09	K62	11728	0	5.885	15.176	11171	0.003	6.163	15.176	557	0.865	8.52	14.746	557	0	0.027	9.06
A09	K63	14710	0	6.757	15.349	13851	0	7.113	15.349	859	1.158	8.789	14.642	859	0	0.068	9.585
A09	K64	8852	0	9.498	15.321	8164	5.78	9.717	15.321	688	5.876	9.989	14.256	688	0	0.682	10.185
A09	K66	2846	0	7.747	15.141	2645	0.016	8.121	15.141	201	1.969	8.898	13.594	201	0	0.758	7.904
A09	K76	4810	0	8.195	15.319	4414	0.014	8.627	15.319	396	2.105	9.481	14.221	396	0	0.775	8.811
A09	K80	5950	0	6.864	15.316	5585	0.005	7.201	15.316	365	1.353	9.347	14.352	365	0	0.994	10.943
A09	K92	8743	0	6.42	15.149	7974	0.003	6.919	15.149	769	2.152	8.707	14.366	769	0	0.005	10.388
A09	L02	1376	0	6.264	13.755	1320	0	6.544	13.755	56	4.397	8.728	12.556	56	0	1.339	7.858
A09	L03	5534	0	7.024	15.242	5183	0.008	7.338	15.242	351	1.84	8.898	13.892	351	0	1.01	8.759
A09	L30	1923	0	8.759	14.741	1813	0.011	8.956	14.741	110	4.556	10.286	13.555	110	0	0.809	8.811
A09	L40	2112	0	7.856	14.133	2020	0.016	8.127	14.133	92	3.587	9.892	14.826	92	0	0.983	8.822
A09	L57	2666	0	8.059	15.226	2589	0.016	8.192	15.226	77	3.524	9.585	13.646	77	0	2.716	7.97
A09	L72	2487	0	5.539	15.165	2449	0.003	5.594	15.165	38	5.008	9.596	13.596	38	0	2.47	8.556
A09	L82	2059	0	7.212	14.7	2013	0.003	7.368	14.7	46	5.366	10.822	13.646	46	0	2.63	7.379
A09	L89	2537	0	8.367	15.286	2099	0.044	9.325	15.286	438	1.919	9.77	14.043	438	0	0.594	10.16
A09	L98	3767	0	7.88	14.823	3589	0.005	8.11	14.823	178	2.223	9.767	13.646	178	0	1.743	8.54
A09	M06	2174	0	7.154	14.385	2096	0.008	7.383	14.385	78	2.579	9.375	13.178	78	0	1.117	7.644
A09	M10	6843	0	7.986	15.22	6530	0.003	8.238	15.22	313	1.071	9.254	13.81	313	0	0.63	8.901
A09	M13	9669	0	7.398	15.412	9302	0.003	7.576	15.412	367	2.04	9.221	15.195	367	0	1.599	10.218
A09	M15	3348	0	7.684	15.321	3224	0.005	7.866	15.321	124	2.858	9.495	13.084	124	0	2.152	9.057
A09	M16	7326	0	6.743	15.288	7166	0.011	6.852	15.288	160	1.799	9.652	14.325	160	0	1.574	8.696
A09	M17	12785	0	6.212	15.412	12544	0.003	6.3	15.412	241	2.987	9.542	14.952	241	0	2.22	10.839
A09	M19	13737	0	7.828	15.466	13175	0	8.071	15.466	562	1.7	9.792	14.987	562	0	1.47	8.854
A09	M20	1519	0	5.843	14.935	1497	0.003	5.914	14.935	22	5.468	8.466	12.364	22	0	1.94	4.52
A09	M23	5979	0.003	4.14	13.791	5929	0.003	4.156	13.791	50	2.987	8.415	12.145	50	0.005	2.175	9.303
A09	M25	7442	0	6.874	15.278	7098	0.005	7.151	15.278	344	2.669	9.429	15.195	344	0	1.162	9.131
A09	M47	6203	0	7.715	15.269	5908	0	7.969	15.269	295	2.429	10.029	14.325	295	0	2.119	8.767
A09	M48	4248	0	7.466	15.072	4059	0.005	7.696	15.072	189	2.908	10.092	13.881	189	0	2.089	12.455
A09	M51	4608	0	6.841	15.302	4435	0.005	7.064	15.302	173	3.71	9.547	13.618	173	0	1.927	8.767
A09	M54	8843	0	7.346	15.376	8370	0.008	7.646	15.376	473	2.401	9.687	15.173	473	0	1.279	9.287
A09	M65	2466	0	5.824	14.724	2418	0.003	5.956	14.724	48	4.11	7.992	12.967	48	0	2.105	7.264
A09	M72	3242	0	6.188	15.376	3196	0.003	6.289	15.376	46	3.121	8.841	13.635	46	0	2.014	6.344
A09	M75	4683	0	5.15	15.075	4612	0.003	5.188	15.075	71	1.903	9.123	13.933	71	0	2.19	11.214
A09	M79	7325	0	7.195	15.34	6942	0.005	7.531	15.34	383	2.617	9.624	14.032	383	0	0.838	9.257
A09	M81	2353	0	7.839	15.365	2197	0	8.216	15.365	156	2.429	9.579	14.056	156	0	1.862	10.196
A09	N13	3180	0	7.587	15.141	2990	0.003	7.933	15.141	190	1.848	9.477	15.176	190	0	0.721	7.962
A09	N17	11973	0	8.337	15.316	10418	0.008	8.987	15.316	1555	0.994	8.964	15.184	1555	0	0.003	10.943
A09	N18	9483	0	8.52	15.294	8789	0.003	8.857	15.294	694	2.398	9.878	14.886	694	0	1.029	11.214
A09	N20	3345	0	6.418	15.187	3213	0.005	6.62	15.187	132	2.437	9.847	14.412	132	0	1.498	8.405
A09	N28	3531	0	8.279	15.319	3259	0.003	8.652	15.319	272	2.062	9.78	13.933	272	0	0.715	8.619
A09	N32	7188	0	6.362	15.193	6964	0	6.586	15.193	224	2.333	9.72	14.952	224	0	1.67	8.633
A09	N35	2381	0	6.398	14.108	2306	0.014	6.579	14.108	75	3.181	9.388	13.873	75	0	1.487	8.739
A09	N39	10293	0	7.146	15.201	9518	0	7.605	15.201	775	2.209	8.904	14.3	775	0	0.405	12.657
A09	N40	19926	0	7.347	15.332	19281	0	7.57	15.332	645	2.163	9.511	14.01	645	0	1.081	9.739
A09	N41	2030	0	6.233	15.121	1978	0.005	6.367	15.121	52	3.077	10.378	14.505	52	0	0.977	7.28
A09	N42	1762	0	6.033	14.744	1715	0.008	6.114	14.744	47	2.56	9.621	14.974	47	0	1.999	7.387
A09	N43	1489	0	6.171	14.418	1444	0.003	6.363	14.418	45	3.869	9.372	13.386	45	0	2.196	8.066
A09	N47	2162	0	6.326	15.401	2078	0.008	6.535	15.401	84	2.554	10.084	15.176	84	0	1.844	7.617
A09	N48	2326	0	6.516	14.571	2238	0.011	6.739	14.571	88	1.949	9.761	13.271	88	0	1.63	7.617
A09	N50	2363	0	5.813	13.832	2276	0.014	6.012	13.832	87	1.424	10.056	13.547	87	0	1.243	7.297
A09	U07	2709	0	11.601	15.209	2379	9.687	11.798	15.209	330	9.807	11.688	14.007	330	0	1.494	11.25
A41	A04	1309	0	5.476	13.889	1083	0.019	6.42	13.889	226	0.622	8.638	13.555	226	0	0.175	9.29
A41	A09	7643	0	7.206	15.357	6676	0.071	7.881	15.357	967	2.385	8.822	13.993	967	0	0.057	11.787
A41	B37	2469	0	6.65	15.217	1966	0.005	8.085	15.217	503	0.285	9.262	13.9	503	0	0.096	10.741
A41	B95	3355	0	5.539	15.313	2734	0.003	7.056	15.313	621	0.038	9.06	15.324	621	0	0.016	9.662
A41	B96	5746	0	4.767	14.946	4471	0.005	6.582	14.946	1275	0.016	9.101	14.171	1275	0	0	9.774
A41	C18	2391	0	6.637	15.078	2314	0.008	6.883	15.078	77	0.775	9.136	13.446	77	0	0.361	5.692
A41	C34	2401	0	6.823	15.324	2309	0.027	7.023	15.324	92	0.553	9.71	13.533	92	0	0.14	8.701
A41	C44	9994	0	7.412	15.223	9855	0.003	7.477	15.223	139	0.734	9.98	13.416	139	0	2.349	11.245
A41	C61	10730	0	7.407	15.417	10516	0.003	7.528	15.417	214	1.202	9.659	13.87	214	0	0.352	9.339
A41	C67	2149	0	6.924	14.697	2098	0	7.138	14.697	51	3.381	10.092	12.687	51	0	0.742	7.045
A41	C77	3801	0	7.094	15.324	3551	0.016	7.543	15.324	250	0.63	8.802	13.78	250	0	0.153	8.956
A41	C78	4855	0	6.546	14.908	4375	0.025	7.162	14.908	480	0.309	8.991	13.722	480	0	0.101	9.681
A41	C79	4354	0	6.891	15.22	3924	0.008	7.555	15.22	430	0.726	8.765	14.831	430	0	0.2	11.655
A41	D12	13094	0	7.425	15.245	12919	0	7.485	15.245	175	0.287	9.722	13.618	175	0	1.624	10.935
A41	D17	2850	0	6.383	14.779	2820	0.005	6.418	14.779	30	2.59	9.689	13.38	30	0	1.457	13.364
A41	D22	1473	0.008	6.316	14.815	1462	0.008	6.353	14.815	11	2.338	9.084	12.148	11	0.057	1.172	10.084
A41	D23	1176	0	5.336	14.629	1167	0	5.35	14.629	9	5.249	9.386	12.34	9	0.348	3.803	10.552
A41	D50	7528	0	7.763	15.461	7104	0.008	8.069	15.461	424	1.484	10.062	15.294	424	0	0.72	13.21
A41	D64	9560	0	7.255	15.445	8650	0.003	7.896	15.445	910	0.03	9.438	15.267	910	0	0.17	11.781
A41	D69	2097	0	6.65	15.067	1652	0.036	8.163	15.067	445	0.654	8.983	14.831	445	0	0.041	12.367
A41	D70	2323	0	0	14.16	886	0.025	6.054	14.16	1437	0.159	7.42	14.642	1437	0	0	8.638
A41	E03	4526	0	6.958	15.001	4375	0.005	7.13	15.001	151	0.69	9.399	13.347	151	0	0.767	9.731
A41	E10	1349	0	5.377	14.092	1263	0.005	5.709	14.092	86	1.481	8.895	13.208	86	0	0.691	10.741
A41	E11	17083	0	6.36	15.113	16710	0	6.478	15.113	373	0.129	9.416	13.993	373	0	0	11.015
A41	E14	2389	0	6.91	14.96	2288	0.003	7.112	14.96	101	1.221	9.402	13.654	101	0	0.997	13.038
A41	E66	13918	0	8.271	15.371	13533	0.005	8.4	15.371	385	0.6	9.993	14.128	385	0	0.819	11.25
A41	E78	31645	0	6.385	15.502	31134	0	6.478	15.502	511	0.068	9.312	14.642	511	0	0.183	11.256
A41	E83	3446	0	7.963	15.291	2854	0.022	9.036	15.291	592	0.372	9.83	15.335	592	0	0.11	13.32
A41	E86	4723	0	7.058	15.286	3690	0.005	8.488	15.286	1033	0.268	9.517	14.223	1033	0	0.033	12.447
A41	E87	9939	0	7.836	15.228	8101	0.003	9.049	15.228	1838	0.03	9.509	15.119	1838	0	0.003	11.143
A41	F05	3462	0	9.146	15.278	2606	0.11	10.359	15.278	856	1.591	10.307	14.097	856	0	0.011	12.739
A41	F10	4925	0	6.738	15.278	4782	0.003	6.879	15.278	143	0.512	9.125	13.87	143	0	0.044	10.16
A41	F17	12160	0	5.81	15.412	11951	0.055	5.881	15.412	209	1.202	8.816	13.44	209	0	0.123	9.856
A41	F32	8452	0	7.201	15.22	8117	0.003	7.401	15.22	335	0.227	9.221	14.826	335	0	0.4	9.361
A41	F41	6424	0	8.307	15.349	6193	0.003	8.482	15.349	231	1.895	9.676	15.031	231	0	0.583	10.251
A41	G40	2075	0	6.623	15.412	1992	0.008	6.875	15.412	83	1.188	9.459	13.733	83	0	0.323	12.217
A41	G45	2057	0	7.184	14.618	2013	0.008	7.321	14.618	44	1.919	9.736	12.468	44	0	1.301	9.418
A41	G47	5226	0	6.968	14.935	5077	0.003	7.119	14.935	149	0.575	9.443	14.029	149	0	0.616	9.93
A41	G55	2926	0	6.869	15.324	2823	0.011	7.045	15.324	103	0.567	9.451	14.831	103	0	1.068	11.176
A41	G56	3529	0	6.059	15.319	3493	0.005	6.108	15.319	36	2.59	8.492	13.501	36	0	1.539	7.253
A41	G81	1781	0	8.104	14.451	1611	0.008	8.624	14.451	170	0.022	9.835	14.125	170	0	0.431	8.942
A41	H02	3099	0	6.973	15.382	3048	0.008	7.053	15.382	51	2.73	9.867	14.426	51	0	2.253	9.55
A41	H25	11022	0.003	8.545	15.365	10801	0.003	8.63	15.365	221	1.802	10.04	14.426	221	0.03	2.089	12.367
A41	H26	13404	0	7.932	15.409	13134	0.003	8.036	15.409	270	1.169	10.418	13.867	270	0	2.026	12.753
A41	H33	2068	0.003	6.334	15.143	2046	0.008	6.39	15.143	22	2.905	8.488	13.353	22	0.003	1.513	6.19
A41	H35	4072	0	8.605	15.412	3975	0.005	8.731	15.412	97	1.205	10.33	15.119	97	0	1.665	12.753
A41	H36	1778	0	8.028	15.286	1688	0	8.327	15.286	90	1.503	9.83	14.426	90	0	0.834	8.096
A41	H40	5357	0	8.091	14.946	5262	0.008	8.2	14.946	95	1.544	9.714	15.163	95	0	0.947	12.389
A41	H52	3439	0.003	9.78	15.365	3380	0.003	9.829	15.365	59	1.64	10.738	14.426	59	0.208	2.33	10.029
A41	H53	2655	0	8.118	14.738	2556	0.005	8.316	14.738	99	0.723	9.717	13.873	99	0	1.071	10.026
A41	H91	5214	0	8.8	15.412	5003	0.005	8.986	15.412	211	0.482	10.404	15.321	211	0	0.904	12.274
A41	I08	3790	0	8.852	15.009	3478	0.036	9.273	15.009	312	1.202	9.976	14.221	312	0	0.119	11.067
A41	I10	55141	0	6.045	15.502	54429	0	6.125	15.502	712	0.016	9.149	14.404	712	0	0	10.902
A41	I20	11782	0	5.94	15.283	11582	0.005	6.04	15.283	200	0.175	9.221	13.706	200	0	1.273	10.85
A41	I21	7363	0	6.886	15.278	7123	0.003	7.067	15.278	240	0.175	9.435	13.911	240	0	0.517	10.817
A41	I24	2255	0	7.132	15.215	2142	0.014	7.376	15.215	113	2.623	9.851	13.698	113	0	0.643	10.902
A41	I25	20643	0	6.418	15.48	20169	0.003	6.546	15.48	474	0.375	9.648	14.987	474	0	0.927	11.499
A41	I26	3429	0	7.105	14.957	3140	0.011	7.665	14.957	289	0.619	9.361	14.029	289	0	0.052	11.609
A41	I34	2869	0	8.049	15.269	2699	0.008	8.414	15.269	170	1.396	9.71	13.892	170	0	0.06	11.231
A41	I35	3753	0	8.126	15.313	3575	0.008	8.419	15.313	178	1.76	10.1	14.078	178	0	0.452	11.231
A41	I44	6429	0	8.348	15.502	6099	0.016	8.616	15.502	330	0.019	9.947	14.807	330	0	0.416	10.251
A41	I45	4017	0	8.326	15.278	3785	0.019	8.611	15.278	232	0.786	10.019	13.911	232	0	0.333	9.591
A41	I47	2610	0	7.224	14.327	2465	0	7.543	14.327	145	0.329	9.273	13.323	145	0	0.118	8.679
A41	I48	17239	0	7.288	15.412	16298	0	7.607	15.412	941	0.016	9.323	15.119	941	0	0.003	10.385
A41	I49	3475	0	8.129	15.365	3314	0.014	8.373	15.365	161	1.196	9.862	13.199	161	0	0.876	13.038
A41	I50	8432	0	7.888	15.349	7708	0.003	8.379	15.349	724	0.175	9.722	14.642	724	0	0.137	12.028
A41	I51	8503	0	8.455	15.278	7975	0.014	8.789	15.278	528	1.202	9.917	14.078	528	0	0.227	12.217
A41	I63	4273	0	7.795	14.741	4056	0.003	8.071	14.741	217	0.175	9.974	13.602	217	0	0.408	11.25
A41	I67	4356	0	8.869	15.278	3987	0.014	9.306	15.278	369	0.747	10.379	14.785	369	0	0.591	12.389
A41	I70	1797	0	8.03	13.974	1669	0.008	8.389	13.974	128	2.631	10.299	14.221	128	0	0.917	9.72
A41	I71	2607	0	8.063	14.631	2491	0.025	8.29	14.631	116	0.465	9.992	14.139	116	0	0.085	9.09
A41	I73	3693	0	7.641	15.33	3495	0.003	7.88	15.33	198	0.775	9.34	14.522	198	0	0.652	9.492
A41	I80	2709	0	6.834	15.412	2503	0	7.258	15.412	206	0.364	9.165	13.829	206	0	0.138	10.837
A41	I83	2958	0	6.89	15.508	2882	0.005	7.009	15.508	76	2.401	9.918	13.262	76	0	0.549	11.989
A41	I84	8054	0	3.763	10.686	8002	0	3.793	10.686	52	0.175	4.93	9.298	52	0	0.296	5.051
A41	I95	7931	0	7.748	15.278	6662	0.011	8.786	15.278	1269	0.03	9.591	15.321	1269	0	0.044	11.595
A41	J18	11742	0	6.846	15.111	9843	0.008	7.902	15.111	1899	0.038	9.117	14.092	1899	0	0.003	11.989
A41	J22	6289	0	6.571	15.34	5489	0.003	7.318	15.34	800	0.038	8.969	13.824	800	0	0.229	11.817
A41	J33	1368	0	5.175	15.313	1363	0.014	5.18	15.313	5	3.776	7.822	11.305	5	0	2.732	7.302
A41	J34	2047	0	4.827	14.33	2013	0.003	4.887	14.33	34	1.662	8.281	12.386	34	0	0.883	10.741
A41	J43	2280	0	7.542	14.946	2121	0.005	7.932	14.946	159	0.296	9.114	14.642	159	0	0.131	12.8
A41	J44	9085	0	7.154	15.242	8705	0.003	7.357	15.242	380	0.619	9.206	13.911	380	0	0.409	12.447
A41	J45	12295	0	5.971	15.291	12133	0	6.034	15.291	162	0.016	9.113	13.449	162	0	0.341	8.956
A41	J47	2054	0	7.787	15.409	1898	0.019	8.164	15.409	156	1.405	9.802	13.58	156	0	0.631	13.21
A41	J90	6980	0	7.139	15.195	5942	0.008	8.112	15.195	1038	0.016	9.199	14.081	1038	0	0.025	11.989
A41	J96	4086	0	7.201	14.746	3235	0.025	8.742	14.746	851	0.074	9.177	14.39	851	0	0	10.837
A41	J98	5586	0	8.115	15.327	4850	0.014	8.906	15.327	736	0.375	9.795	15.119	736	0	0.038	11.62
A41	K02	1850	0	5.67	14.245	1798	0	5.762	14.245	52	1.922	8.965	13.071	52	0	1.847	9.484
A41	K13	1498	0	5.867	14.336	1457	0.008	6.043	14.336	41	1.035	8.737	13.23	41	0	0.235	7.795
A41	K20	4757	0	5.925	14.648	4628	0.005	6.054	14.648	129	1.076	9.506	13.405	129	0	0.485	8.57
A41	K21	17199	0	7.483	15.412	16787	0.005	7.595	15.412	412	0.068	9.661	13.985	412	0	0.632	11.02
A41	K22	7427	0	6.752	15.425	7246	0	6.861	15.425	181	0.329	9.405	13.616	181	0	0.778	10.114
A41	K25	2725	0	6.801	14.021	2633	0.014	6.932	14.021	92	1.035	9.714	14.333	92	0	0.906	9.895
A41	K26	2032	0	6.129	14.829	1923	0.005	6.36	14.829	109	2.568	9.506	13.673	109	0	0.096	10.525
A41	K29	16067	0	6.464	15.508	15702	0.003	6.571	15.508	365	0.329	9.577	15.212	365	0	1.071	11.02
A41	K30	3446	0	4.546	13.963	3405	0.003	4.583	13.963	41	2.385	7.146	13.011	41	0	0.816	8.299
A41	K31	6004	0	7.398	15.042	5823	0.005	7.57	15.042	181	0.301	9.531	14.221	181	0	1.254	9.859
A41	K40	13551	0	6.144	15.508	13392	0.003	6.203	15.508	159	1.147	9.887	13.963	159	0	1.01	9.388
A41	K42	3154	0	6.393	14.996	3065	0.005	6.557	14.996	89	1.719	8.507	13.87	89	0	0.605	10.626
A41	K43	1949	0	6.133	14.661	1816	0.016	6.444	14.661	133	0.816	9.125	13.659	133	0	1.394	9.21
A41	K44	14743	0	6.637	15.48	14440	0.003	6.731	15.48	303	1.084	9.772	13.87	303	0	0.914	10.114
A41	K51	1377	0	6.103	14.933	1338	0.005	6.292	14.933	39	0.457	9.336	13.471	39	0	0.997	7.006
A41	K52	5539	0	3.91	15.031	5259	0.003	4.26	15.031	280	0.214	8.197	14.916	280	0	0.107	10.47
A41	K56	3252	0	6.934	14.073	2890	0.03	7.626	14.073	362	0.545	9.131	14.73	362	0	0.027	9.301
A41	K57	23229	0	7.187	15.461	22784	0.005	7.284	15.461	445	0.03	9.657	13.624	445	0	0.682	11.02
A41	K58	2403	0	7.83	15.053	2349	0.027	7.945	15.053	54	2.979	9.893	14.111	54	0	0.248	10.812
A41	K59	10713	0	7.891	15.286	9707	0.003	8.444	15.286	1006	0.203	9.291	15.335	1006	0	0.211	12.244
A41	K60	1419	0	4.887	14.823	1377	0.005	5.169	14.823	42	2.587	9.973	13.041	42	0	0.934	9.057
A41	K62	11792	0	6.119	15.176	11610	0.003	6.189	15.176	182	0.192	9.898	13.487	182	0	1.177	10.935
A41	K63	14755	0	6.998	15.349	14417	0	7.135	15.349	338	0.016	9.438	14.141	338	0	1.058	11.787
A41	K64	8799	0	9.651	15.321	8572	5.78	9.728	15.321	227	5.876	10.462	13.736	227	0	1.514	10.812
A41	K66	2805	0	7.631	15.141	2599	0.016	8.033	15.141	206	0.03	9.012	13.911	206	0	0.308	10.56
A41	K76	4704	0	8.169	15.319	4324	0.014	8.615	15.319	380	0.074	9.762	14.793	380	0	0.092	11.781
A41	K80	5836	0	6.571	15.316	5364	0.005	7.028	15.316	472	0.016	9.822	15.031	472	0	0.026	12.466
A41	K92	8720	0	6.648	15.149	8248	0.003	6.915	15.149	472	0.088	9.329	14.254	472	0	0.344	9.966
A41	L02	1357	0	5.922	13.755	1268	0	6.511	13.755	89	0.038	8.427	12.874	89	0	0.099	7.171
A41	L03	5344	0	6.759	15.242	4829	0.008	7.294	15.242	515	0.022	9.09	14.267	515	0	0.047	12.389
A41	L30	1893	0	8.906	14.741	1807	0.011	9.049	14.741	86	2.853	9.776	13.966	86	0	0.697	10.251
A41	L40	2106	0	7.836	14.826	2039	0.016	8.036	14.826	67	0.742	10.177	12.575	67	0	0.34	7.948
A41	L57	2630	0	8.149	15.226	2586	0.016	8.234	15.226	44	2.913	9.544	13.068	44	0	2.411	9.744
A41	L72	2487	0	5.594	15.165	2464	0.003	5.624	15.165	23	0.936	9.459	14.004	23	0	1.09	10.462
A41	L82	2061	0	7.305	14.7	2032	0.003	7.351	14.7	29	4.006	10.943	12.887	29	0	2.179	10.215
A41	L89	2395	0	7.329	15.286	1735	0.044	9.347	15.286	660	0.857	9.757	14.916	660	0	0.077	12.217
A41	L98	3719	0	7.871	14.823	3544	0.005	8.106	14.823	175	1.774	9.98	13.903	175	0	1.164	11.34
A41	M06	2131	0	7.264	14.385	2066	0.008	7.42	14.385	65	0.652	9.939	13.421	65	0	0.668	6.667
A41	M10	6771	0	8.003	15.22	6531	0.003	8.2	15.22	240	0.482	9.524	13.624	240	0	0.348	10.902
A41	M13	9570	0	7.464	15.412	9341	0.003	7.581	15.412	229	1.388	9.339	13.397	229	0	0.663	9.657
A41	M15	3332	0	7.766	15.321	3252	0.005	7.871	15.321	80	1.643	10.111	13.38	80	0	1.266	9.416
A41	M16	7276	0	6.806	15.288	7176	0.011	6.882	15.288	100	0.775	9.88	14.163	100	0	1.986	12.225
A41	M17	12739	0	6.264	15.412	12603	0.003	6.319	15.412	136	1.265	9.9	14.01	136	0	0.868	8.753
A41	M19	13558	0	7.862	15.466	13113	0	8.06	15.466	445	0.783	10.062	14.987	445	0	0.446	12.118
A41	M20	1518	0	5.869	14.935	1503	0.003	5.922	14.935	15	3.63	9.75	11.888	15	0	1.536	11.297
A41	M23	6041	0	4.159	13.791	6024	0.003	4.181	13.791	17	3.672	8.014	11.858	17	0	1.692	6.171
A41	M25	7372	0	6.801	15.278	7014	0.005	7.056	15.278	358	0.088	9.7	14.076	358	0	0.758	10.848
A41	M47	6171	0	7.781	15.269	5942	0	7.971	15.269	229	0.674	10.114	14.092	229	0	0.605	12.033
A41	M48	4193	0	7.461	15.072	4008	0.005	7.681	15.072	185	2.01	10.075	14.785	185	0	0.789	11.256
A41	M51	4596	0	6.894	15.302	4446	0.005	7.079	15.302	150	0.786	9.908	14.092	150	0	0.85	12.225
A41	M54	8728	0	7.375	15.376	8351	0.008	7.628	15.376	377	0.104	9.495	14.139	377	0	0.553	12.753
A41	M65	2477	0	5.944	14.724	2450	0.005	5.989	14.724	27	1.544	8.887	12.559	27	0	1.199	6.021
A41	M72	3259	0	6.185	15.376	3215	0.003	6.289	15.376	44	2.864	9.885	13.432	44	0	0.183	5.985
A41	M75	4711	0	5.15	15.075	4658	0.003	5.191	15.075	53	0.583	8.178	13.016	53	0	0.783	9.684
A41	M79	7193	0	7.209	15.34	6834	0.005	7.553	15.34	359	0.088	9.487	14.032	359	0	0.482	10.976
A41	M81	2275	0	7.858	15.365	2133	0	8.227	15.365	142	1.487	9.943	13.323	142	0	0.992	10.503
A41	N13	3001	0	6.957	15.141	2668	0.003	7.666	15.141	333	0.972	9.731	15.176	333	0	0.057	8.676
A41	N17	11365	0	7.724	15.316	9099	0.008	8.89	15.316	2266	0.03	9.379	15.031	2266	0	0	11.718
A41	N18	9185	0	8.507	15.275	8471	0.003	8.863	15.275	714	0.865	9.836	15.294	714	0	0.568	11.798
A41	N20	3325	0	6.182	15.187	3167	0.005	6.489	15.187	158	0.482	9.694	14.73	158	0	0.463	13.219
A41	N28	3436	0	7.974	15.319	3106	0.003	8.479	15.319	330	0.731	10.071	15.119	330	0	0.167	11.502
A41	N32	6983	0	6.226	15.193	6715	0	6.467	15.193	268	1.229	9.908	13.791	268	0	0.534	9.339
A41	N35	2336	0	6.364	14.108	2265	0.014	6.53	14.108	71	1.574	10.237	13.495	71	0	1.216	9.339
A41	N39	9791	0	5.936	15.201	8170	0	7.084	15.201	1621	0.342	9.511	15.193	1621	0	0	12.225
A41	N40	19622	0	7.313	15.332	19029	0	7.51	15.332	593	0.449	9.854	14.163	593	0	0.23	9.555
A41	N41	2021	0	6.174	15.121	1957	0.005	6.322	15.121	64	0.457	9.835	13.435	64	0	0.037	7.948
A41	N42	1741	0	5.985	14.974	1700	0.008	6.099	14.974	41	0.969	9.665	13.364	41	0	1.314	8.605
A41	N43	1473	0	6.086	14.418	1424	0.003	6.304	14.418	49	1.117	8.882	13.703	49	0	0.301	8.485
A41	N47	2142	0	6.211	15.401	2039	0.008	6.47	15.401	103	0.134	9.725	15.176	103	0	0.208	7.587
A41	N48	2294	0	6.446	14.571	2197	0.011	6.722	14.571	97	0.192	9.752	13.342	97	0	0.485	8.912
A41	N50	2337	0	5.7	14.015	2245	0.014	5.922	14.015	92	1.355	9.632	13.514	92	0	0.589	10.801
A41	U07	2662	0	11.584	15.209	2299	9.687	11.809	15.209	363	9.728	11.694	14.516	363	0	0.58	12.745
B37	A04	1385	0	6.346	13.889	1309	0.019	6.59	13.889	76	0.622	8.282	13.282	76	0	0.14	8.969
B37	A09	8093	0	7.8	15.357	7835	0.071	7.926	15.357	258	1.933	8.956	13.509	258	0	0.292	11.839
B37	A41	7469	0	8.712	15.193	7091	0.019	8.915	15.193	378	0.285	8.805	13.369	378	0	0.097	11.204
B37	B95	3658	0	7.023	15.324	3477	0.003	7.25	15.324	181	0.222	8.674	13.9	181	0	0.033	8.849
B37	B96	6204	0	6.853	14.946	5935	0.005	7.083	14.946	269	0.287	8.181	13.251	269	0	0.057	11.505
B37	C18	2613	0	6.782	15.078	2581	0.008	6.88	15.078	32	1.785	8.416	13.087	32	0	0.606	10.426
B37	C34	2554	0	7.031	15.242	2495	0.027	7.124	15.242	59	1.473	8.11	15.324	59	0	0.556	10.922
B37	C44	10269	0	7.425	15.223	10210	0.003	7.454	15.223	59	0.947	9.501	13.416	59	0	1.952	12.348
B37	C61	11216	0	7.502	15.417	11158	0.003	7.529	15.417	58	1.514	9.698	14.637	58	0	1.834	10.872
B37	C67	2366	0	7.156	14.697	2349	0	7.198	14.697	17	1.459	8.466	12.066	17	0	0.356	11.655
B37	C77	4153	0	7.362	15.242	4017	0.016	7.532	15.242	136	0.323	8.711	15.324	136	0	0.078	10.922
B37	C78	5281	0	7.113	14.908	5094	0.025	7.366	14.908	187	0.151	8.342	14.004	187	0	0.096	10.385
B37	C79	4762	0	7.503	15.22	4608	0.008	7.654	15.22	154	0.507	8.895	13.881	154	0	0.501	11.565
B37	D12	13443	0	7.422	15.245	13328	0	7.453	15.245	115	1.706	9.427	13.681	115	0	1.06	10.686
B37	D17	2918	0	6.372	14.779	2904	0.005	6.386	14.779	14	5.473	11.421	13.38	14	0	2.364	8.956
B37	D22	1508	0.003	6.345	14.815	1504	0.008	6.353	14.815	4	4.931	8.46	10.034	4	0.003	2.951	6.579
B37	D23	1209	0	5.364	14.629	1209	0	5.364	14.629	0				0
B37	D50	7931	0	7.965	15.461	7719	0.008	8.096	15.461	212	0.441	9.435	13.92	212	0	0.783	10.27
B37	D64	10239	0	7.8	15.445	9953	0.003	7.951	15.445	286	0.49	8.749	14.169	286	0	0.181	10.144
B37	D69	2256	0	8.044	15.067	2154	0.036	8.242	15.067	102	0.835	9.146	13.859	102	0	0.448	7.357
B37	D70	2499	0	6.415	14.642	2339	0.025	6.782	14.642	160	0.285	8.33	13.659	160	0	0	8.258
B37	E03	4711	0	7.132	15.001	4662	0.005	7.186	15.001	49	0.898	8.181	12.767	49	0	0.695	10.259
B37	E10	1476	0	5.709	14.092	1448	0.005	5.795	14.092	28	3.124	7.11	11.713	28	0	0.279	9.75
B37	E11	17960	0	6.438	15.113	17839	0	6.467	15.113	121	0.334	9.125	14.144	121	0	0.758	11.655
B37	E14	2558	0	6.946	14.96	2515	0.003	7.075	14.96	43	0.698	8.644	13.054	43	0	0.819	10.834
B37	E66	14545	0	8.326	15.371	14422	0.005	8.362	15.371	123	0.334	9.413	14.7	123	0	1.791	9.416
B37	E78	32774	0	6.412	15.502	32564	0	6.448	15.502	210	1.52	9.031	15.286	210	0	1.04	12.06
B37	E83	3738	0	8.759	15.335	3525	0.022	9.032	15.335	213	1.572	9.884	14.297	213	0	0.101	11.929
B37	E86	5078	0	8.381	15.286	4765	0.005	8.633	15.286	313	0.49	8.917	15.146	313	0	0.112	9.848
B37	E87	10599	0	8.822	15.228	10111	0.003	9.041	15.228	488	0.701	9.328	13.895	488	0	0.141	11.617
B37	F05	3744	0	10.036	15.278	3529	0.11	10.226	15.278	215	1.591	10.36	13.95	215	0	0.189	11.576
B37	F10	5156	0	6.845	15.278	5096	0.003	6.887	15.278	60	0.137	8.55	13.249	60	0	0.867	10.993
B37	F17	12703	0	5.856	15.412	12588	0.044	5.885	15.412	115	1.473	6.524	14.144	115	0	1.35	11.078
B37	F32	8876	0	7.305	15.22	8737	0.003	7.39	15.22	139	0.137	8.939	13.238	139	0	0.789	11.135
B37	F41	6613	0	8.4	15.349	6502	0.003	8.494	15.349	111	2.393	9.183	13.388	111	0	1.218	12.069
B37	G40	2220	0	6.768	15.412	2175	0.008	6.894	15.412	45	1.188	8.909	13.372	45	0	0.783	10.04
B37	G45	2156	0	7.277	14.618	2138	0.008	7.323	14.618	18	4.296	9.933	13.501	18	0	2.951	9.635
B37	G47	5484	0	7.084	14.935	5436	0.003	7.147	14.935	48	2.218	9.876	14.144	48	0	1.381	7.644
B37	G55	3024	0	6.919	15.324	2983	0.011	7.012	15.324	41	3.433	9.046	12.044	41	0	0.956	9.509
B37	G56	3601	0	6.106	15.319	3585	0.005	6.116	15.319	16	2.075	9.438	12.285	16	0	1.855	8.72
B37	G81	1914	0	8.389	14.451	1853	0.008	8.496	14.451	61	2.609	9.952	13.156	61	0	0.679	8.408
B37	H02	3206	0	6.961	15.382	3174	0.008	7.008	15.382	32	0.684	8.78	13.205	32	0	2.266	8.857
B37	H25	11293	0	8.583	15.308	11196	0.003	8.619	15.308	97	3.025	9.867	15.365	97	0	2.765	10.93
B37	H26	13777	0	8	15.409	13662	0.003	8.036	15.409	115	1.845	9.887	15.365	115	0	2.294	10.927
B37	H33	2116	0	6.322	15.143	2105	0.008	6.346	15.143	11	2.7	8.693	12.416	11	0	2.858	5.725
B37	H35	4200	0	8.676	15.412	4166	0.005	8.707	15.412	34	2.335	9.996	15.365	34	0	2.226	12.069
B37	H36	1904	0	8.166	14.776	1874	0	8.27	14.776	30	2.45	9.877	15.286	30	0	1.14	8.457
B37	H40	5517	0	8.11	15.163	5469	0.008	8.145	15.163	48	1.202	10.048	13.936	48	0	1.969	10.111
B37	H52	3474	0.003	9.809	15.308	3448	0.003	9.835	15.308	26	7.034	10.221	15.365	26	0.148	2.778	9.432
B37	H53	2766	0	8.204	14.738	2722	0.005	8.26	14.738	44	3.578	10.227	13.873	44	0	1.494	8.778
B37	H91	5418	0	8.912	15.412	5324	0.005	8.984	15.412	94	0.693	10.355	13.416	94	0	1.136	11.839
B37	I08	3974	0	9.124	15.009	3872	0.036	9.234	15.009	102	1.845	9.872	13.703	102	0	0.463	10.713
B37	I10	57106	0	6.075	15.502	56846	0	6.103	15.502	260	0.55	8.637	13.599	260	0	0.713	10.932
B37	I20	12200	0	5.988	15.283	12112	0.005	6.033	15.283	88	1.492	8.817	13.219	88	0	2.021	10.927
B37	I21	7612	0	7.039	15.278	7532	0.003	7.093	15.278	80	2.689	9.863	13.865	80	0	1.678	11.718
B37	I24	2366	0	7.369	15.215	2334	0.014	7.418	15.215	32	4.441	9.507	12.438	32	0	0.779	7.477
B37	I25	21397	0	6.503	15.48	21223	0.003	6.546	15.48	174	0.641	9.329	15.294	174	0	1.901	11.173
B37	I26	3612	0	7.635	14.957	3518	0.011	7.809	14.957	94	1.183	8.426	14.256	94	0	0.275	7.847
B37	I34	3030	0	8.352	15.269	2985	0.008	8.446	15.269	45	2.719	9.588	13.323	45	0	0.958	8.178
B37	I35	3958	0	8.359	15.313	3903	0.008	8.43	15.313	55	1.892	9.884	13.427	55	0	0.821	9.191
B37	I44	6743	0	8.553	15.502	6647	0.016	8.619	15.502	96	0.92	9.388	13.035	96	0	1.654	10.182
B37	I45	4215	0	8.548	15.278	4123	0.019	8.663	15.278	92	0.726	9.428	13.167	92	0	0.746	10.952
B37	I47	2726	0	7.465	14.327	2689	0	7.554	14.327	37	1.637	9.588	12.961	37	0	1.358	9.306
B37	I48	18074	0	7.562	15.412	17818	0	7.633	15.412	256	0.06	9.162	13.569	256	0	0.337	9.952
B37	I49	3608	0	8.304	15.365	3550	0	8.383	15.365	58	3.806	9.919	13.509	58	0	2.297	11.516
B37	I50	8972	0	8.285	15.349	8768	0.003	8.388	15.349	204	0.06	9.343	14.256	204	0	0.694	11.617
B37	I51	8947	0	8.693	15.278	8785	0.011	8.778	15.278	162	1.202	9.785	13.243	162	0	0.641	12.285
B37	I63	4514	0	7.944	14.741	4443	0.003	8.03	14.741	71	1.741	9.952	13.509	71	0	0.501	6.081
B37	I67	4687	0	9.134	15.278	4563	0.014	9.276	15.278	124	0.252	10.423	13.564	124	0	1.24	12.06
B37	I70	1913	0	8.299	14.221	1868	0.008	8.434	14.221	45	3.296	9.9	13.09	45	0	1.361	10.232
B37	I71	2754	0	8.258	14.631	2720	0.025	8.333	14.631	34	4.049	10.252	12.934	34	0	1.099	7.343
B37	I73	3931	0	7.809	15.33	3857	0.003	7.896	15.33	74	1.52	9.026	13.251	74	0	1.699	10.111
B37	I80	2881	0	7.182	15.412	2810	0	7.331	15.412	71	1.027	8.682	13.386	71	0	0.43	11.135
B37	I83	3081	0	7.034	15.508	3054	0.005	7.08	15.508	27	1.457	9.939	13.076	27	0	0.964	6.957
B37	I84	8303	0	3.787	10.686	8272	0	3.797	10.686	31	0.632	4.452	7.891	31	0	0.452	4.676
B37	I95	8500	0	8.675	15.321	8203	0.011	8.838	15.321	297	0.802	9.511	15.146	297	0	0.287	12.06
B37	J18	12573	0	7.787	15.111	12051	0.008	8.011	15.111	522	0.285	8.813	14.122	522	0	0.131	11.617
B37	J22	6790	0	7.323	15.34	6554	0.003	7.503	15.34	236	0.463	8.785	13.87	236	0	0.209	8.594
B37	J33	1387	0	5.175	15.313	1385	0.014	5.175	15.313	2	11.491	11.695	11.899	2	0	2.695	5.391
B37	J34	2087	0	4.898	14.33	2071	0.003	4.956	14.33	16	3.299	7.893	12.386	16	0	1.086	4.739
B37	J43	2416	0	7.8	14.946	2334	0.005	7.997	14.946	82	1.358	8.349	13.791	82	0	0.726	8.222
B37	J44	9532	0	7.305	15.242	9346	0.003	7.398	15.242	186	0.446	8.048	13.249	186	0	0.832	11.204
B37	J45	12656	0	5.986	15.291	12548	0	6.028	15.291	108	0.118	8.212	12.89	108	0	0.862	10.935
B37	J47	2152	0	8	15.409	2068	0.019	8.173	15.409	84	0.446	8.88	13.227	84	0	1.451	10.054
B37	J90	7471	0	7.989	15.195	7209	0.008	8.195	15.195	262	0.285	9.027	14.256	262	0	0.149	9.599
B37	J96	4296	0	8.422	14.746	4075	0.025	8.693	14.746	221	0.285	9.128	13.542	221	0	0.233	10.415
B37	J98	5943	0	8.77	15.327	5736	0.014	8.934	15.327	207	1.711	9.747	15.324	207	0	0.307	10.834
B37	K02	1890	0	5.769	14.245	1865	0	5.815	14.245	25	1.862	9.479	12.471	25	0	1.744	9.898
B37	K13	1542	0	5.765	14.336	1487	0.008	5.941	14.336	55	0.824	6.913	12.271	55	0	0	10.872
B37	K20	4896	0	5.703	14.648	4622	0.005	6.021	14.648	274	0.044	8.227	14.229	274	0	0	10.935
B37	K21	17742	0	7.516	15.412	17436	0.005	7.598	15.412	306	0.249	8.934	14.139	306	0	0.218	9.416
B37	K22	7682	0	6.76	15.425	7474	0	6.89	15.425	208	0.005	8.092	14.139	208	0	0	9.339
B37	K25	2840	0	6.846	14.333	2761	0.011	6.941	14.333	79	0.657	8.408	14.021	79	0	0	9.12
B37	K26	2114	0	6.336	14.829	2046	0.005	6.512	14.829	68	0.17	8.827	13.673	68	0	0.018	9.626
B37	K29	16593	0	6.453	15.508	16186	0.003	6.582	15.508	407	0.044	7.841	13.572	407	0	0	10.232
B37	K30	3534	0	4.579	13.963	3494	0.003	4.637	13.963	40	0.539	6.76	12.282	40	0	0	6.998
B37	K31	6251	0	7.42	15.042	6057	0.005	7.581	15.042	194	0.594	8.845	13.572	194	0	0.01	10.232
B37	K40	13876	0	6.201	15.508	13813	0.003	6.218	15.508	63	3.808	9.919	14.39	63	0	2.286	9.158
B37	K42	3267	0	6.568	14.996	3242	0.005	6.596	14.996	25	2.242	8.082	12.148	25	0	1.484	10.075
B37	K43	2046	0	6.372	14.661	1998	0.016	6.519	14.661	48	0.726	7.966	12.956	48	0	1.502	8.649
B37	K44	15204	0	6.675	15.48	14932	0.003	6.763	15.48	272	0.137	8.073	13.895	272	0	0	10.232
B37	K51	1437	0	6.242	14.933	1420	0.005	6.292	14.933	17	0.632	6.171	12.203	17	0	0.353	4.526
B37	K52	5781	0	4.126	15.031	5685	0.003	4.26	15.031	96	0.49	7.544	13.191	96	0	0.144	9.26
B37	K56	3465	0	7.62	14.73	3366	0.03	7.737	14.73	99	1.298	8.917	14.004	99	0	0.611	12.019
B37	K57	23948	0	7.214	15.461	23758	0.005	7.255	15.461	190	0.301	9.264	13.61	190	0	0.95	12.069
B37	K58	2459	0	7.929	15.053	2426	0.027	7.991	15.053	33	2.393	8.586	13.035	33	0	2.048	8.717
B37	K59	11426	0	8.279	15.335	11018	0.003	8.468	15.335	408	0.241	8.973	15.286	408	0	0.119	9.093
B37	K60	1453	0	5.213	14.823	1441	0.005	5.276	14.823	12	3.214	9.358	12.165	12	0	1.212	3.83
B37	K62	12127	0	6.163	15.176	12047	0.003	6.201	15.176	80	0.849	8.702	13.438	80	0	0.956	9.859
B37	K63	15235	0	7.075	15.349	15096	0	7.127	15.349	139	0.841	8.723	13.681	139	0	1.235	10.935
B37	K64	8960	0	9.692	15.321	8865	5.78	9.722	15.321	95	6.27	10.002	14.39	95	0	1.331	11.65
B37	K66	2965	0	7.986	15.141	2909	0.016	8.088	15.141	56	1.719	8.267	13.142	56	0	1.151	9.449
B37	K76	4980	0	8.533	15.319	4855	0.014	8.638	15.319	125	0.227	8.961	13.394	125	0	0.515	10.322
B37	K80	6124	0	7.187	15.316	6028	0.005	7.253	15.316	96	1.407	10.115	13.361	96	0	1.372	9.095
B37	K92	9070	0	6.869	15.149	8896	0.003	6.968	15.149	174	0.167	9.266	14.199	174	0	0.43	10.229
B37	L02	1429	0	6.459	13.755	1401	0	6.618	13.755	28	3.236	8.78	12.342	28	0	1.025	5.591
B37	L03	5757	0	7.231	15.242	5636	0.008	7.338	15.242	121	0.657	8.969	13.383	121	0	0.739	9.473
B37	L30	1979	0	8.95	14.741	1940	0.011	9.032	14.741	39	0.422	9.032	13.254	39	0	0.517	7.453
B37	L40	2187	0	7.973	14.826	2155	0.016	8.08	14.826	32	1.76	9.822	12.052	32	0	0.961	7.885
B37	L57	2705	0	8.143	15.226	2682	0.016	8.2	15.226	23	2.092	8.471	13.925	23	0	1.76	7.19
B37	L72	2530	0	5.598	15.165	2516	0.003	5.621	15.165	14	3.066	9.843	13.098	14	0	1.825	6.106
B37	L82	2091	0	7.362	14.7	2078	0.003	7.414	14.7	13	3.784	7.852	11.056	13	0	2.182	6.483
B37	L89	2604	0	8.919	14.916	2376	0.044	9.271	14.916	228	0.687	9.921	15.286	228	0	0.123	12.019
B37	L98	3832	0	8.081	14.823	3776	0.005	8.137	14.823	56	1.955	10.46	13.284	56	0	1.175	8.707
B37	M06	2227	0	7.387	14.385	2200	0.008	7.47	14.385	27	0.118	9.095	12.074	27	0	0.854	9.446
B37	M10	7125	0	8.156	15.22	7050	0.003	8.203	15.22	75	1.988	8.778	13.164	75	0	0.986	10.754
B37	M13	9939	0	7.527	15.412	9844	0.003	7.568	15.412	95	0.06	9.156	13.503	95	0	2.237	9.511
B37	M15	3446	0	7.814	15.321	3403	0.005	7.871	15.321	43	2.546	9.197	14.229	43	0	1.993	10.067
B37	M16	7459	0	6.831	15.288	7411	0.011	6.861	15.288	48	1.117	9.509	13.758	48	0	2.194	11.505
B37	M17	13122	0	6.277	15.412	13051	0.003	6.297	15.412	71	1.38	10.067	14.7	71	0	1.908	8.518
B37	M19	14133	0	8.011	15.466	13966	0	8.069	15.466	167	0.663	9.731	15.324	167	0	1.385	9.632
B37	M20	1565	0.003	5.845	14.935	1557	0.003	5.851	14.935	8	3.721	9.902	12.567	8	1.577	3.702	9.314
B37	M23	6145	0.003	4.159	13.791	6133	0.003	4.173	13.791	12	1.232	6.769	13.325	12	0.17	1.781	8
B37	M25	7679	0	7.067	15.278	7564	0.005	7.169	15.278	115	0.92	9.55	13.476	115	0	1.361	12.06
B37	M47	6429	0	7.926	15.269	6336	0	7.999	15.269	93	0.241	10.075	13.421	93	0	1.183	10.111
B37	M48	4390	0	7.591	15.072	4317	0.005	7.683	15.072	73	0.241	9.854	12.931	73	0	1.826	9.424
B37	M51	4764	0	7.025	15.302	4704	0.005	7.079	15.302	60	0.241	10.244	13.06	60	0	1.797	9.509
B37	M54	9119	0	7.559	15.376	8979	0.008	7.65	15.376	140	1.117	8.979	13.9	140	0	1.127	10.472
B37	M65	2533	0	5.949	14.724	2521	0.005	5.966	14.724	12	2.552	8.624	12.551	12	0	1.656	9.314
B37	M72	3321	0	6.226	15.376	3300	0.003	6.259	15.376	21	0.726	8.318	12.551	21	0	2.494	9.314
B37	M75	4821	0	5.153	15.075	4792	0.003	5.168	15.075	29	2.587	9.29	12.739	29	0	2.319	10.182
B37	M79	7589	0	7.483	15.34	7461	0.005	7.579	15.34	128	0.663	9.581	13.481	128	0	0.728	10.429
B37	M81	2409	0	8.019	15.365	2337	0	8.2	15.365	72	1.681	9.351	14.065	72	0	1.536	11.505
B37	N13	3243	0	7.819	15.176	3184	0.003	7.929	15.176	59	1.076	8.438	13.194	59	0	0.392	9.317
B37	N17	12409	0	8.693	15.316	11932	0.003	8.876	15.316	477	0.06	9.306	13.895	477	0	0.09	11.929
B37	N18	9911	0	8.734	15.294	9733	0.003	8.805	15.294	178	1.355	9.735	13.788	178	0	1.217	11.841
B37	N20	3465	0	6.541	15.187	3438	0.005	6.609	15.187	27	1.96	9.594	13.235	27	0	2.464	6.628
B37	N28	3642	0	8.546	15.319	3574	0.003	8.624	15.319	68	0.841	9.947	13.46	68	0	0.975	10.185
B37	N32	7371	0	6.566	15.193	7321	0	6.604	15.193	50	0.671	9.175	12.444	50	0	0.961	7.718
B37	N35	2448	0	6.607	14.108	2430	0.014	6.639	14.108	18	2.53	9.91	12.731	18	0	2.237	9.525
B37	N39	10630	0	7.439	15.201	10340	0	7.595	15.201	290	0.446	8.994	14.27	290	0	0.167	11.505
B37	N40	20456	0	7.499	15.332	20293	0	7.551	15.332	163	1.342	9.837	13.788	163	0	1.336	12.348
B37	N41	2080	0.005	6.314	15.121	2066	0.005	6.329	15.121	14	4.772	10.128	12.419	14	0.052	3.461	9.331
B37	N42	1808	0.008	6.151	14.974	1798	0.008	6.164	14.974	10	0.75	9.637	11.023	10	0.068	0.927	8.315
B37	N43	1522	0.003	6.368	14.418	1516	0.003	6.386	14.418	6	7.962	9.815	12.885	6	0.014	4.223	7.902
B37	N47	2222	0	6.523	15.401	2191	0.008	6.604	15.401	31	0.463	7.97	13.03	31	0	0.416	7.505
B37	N48	2384	0	6.674	14.571	2341	0.011	6.782	14.571	43	2.461	9.566	13.03	43	0	1.09	7.387
B37	N50	2427	0	6.037	14.015	2402	0.014	6.089	14.015	25	0.507	10.256	13.303	25	0	0.578	8.06
B37	U07	2714	0	11.714	15.209	2606	9.687	11.774	15.209	108	9.741	11.763	14.144	108	0	0.927	11.204
B95	A04	1363	0	6.379	13.889	1276	0.019	6.682	13.889	87	0.249	7.655	13.038	87	0	0.307	9.843
B95	A09	8025	0	7.77	15.357	7679	0.071	7.94	15.357	346	0.249	8.489	14.473	346	0	0.854	11.789
B95	A41	7375	0	8.559	15.193	6704	0.016	8.923	15.193	671	0.038	9.049	13.952	671	0	0.181	11.206
B95	B37	2580	0	7.83	15.217	2382	0.005	8.237	15.217	198	0.222	8.976	13.9	198	0	0.133	11.414
B95	B96	6043	0	6.106	14.946	5169	0.005	7.135	14.946	874	0.025	7.903	14.024	874	0	0	12.145
B95	C18	2607	0	6.708	15.078	2554	0.008	6.86	15.078	53	0.194	8.865	13.703	53	0	1.311	10.004
B95	C34	2634	0	7.049	15.324	2582	0.027	7.131	15.324	52	1.717	8.712	14.084	52	0	1.688	9.449
B95	C44	10211	0	7.401	15.223	10113	0.003	7.45	15.223	98	1.752	9.229	13.213	98	0	3.061	12.118
B95	C61	11174	0	7.492	15.417	11085	0.003	7.532	15.417	89	0.496	8.989	13.465	89	0	1.755	12.92
B95	C67	2339	0	7.143	14.697	2311	0	7.212	14.697	28	2.637	8.616	12.041	28	0	0.411	9.813
B95	C77	4194	0	7.448	15.324	4089	0.016	7.579	15.324	105	0.441	8.54	13.402	105	0	0.487	12.709
B95	C78	5385	0	7.234	14.908	5217	0.025	7.422	14.908	168	0.652	7.878	13.703	168	0	0.501	12.704
B95	C79	4810	0	7.589	15.22	4678	0.008	7.676	15.22	132	0.726	8.629	14.358	132	0	0.936	12.92
B95	D12	13384	0	7.403	15.245	13228	0	7.444	15.245	156	0.975	9.373	13.438	156	0	2.086	10.629
B95	D17	2887	0.003	6.374	14.779	2867	0.005	6.404	14.779	20	0.153	9.308	14.412	20	0.003	2.303	7.882
B95	D22	1496	0.008	6.316	14.815	1490	0.008	6.345	14.815	6	1.952	8.915	10.169	6	0.082	2	5.172
B95	D23	1204	0	5.358	14.629	1192	0	5.368	14.629	12	1.881	7.925	12.34	12	0.457	2.293	9.769
B95	D50	7826	0	7.94	15.461	7534	0.008	8.115	15.461	292	0.463	9.273	14.475	292	0	1.53	12.416
B95	D64	10085	0	7.746	15.445	9626	0.003	7.985	15.445	459	0.446	8.756	14.221	459	0	0.698	11.513
B95	D69	2241	0	8.052	15.067	2118	0.036	8.256	15.067	123	1.106	9.596	13.859	123	0	0.767	12.712
B95	D70	2510	0	6.67	14.642	2385	0.025	6.905	14.642	125	0.424	7.266	13.421	125	0	0.142	9.243
B95	E03	4646	0	7.109	15.001	4572	0.005	7.191	15.001	74	0.402	8.058	13.32	74	0	0.772	12.75
B95	E10	1421	0	5.635	14.092	1374	0.008	5.807	14.092	47	1.911	7.929	12.893	47	0	1.232	7.173
B95	E11	17738	0	6.429	15.113	17520	0	6.483	15.113	218	0.153	8.2	13.993	218	0	0.415	10.514
B95	E14	2491	0	7.045	14.96	2418	0.003	7.213	14.96	73	1.243	8.498	14.081	73	0	1.369	11.622
B95	E66	14235	0	8.334	15.371	13951	0.005	8.422	15.371	284	0.567	8.886	14.07	284	0	1.892	12.887
B95	E78	32417	0	6.426	15.502	32063	0	6.481	15.502	354	0.153	8.348	14.139	354	0	0.809	13.156
B95	E83	3691	0	8.8	15.335	3490	0.022	9.088	15.335	201	0.287	9.553	14.752	201	0	0.654	12.737
B95	E86	4973	0	8.435	15.286	4653	0.005	8.72	15.286	320	0.438	9.127	15.026	320	0	0.805	12.75
B95	E87	10392	0	8.845	15.228	9762	0.016	9.109	15.228	630	0.003	8.901	14.243	630	0	0.507	10.869
B95	F05	3669	0	10.018	15.278	3361	0.11	10.286	15.278	308	1.591	9.908	14.021	308	0	0.727	12.737
B95	F10	5037	0	6.842	15.278	4927	0.003	6.924	15.278	110	0.931	8.034	13.465	110	0	0.958	8.712
B95	F17	12573	0	5.862	15.412	12407	0.044	5.908	15.412	166	0.605	6.344	13.755	166	0	1.05	11.644
B95	F32	8726	0	7.31	15.22	8514	0.003	7.433	15.22	212	0.701	8.368	13.859	212	0	1.002	11.748
B95	F41	6560	0	8.4	15.349	6423	0.003	8.507	15.349	137	0.769	9.216	14.818	137	0	1.53	9.892
B95	G40	2162	0	6.798	15.412	2100	0.008	6.947	15.412	62	1.04	7.855	13.61	62	0	1.088	12.217
B95	G45	2132	0	7.212	14.618	2099	0.008	7.283	14.618	33	0.038	9.12	13.506	33	0	1.558	9.457
B95	G47	5372	0	7.024	14.935	5259	0.003	7.162	14.935	113	0.778	9.183	14.035	113	0	1.58	9.93
B95	G55	2974	0	6.973	15.324	2928	0.011	7.042	15.324	46	2.856	9.841	14.018	46	0	2.262	11.327
B95	G56	3550	0	6.052	15.319	3510	0.005	6.074	15.319	40	3.258	9.21	13.471	40	0	2.823	8.263
B95	G81	1878	0	8.423	14.451	1781	0.008	8.663	14.451	97	0.824	8.967	13.862	97	0	0.723	11.688
B95	H02	3163	0	6.946	14.426	3117	0.008	7.009	14.426	46	2.404	9.468	15.382	46	0	2.643	11.573
B95	H25	11219	0	8.581	15.365	11077	0.003	8.624	15.365	142	1.303	9.453	13.627	142	0	3.257	11.781
B95	H26	13643	0	7.992	15.409	13469	0.003	8.047	15.409	174	1.41	9.68	13.506	174	0	2.649	12.49
B95	H33	2101	0	6.333	15.143	2086	0.008	6.344	15.143	15	2.7	9.355	12.416	15	0	2.434	9.517
B95	H35	4153	0	8.638	15.412	4084	0.005	8.707	15.412	69	1.629	9.544	14.144	69	0	3.151	12.137
B95	H36	1823	0	8.241	15.286	1765	0	8.394	15.286	58	2.76	9.494	13.698	58	0	1.839	9.125
B95	H40	5495	0	8.082	15.163	5421	0.008	8.145	15.163	74	1.303	10.214	13.783	74	0	2.794	12.49
B95	H52	3474	0.003	9.804	15.365	3444	0.003	9.835	15.365	30	8.373	10.286	13.506	30	0.542	4.334	11.143
B95	H53	2751	0	8.164	14.738	2684	0.005	8.301	14.738	67	1.624	8.455	14.171	67	0	2.157	8.195
B95	H91	5395	0	8.882	15.412	5271	0.005	8.983	15.412	124	0.605	9.992	14.358	124	0	1.619	11.866
B95	I08	3897	0	9.057	15.009	3689	0.036	9.295	15.009	208	0.419	9.529	14.221	208	0	0.508	9.821
B95	I10	56640	0	6.073	15.502	56178	0	6.122	15.502	462	0.052	7.61	13.977	462	0	0.282	12.994
B95	I20	12066	0	6.011	15.283	11940	0.005	6.059	15.283	126	1.016	8.596	13.706	126	0	3.054	11.277
B95	I21	7532	0	7.004	15.278	7398	0.003	7.091	15.278	134	0.411	9.254	14.243	134	0	1.503	13.156
B95	I24	2318	0	7.34	15.215	2249	0.014	7.442	15.215	69	1.919	9.26	13.451	69	0	2.349	10.53
B95	I25	21146	0	6.494	15.48	20839	0.003	6.56	15.48	307	0.397	8.917	14.243	307	0	1.555	13.353
B95	I26	3578	0	7.677	14.957	3470	0.011	7.852	14.957	108	0.542	8.251	14.035	108	0	0.463	13.476
B95	I34	2957	0	8.304	15.269	2847	0.008	8.485	15.269	110	0.43	8.545	14.251	110	0	0.333	9.799
B95	I35	3829	0	8.345	15.313	3697	0.008	8.515	15.313	132	1.777	9.21	13.284	132	0	0.758	11.371
B95	I44	6641	0	8.512	15.502	6436	0.016	8.649	15.502	205	0.608	9.271	13.402	205	0	1.322	12.356
B95	I45	4134	0	8.585	15.278	4014	0.019	8.728	15.278	120	0.934	9.465	13.9	120	0	1.785	12.942
B95	I47	2699	0	7.403	14.327	2604	0	7.58	14.327	95	0.608	8.044	13.224	95	0	0.457	10.16
B95	I48	17790	0	7.576	15.412	17387	0	7.691	15.412	403	0.052	8.498	15.242	403	0	0.81	11.371
B95	I49	3579	0	8.279	15.365	3474	0	8.418	15.365	105	1.101	9.605	13.509	105	0	1.038	9.536
B95	I50	8769	0	8.263	15.349	8392	0.003	8.466	15.349	377	0.238	8.846	14.281	377	0	0.717	11.787
B95	I51	8765	0	8.646	15.278	8434	0.011	8.82	15.278	331	0.356	9.306	14.065	331	0	1.029	12.217
B95	I63	4454	0	7.943	14.741	4319	0.003	8.085	14.741	135	0.611	9.016	14.171	135	0	1.06	10.185
B95	I67	4612	0	9.127	15.278	4412	0.014	9.331	15.278	200	0.778	9.395	14.171	200	0	1.537	12.729
B95	I70	1835	0	8.148	13.974	1729	0.008	8.457	13.974	106	0.192	9.201	14.221	106	0	0.92	10.185
B95	I71	2706	0	8.207	14.631	2647	0.025	8.337	14.631	59	0.192	9.657	14.139	59	0	0.747	9.824
B95	I73	3817	0	7.735	15.33	3643	0.003	7.937	15.33	174	0.394	8.644	14.035	174	0	1.311	10.445
B95	I80	2818	0	7.209	15.412	2708	0	7.448	15.412	110	0.148	8.375	14.133	110	0	0.17	9.87
B95	I83	3002	0	6.967	15.508	2929	0.005	7.08	15.508	73	1.418	8.953	12.904	73	0	1.388	9.706
B95	I84	8244	0	3.795	10.686	8202	0	3.797	10.686	42	1.908	4.706	9.55	42	0	1.7	6.451
B95	I95	8371	0	8.627	15.321	7935	0.011	8.898	15.321	436	0.06	9.019	13.9	436	0	0.698	11.491
B95	J18	12399	0	7.819	15.111	11733	0.008	8.093	15.111	666	0.038	8.065	13.952	666	0	0.383	11.398
B95	J22	6724	0	7.299	15.141	6394	0.003	7.537	15.141	330	0.03	8.158	15.34	330	0	0.549	14.763
B95	J33	1385	0	5.175	15.313	1372	0.014	5.202	15.313	13	1.955	6.749	10.138	13	0	0	5.963
B95	J34	2062	0	4.908	14.33	2036	0.003	4.965	14.33	26	0.326	9.464	12.92	26	0	0.594	9.736
B95	J43	2418	0	7.878	14.946	2341	0.005	8.019	14.946	77	1.569	8.657	13.183	77	0	1.7	11.707
B95	J44	9498	0	7.281	15.242	9297	0.003	7.362	15.242	201	0.118	8.778	13.84	201	0	1.763	12.447
B95	J45	12581	0	6.01	15.291	12462	0	6.048	15.291	119	0.082	7.595	13.21	119	0	0.619	9.944
B95	J47	2158	0	8.03	15.409	2086	0.077	8.186	15.409	72	0.446	8.494	15.187	72	0	1.444	9.889
B95	J90	7350	0	7.882	15.195	6886	0.008	8.259	15.195	464	0.038	8.451	13.952	464	0	0.248	12.427
B95	J96	4242	0	8.434	14.746	3917	0.025	8.816	14.746	325	0.074	8.66	14.39	325	0	0.454	11.696
B95	J98	5868	0	8.779	15.327	5578	0.014	8.993	15.327	290	0.06	9.165	14.139	290	0	0.36	11.327
B95	K02	1869	0	5.763	14.245	1831	0	5.826	14.245	38	0.279	7.635	12.047	38	0	1.708	10.64
B95	K13	1530	0	5.934	14.336	1507	0.008	6.067	14.336	23	0.671	6.596	12.657	23	0	0.386	4.257
B95	K20	4909	0	6.018	14.648	4838	0.005	6.078	14.648	71	0.463	7.132	13.405	71	0	1.166	9.662
B95	K21	17623	0	7.546	15.412	17355	0.005	7.614	15.412	268	0.389	9.082	14.013	268	0	2.111	13.205
B95	K22	7692	0	6.834	15.425	7566	0	6.897	15.425	126	0.463	9.013	13.69	126	0	1.682	12.408
B95	K25	2827	0	6.891	14.021	2773	0.011	6.968	14.021	54	0.539	8.498	14.221	54	0	1.425	9.637
B95	K26	2091	0	6.456	14.829	2038	0.005	6.592	14.829	53	0.928	9.019	13.462	53	0	0.501	8.542
B95	K29	16525	0	6.535	15.508	16310	0.003	6.597	15.508	215	0.463	8.671	13.873	215	0	2.163	10.634
B95	K30	3518	0	4.598	13.963	3483	0.003	4.622	13.963	35	1.763	7.442	13.399	35	0	1.706	7.444
B95	K31	6211	0	7.529	15.042	6093	0.005	7.6	15.042	118	1.363	9.459	14.221	118	0	2.496	11.71
B95	K40	13767	0	6.21	15.508	13683	0.003	6.24	15.508	84	1.347	8.641	13.249	84	0	1.94	10.932
B95	K42	3211	0	6.533	14.996	3151	0.005	6.609	14.996	60	0.674	8.004	12.378	60	0	1.143	7.855
B95	K43	2004	0	6.356	14.661	1915	0.016	6.609	14.661	89	1.402	7.343	13.273	89	0	1.232	10.3
B95	K44	15150	0	6.719	15.48	14957	0.003	6.765	15.48	193	0.463	8.501	13.692	193	0	2.111	10.002
B95	K51	1424	0	6.24	14.933	1401	0.005	6.283	14.933	23	2.371	8.433	12.904	23	0	2.475	12.712
B95	K52	5733	0	4.205	15.031	5601	0.003	4.394	15.031	132	0.162	6.051	14.286	132	0	0.617	11.182
B95	K56	3422	0	7.557	14.73	3254	0.03	7.819	14.73	168	0.898	8.294	13.509	168	0	0.56	12.206
B95	K57	23827	0	7.203	15.461	23531	0.005	7.253	15.461	296	0.301	8.973	14.065	296	0	2.107	11.182
B95	K58	2462	0	7.929	15.053	2433	0.027	7.97	15.053	29	1.131	9.169	12.917	29	0	3.003	11.841
B95	K59	11299	0	8.258	15.335	10846	0.003	8.47	15.335	453	0.597	8.885	14.018	453	0	0.556	12.244
B95	K60	1439	0	5.169	14.823	1410	0.005	5.281	14.823	29	1.339	6.798	13.243	29	0	0.411	8.2
B95	K62	12071	0	6.152	15.176	11931	0.003	6.204	15.176	140	0.898	7.547	13.895	140	0	1.755	12.318
B95	K63	15107	0	7.064	15.349	14880	0	7.135	15.349	227	0.427	8.353	13.862	227	0	1.845	12.206
B95	K64	8911	0	9.668	15.321	8775	5.78	9.714	15.321	136	6.319	10.104	14.308	136	0	2.583	13.476
B95	K66	2920	0	7.944	15.141	2813	0.016	8.107	15.141	107	0.334	8.238	13.67	107	0	0.652	13.216
B95	K76	4960	0	8.46	15.319	4778	0.014	8.622	15.319	182	0.074	9.394	14.221	182	0	0.91	12.712
B95	K80	6057	0	7.13	15.031	5897	0.005	7.25	15.031	160	1.75	9.407	15.316	160	0	1.5	12.466
B95	K92	8984	0	6.897	15.149	8766	0.003	7.013	15.149	218	0.038	8.401	13.583	218	0	1.529	10.629
B95	L02	1363	0	5.498	13.755	1151	0	6.67	13.755	212	0.025	6.727	13.684	212	0	0	12.137
B95	L03	5476	0	6.828	15.242	4911	0.008	7.395	15.242	565	0.112	8.003	14.076	565	0	0	12.556
B95	L30	1927	0	8.931	14.741	1853	0.011	9.043	14.741	74	0.925	9.728	13.966	74	0	0.524	12.496
B95	L40	2161	0	7.973	14.826	2111	0.016	8.099	14.826	50	0.78	9.175	12.493	50	0	0.7	9.219
B95	L57	2684	0	8.145	15.226	2648	0.016	8.218	15.226	36	1.881	9.625	13.509	36	0	3.342	9.689
B95	L72	2521	0	5.58	15.165	2496	0.003	5.617	15.165	25	2.836	8.482	12.811	25	0	1.446	10.442
B95	L82	2085	0	7.316	14.7	2068	0.003	7.376	14.7	17	1.769	7.989	11.058	17	0	1.183	3.995
B95	L89	2492	0	9.056	15.286	2167	0.044	9.583	15.286	325	0.162	8.633	13.64	325	0	0.389	12.217
B95	L98	3800	0	8.052	14.823	3670	0.019	8.196	14.823	130	0.268	9.131	13.454	130	0	1.231	11.494
B95	M06	2214	0	7.362	14.385	2170	0.008	7.454	14.385	44	2.363	9.298	12.885	44	0	2.136	8.638
B95	M10	7000	0	8.126	15.22	6858	0.003	8.204	15.22	142	0.819	8.385	13.377	142	0	1.184	11.904
B95	M13	9821	0	7.505	15.412	9658	0.003	7.574	15.412	163	0.816	9.26	13.826	163	0	2.344	10.5
B95	M15	3408	0	7.746	15.321	3324	0.005	7.862	15.321	84	1.599	9.591	14.281	84	0	2.103	11.748
B95	M16	7348	0	6.804	15.288	7253	0.011	6.861	15.288	95	0.46	8.764	14.325	95	0	2.185	12.225
B95	M17	12939	0	6.283	15.412	12810	0.003	6.311	15.412	129	1.415	8.386	13.339	129	0	2.004	10.138
B95	M19	13931	0	8.003	15.466	13632	0	8.117	15.466	299	0.799	8.802	14.169	299	0	1.084	12.496
B95	M20	1543	0	5.824	14.935	1524	0.003	5.855	14.935	19	1.656	7.776	11.475	19	0	1.361	8.107
B95	M23	6086	0	4.151	13.791	6056	0.003	4.177	13.791	30	1.599	6.768	12.332	30	0	2.505	10.138
B95	M25	7531	0	6.995	15.278	7309	0.005	7.203	15.278	222	0.701	8.832	13.657	222	0	1.255	11.513
B95	M47	6351	0	7.888	15.269	6208	0	7.995	15.269	143	0.808	9.295	14.325	143	0	1.747	11.327
B95	M48	4335	0	7.562	15.072	4223	0.005	7.685	15.072	112	0.841	9.705	13.64	112	0	1.609	11.327
B95	M51	4696	0	7.03	15.302	4615	0.005	7.11	15.302	81	0.786	9.128	14.021	81	0	1.158	12.225
B95	M54	9001	0	7.557	15.376	8805	0.008	7.666	15.376	196	0.104	9.349	14.139	196	0	1.755	12.712
B95	M65	2477	0	5.75	14.724	2411	0.005	5.865	14.724	66	0.014	7.613	13.413	66	0	0.186	10.834
B95	M72	3296	0	6.205	15.376	3253	0.003	6.289	15.376	43	0.162	7.617	13.432	43	0	0.022	12.353
B95	M75	4770	0	5.171	15.075	4733	0.003	5.191	15.075	37	1.372	7.57	13.618	37	0	1.166	8.162
B95	M79	7444	0	7.451	15.097	7215	0.005	7.631	15.097	229	0.181	8.778	15.34	229	0	0.945	14.763
B95	M81	2371	0	8.129	15.365	2286	0	8.333	15.365	85	0.402	8.238	13.358	85	0	1.799	9.495
B95	N13	3182	0	7.767	15.141	3068	0.003	7.978	15.141	114	1.019	9.09	13.698	114	0	0.682	9.353
B95	N17	12117	0	8.69	15.228	11349	0.008	8.986	15.228	768	0.038	8.56	15.316	768	0	0.19	11.787
B95	N18	9680	0	8.745	15.294	9333	0.003	8.89	15.294	347	0.865	8.764	14.259	347	0	1.684	11.204
B95	N20	3416	0	6.531	15.187	3355	0.005	6.62	15.187	61	0.367	9.432	14.412	61	0	1.539	9.438
B95	N28	3594	0	8.533	15.319	3466	0.003	8.674	15.319	128	1.27	9.72	13.698	128	0	1.25	11.502
B95	N32	7300	0	6.437	15.193	7177	0	6.579	15.193	123	1.495	9.079	13.72	123	0	1.591	12.627
B95	N35	2413	0	6.579	14.108	2373	0.014	6.667	14.108	40	1.172	8.463	13.873	40	0	2.188	8.389
B95	N39	10440	0	7.246	15.201	9750	0	7.648	15.201	690	0.268	8.355	13.977	690	0	0	12.225
B95	N40	20300	0	7.485	15.332	20015	0	7.57	15.332	285	0.049	9.062	14.018	285	0	1.021	11.143
B95	N41	2076	0	6.245	15.121	2044	0.005	6.326	15.121	32	1.703	8.386	12.92	32	0	0.182	8.498
B95	N42	1799	0	6.111	14.974	1788	0.008	6.151	14.974	11	4.578	8.397	10.642	11	0	1.468	7.992
B95	N43	1499	0	6.303	14.418	1472	0.003	6.374	14.418	27	2.845	10.004	12.819	27	0	1.109	9.941
B95	N47	2199	0	6.489	15.401	2158	0.008	6.601	15.401	41	0.583	8.928	13.523	41	0	1.068	8.236
B95	N48	2330	0	6.63	14.571	2272	0.011	6.771	14.571	58	0.052	9.136	14.281	58	0	1.123	11.25
B95	N50	2406	0	5.922	14.015	2333	0.014	6.106	14.015	73	0.561	9.156	13.832	73	0	0.465	9.941
B95	U07	2715	0	11.696	15.209	2588	9.687	11.768	15.209	127	9.832	11.833	14.401	127	0	1.35	12.75
B96	A04	1309	0	5.974	13.889	1149	0.027	6.59	13.889	160	0.416	8.2	13.317	160	0	0.319	11.587
B96	A09	7746	0	7.683	15.357	7135	0.071	8.006	15.357	611	2.149	8.236	13.982	611	0	0.674	12.069
B96	A41	7039	0	8.003	15.193	5716	0.019	8.938	15.193	1323	0.016	9.167	14.171	1323	0	0	11.587
B96	B37	2481	0	7.48	15.217	2145	0.005	8.32	15.217	336	0.287	9.076	14.021	336	0	0.168	10.842
B96	B95	3374	0	5.246	15.313	2522	0.005	7.35	15.313	852	0.025	7.709	15.324	852	0	0	11.748
B96	C18	2505	0	6.741	15.078	2428	0.008	6.967	15.078	77	0.162	8.151	13.982	77	0	0.791	12.723
B96	C34	2536	0	6.978	15.242	2436	0.027	7.145	15.242	100	1.35	8.715	15.324	100	0	1.116	11.661
B96	C44	10061	0	7.398	15.223	9887	0.003	7.466	15.223	174	1.024	9.112	13.61	174	0	3.428	11.302
B96	C61	10870	0	7.461	15.417	10641	0.003	7.562	15.417	229	0.293	8.972	15.365	229	0	1.344	12.928
B96	C67	2195	0	7.069	14.697	2129	0.005	7.272	14.697	66	1.443	8.95	13.093	66	0	1.814	11.557
B96	C77	4073	0	7.384	15.242	3875	0.016	7.631	15.242	198	0.323	8.505	15.324	198	0	0.409	12.709
B96	C78	5230	0	7.098	14.908	4934	0.025	7.443	14.908	296	0.78	8.164	13.703	296	0	0.726	12.704
B96	C79	4667	0	7.444	15.111	4415	0.008	7.677	15.111	252	0.731	8.392	15.22	252	0	0.769	11.951
B96	D12	13057	0	7.422	15.245	12787	0	7.505	15.245	270	0.348	8.72	13.982	270	0	2.278	12.249
B96	D17	2842	0	6.355	14.779	2799	0.005	6.388	14.779	43	0.695	8.567	14.412	43	0	3.108	13.364
B96	D22	1479	0.008	6.292	14.815	1467	0.008	6.338	14.815	12	2.571	8.815	12.093	12	0.208	2.233	10.092
B96	D23	1183	0	5.303	14.629	1166	0	5.372	14.629	17	2.062	7.464	12.34	17	0	2.335	10.412
B96	D50	7599	0	7.844	15.461	7138	0.008	8.156	15.461	461	0.131	9.268	14.065	461	0	1.435	13.21
B96	D64	9775	0	7.6	15.445	9074	0.003	7.996	15.445	701	0.298	8.863	14.39	701	0	0.545	11.803
B96	D69	2187	0	7.951	15.067	2002	0.036	8.336	15.067	185	0.654	8.498	13.769	185	0	0.583	12.367
B96	D70	2395	0	6.59	14.642	2186	0.025	7.088	14.642	209	0.115	7.176	13.432	209	0	0.101	9.038
B96	E03	4568	0	7.046	15.001	4418	0.005	7.201	15.001	150	1.057	7.984	13.345	150	0	1.019	10.256
B96	E10	1362	0	5.544	14.092	1284	0.005	5.818	14.092	78	0.906	6.867	12.811	78	0	1.744	10.817
B96	E11	17192	0	6.426	14.93	16779	0	6.516	14.93	413	0.044	7.644	15.113	413	0	0.977	12.572
B96	E14	2418	0	6.908	14.96	2302	0.003	7.12	14.96	116	0.761	8.592	13.46	116	0	2.416	13.038
B96	E66	13989	0	8.29	15.371	13534	0.005	8.419	15.371	455	0.287	9.416	14.07	455	0	1.993	11.546
B96	E78	31618	0	6.412	15.502	30986	0	6.504	15.502	632	0.145	7.941	13.484	632	0	1.092	12.909
B96	E83	3560	0	8.523	15.291	3197	0.022	9.106	15.291	363	1.103	9.629	15.335	363	0	0.674	13.32
B96	E86	4812	0	8.156	15.286	4205	0.005	8.759	15.286	607	0.26	8.934	14.16	607	0	0.498	12.447
B96	E87	10036	0	8.626	15.228	8922	0.016	9.165	15.228	1114	0.162	9.058	14.683	1114	0	0.397	11.576
B96	F05	3502	0	9.763	15.278	2916	0.11	10.382	15.278	586	1.591	10	14.097	586	0	0.333	12.739
B96	F10	4934	0	6.791	15.278	4778	0.003	6.919	15.278	156	0.285	8.307	13.194	156	0	0.904	11.943
B96	F17	12263	0	5.837	15.412	11959	0.055	5.922	15.412	304	0.512	6.717	13.588	304	0	0.949	11.57
B96	F32	8497	0	7.225	15.141	8121	0.003	7.442	15.141	376	0.277	7.837	15.22	376	0	1.057	13.09
B96	F41	6419	0	8.381	15.349	6172	0.003	8.561	15.349	247	1.895	9.183	15.22	247	0	0.953	12.069
B96	G40	2099	0	6.678	15.412	1990	0.008	6.9	15.412	109	0.027	8.214	14.067	109	0	1.153	12.217
B96	G45	2066	0	7.179	14.618	1994	0.008	7.323	14.618	72	1.919	9.053	13.501	72	0	2.585	10.01
B96	G47	5270	0	6.971	14.935	5087	0.003	7.149	14.935	183	0.778	8.901	14.418	183	0	1.769	13.06
B96	G55	2923	0	6.894	15.324	2830	0.011	7.031	15.324	93	3.184	9.591	13.78	93	0	1.93	13.074
B96	G56	3508	0	6.038	15.319	3449	0.005	6.073	15.319	59	1.328	7.685	13.512	59	0	2.516	10.201
B96	G81	1750	0	8.394	14.451	1614	0.008	8.75	14.451	136	0.49	8.6	13.484	136	0	0.991	10.065
B96	H02	3089	0	6.9	15.382	3015	0.008	7.006	15.382	74	1.673	8.975	13.7	74	0	3.147	11.573
B96	H25	10995	0.003	8.534	15.365	10719	0.003	8.63	15.365	276	0.055	9.731	13.629	276	0.003	3.236	12.674
B96	H26	13397	0	7.948	15.409	13101	0.003	8.047	15.409	296	1.29	9.755	14.327	296	0	2.355	12.753
B96	H33	2062	0	6.336	15.143	2045	0.008	6.374	15.143	17	1.744	7.162	11.967	17	0	1.424	8.507
B96	H35	4049	0	8.655	15.412	3965	0.005	8.745	15.412	84	2.535	9.495	13.596	84	0	2.983	12.753
B96	H36	1775	0	8.156	15.286	1690	0	8.42	15.286	85	1.309	9.123	13.802	85	0	1.791	10.757
B96	H40	5359	0	8.08	15.163	5225	0.008	8.189	15.163	134	0.783	9.569	13.783	134	0	2.3	12.49
B96	H52	3424	0.003	9.791	15.365	3365	0.003	9.835	15.365	59	5.024	10.511	13.282	59	0.104	3.776	12.674
B96	H53	2677	0	8.145	14.738	2570	0.005	8.325	14.738	107	0.723	9.413	13.594	107	0	1.974	12.624
B96	H91	5241	0	8.791	15.412	5016	0.005	8.965	15.412	225	0.687	10.371	15.321	225	0	1.563	12.614
B96	I08	3807	0	9.101	15.009	3590	0.036	9.328	15.009	217	0.63	9.679	13.585	217	0	1.186	12.444
B96	I10	55382	0	6.084	15.502	54526	0	6.16	15.502	856	0.014	7.323	14.946	856	0	0.426	12.726
B96	I20	11731	0	6.012	15.283	11478	0.005	6.103	15.283	253	0.422	8.394	14.018	253	0	2.105	11.42
B96	I21	7353	0	6.962	15.278	7115	0.003	7.143	15.278	238	0.115	8.774	13.829	238	0	1.213	10.919
B96	I24	2253	0	7.327	15.215	2161	0.014	7.444	15.215	92	0.652	8.615	13.52	92	0	1.951	10.963
B96	I25	20597	0	6.481	15.48	20079	0.003	6.596	15.48	518	0.115	8.382	15.294	518	0	1.407	12.731
B96	I26	3494	0	7.52	14.957	3292	0.011	7.851	14.957	202	0.435	8.765	14.029	202	0	0.679	13.06
B96	I34	2896	0	8.292	15.269	2763	0.008	8.488	15.269	133	1.739	9.673	14.024	133	0	1.446	12.614
B96	I35	3759	0	8.279	15.313	3602	0.008	8.488	15.313	157	0.665	9.306	13.955	157	0	1.355	11.231
B96	I44	6471	0	8.466	15.502	6182	0.016	8.655	15.502	289	0.931	9.741	15.113	289	0	1.752	13.054
B96	I45	4031	0	8.444	15.278	3806	0.019	8.728	15.278	225	0.151	9.303	13.397	225	0	1.133	12.247
B96	I47	2647	0	7.42	14.327	2531	0	7.631	14.327	116	0.167	7.774	14.278	116	0	1.095	10.262
B96	I48	17348	0	7.499	15.412	16653	0	7.691	15.412	695	0.016	8.523	14.004	695	0	0.504	11.817
B96	I49	3499	0	8.225	15.365	3347	0	8.43	15.365	152	0.789	9.027	13.331	152	0	1.333	13.038
B96	I50	8469	0	8.192	15.349	7905	0.003	8.488	15.349	564	0.238	8.839	13.722	564	0	1.075	12.614
B96	I51	8542	0	8.611	15.278	8112	0.014	8.83	15.278	430	0.318	9.533	14.741	430	0	1.57	12.217
B96	I63	4272	0	7.917	14.741	4087	0.003	8.145	14.741	185	0.151	9.314	13.585	185	0	1.021	12.334
B96	I67	4393	0	9.043	15.278	4044	0.014	9.42	15.278	349	0.627	9.35	13.783	349	0	1.243	12.731
B96	I70	1786	0	8.014	13.974	1644	0.016	8.371	13.974	142	1.136	9.427	14.221	142	0	1.002	11.39
B96	I71	2619	0	8.186	14.631	2523	0.025	8.37	14.631	96	0.465	9.476	13.331	96	0	0.615	10.979
B96	I73	3698	0	7.676	15.33	3462	0.003	7.943	15.33	236	0.298	8.863	14.522	236	0	1.528	11.579
B96	I80	2757	0	7.201	15.412	2608	0	7.539	15.412	149	0.364	8.003	14.133	149	0	0.381	11.606
B96	I83	2947	0	6.91	15.508	2854	0.005	7.045	15.508	93	1.977	8.852	13.257	93	0	1.687	11.658
B96	I84	8057	0	3.762	10.686	7953	0	3.795	10.686	104	0.334	4.623	8.293	104	0	1.235	6.897
B96	I95	8087	0	8.416	15.278	7282	0.011	8.946	15.278	805	0.115	9.18	15.321	805	0	0.586	11.817
B96	J18	11917	0	7.65	15.111	10805	0.008	8.129	15.111	1112	0.151	8.379	14.037	1112	0	0.423	12.909
B96	J22	6460	0	7.025	15.34	5823	0.011	7.57	15.34	637	0.153	7.885	13.544	637	0	0.23	12.923
B96	J33	1361	0	5.021	15.313	1338	0.014	5.112	15.313	23	1.391	6.283	12.266	23	0	0.619	5.06
B96	J34	2035	0	4.898	14.33	1998	0.008	4.986	14.33	37	1.391	8.288	12.808	37	0	1.207	7.357
B96	J43	2308	0	7.761	14.946	2137	0.005	8.066	14.946	171	0.151	8.433	13.509	171	0	1.372	12.8
B96	J44	9086	0	7.245	15.242	8678	0.003	7.443	15.242	408	0.408	8.248	13.84	408	0	1.619	12.447
B96	J45	12310	0	5.985	15.291	12068	0	6.074	15.291	242	0.014	7.495	14.946	242	0	0.709	12.334
B96	J47	2040	0	7.839	15.409	1852	0.019	8.281	15.409	188	0.151	8.848	13.227	188	0	0.984	13.21
B96	J90	7119	0	7.778	15.195	6462	0.008	8.319	15.195	657	0.016	8.542	13.703	657	0	0.268	12.723
B96	J96	4060	0	8.249	14.746	3569	0.025	8.942	14.746	491	0.151	8.592	14.39	491	0	0.485	12.444
B96	J98	5654	0	8.542	15.327	5136	0.014	8.99	15.327	518	0.019	9.412	15.324	518	0	0.49	13.167
B96	K02	1829	0	5.711	14.245	1783	0	5.791	14.245	46	3.225	8.641	13.071	46	0	2.879	9.999
B96	K13	1516	0	5.867	14.336	1485	0.008	5.941	14.336	31	1.166	9.574	13.23	31	0	1.109	8.241
B96	K20	4804	0	5.985	14.648	4601	0.005	6.152	14.648	203	0.052	5.561	14.021	203	0	0.6	10.525
B96	K21	17187	0	7.529	15.412	16687	0.005	7.652	15.412	500	0.088	8.598	13.356	500	0	1.365	11.297
B96	K22	7506	0	6.802	15.425	7277	0	6.921	15.425	229	0.088	7.595	13.26	229	0	1.396	12.909
B96	K25	2736	0	6.852	14.221	2580	0.011	7.068	14.221	156	0.014	5.583	14.333	156	0	0.089	9.988
B96	K26	2012	0	6.289	14.829	1856	0.005	6.687	14.829	156	0.041	4.501	13.673	156	0	0	12.704
B96	K29	16295	0	6.494	15.508	15542	0.003	6.735	15.508	753	0.005	3.491	15.212	753	0	0	11.499
B96	K30	3434	0	4.561	13.963	3332	0.003	4.652	13.963	102	0.06	5.878	12.575	102	0	0.938	9.503
B96	K31	6034	0	7.5	15.042	5796	0.005	7.674	15.042	238	0.014	7.887	13.955	238	0	1.529	12.463
B96	K40	13555	0	6.177	15.508	13371	0.003	6.226	15.508	184	1.071	9.205	14.297	184	0	1.849	12.723
B96	K42	3118	0	6.535	14.996	3031	0.005	6.628	14.996	87	0.674	8.181	12.937	87	0	1.372	11.08
B96	K43	1933	0	6.207	14.661	1787	0.016	6.576	14.661	146	0.764	7.548	13.087	146	0	1.645	10.264
B96	K44	14826	0	6.705	15.48	14407	0.003	6.831	15.48	419	0.06	6.971	13.777	419	0	0.86	11.39
B96	K51	1384	0	6.141	14.933	1344	0.005	6.3	14.933	40	1.574	8.55	12.904	40	0	0.871	9.624
B96	K52	5581	0	4.173	15.031	5335	0.003	4.49	15.031	246	0.112	4.508	13.807	246	0	0.468	10.5
B96	K56	3265	0	7.406	14.73	2967	0.03	7.937	14.73	298	0.162	7.637	13.616	298	0	0.437	11.861
B96	K57	23258	0	7.209	15.461	22743	0.005	7.307	15.461	515	0.301	8.411	14.065	515	0	1.698	12.923
B96	K58	2392	0	7.822	15.053	2314	0.027	7.944	15.053	78	1.131	9.216	13.982	78	0	1.399	12.184
B96	K59	10915	0	8.123	15.286	10089	0.003	8.501	15.286	826	0.115	8.828	15.335	826	0	0.508	12.244
B96	K60	1416	0	5.183	14.823	1373	0.005	5.298	14.823	43	1.309	6.231	11.795	43	0	1.158	7.499
B96	K62	11815	0	6.133	15.176	11587	0.003	6.207	15.176	228	0.192	8.514	13.46	228	0	1.923	11.225
B96	K63	14757	0	7.053	15.349	14366	0	7.182	15.349	391	0.016	8.022	13.895	391	0	1.506	11.669
B96	K64	8805	0	9.651	15.321	8582	5.78	9.717	15.321	223	6.486	10.018	13.506	223	0	3.381	11.546
B96	K66	2839	0	7.836	15.141	2635	0.016	8.164	15.141	204	0.142	7.6	13.67	204	0	0.637	12.948
B96	K76	4784	0	8.381	15.319	4504	0.014	8.66	15.319	280	0.12	8.971	14.946	280	0	0.793	11.817
B96	K80	5857	0	7.017	15.316	5537	0.005	7.28	15.316	320	0.016	8.722	14.043	320	0	0.53	12.466
B96	K92	8786	0	6.8	15.149	8391	0.003	7.015	15.149	395	0.329	8.34	13.777	395	0	0.975	10.919
B96	L02	1342	0	5.834	13.755	1206	0	6.522	13.755	136	0.025	7.702	13.117	136	0	0	11.214
B96	L03	5345	0	6.872	15.242	4880	0.008	7.338	15.242	465	0.019	8.479	14.267	465	0	0.372	12.389
B96	L30	1886	0	8.919	14.136	1799	0.011	9.065	14.136	87	0.674	9.733	14.741	87	0	1.29	8.95
B96	L40	2121	0	7.904	14.826	2049	0.016	8.041	14.826	72	0.493	10.277	13.356	72	0	2.416	11.57
B96	L57	2651	0	8.137	15.226	2599	0.016	8.23	15.226	52	0.977	9.184	13.271	52	0	3.229	11.302
B96	L72	2459	0	5.583	14.306	2422	0.003	5.658	14.306	37	0.838	8.397	14.004	37	0	1.073	11.214
B96	L82	2062	0	7.312	14.7	2031	0.003	7.384	14.7	31	5.101	9.695	13.594	31	0	4.734	10.607
B96	L89	2406	0	8.49	15.286	1906	0.044	9.59	15.286	500	0.162	9.199	14.683	500	0	0.387	12.217
B96	L98	3735	0	7.995	14.823	3592	0.005	8.166	14.823	143	0.723	9.561	14.741	143	0	1.517	11.557
B96	M06	2145	0	7.338	14.385	2071	0.008	7.472	14.385	74	0.501	8.916	13.421	74	0	2.489	10.587
B96	M10	6798	0	8.093	15.22	6561	0.003	8.255	15.22	237	0.337	9.136	13.312	237	0	0.851	10.415
B96	M13	9566	0	7.481	15.412	9300	0.003	7.607	15.412	266	0.055	8.759	15.195	266	0	1.791	11.628
B96	M15	3327	0	7.74	15.321	3220	0.005	7.889	15.321	107	0.433	8.682	13.128	107	0	2.346	12.438
B96	M16	7250	0	6.804	15.288	7107	0.011	6.894	15.288	143	0.153	9.394	14.037	143	0	2.412	12.572
B96	M17	12696	0	6.275	15.412	12500	0.003	6.336	15.412	196	0.49	9.095	14.021	196	0	2.3	12.57
B96	M19	13575	0	7.913	15.466	13080	0.003	8.106	15.466	495	0.608	9.265	15.324	495	0	1.626	11.817
B96	M20	1517	0.003	5.851	14.935	1493	0.003	5.922	14.935	24	1.656	6.772	12.236	24	0.057	1.932	8.597
B96	M23	6023	0	4.151	13.791	5982	0.003	4.163	13.791	41	1.01	6.264	12.238	41	0	2.404	10.85
B96	M25	7344	0	6.927	15.278	7044	0.005	7.146	15.278	300	0.353	8.857	15.195	300	0	1.41	12.614
B96	M47	6135	0	7.819	15.269	5890	0	7.996	15.269	245	0.613	9.673	15.22	245	0	1.725	11.518
B96	M48	4216	0	7.5	15.072	4046	0.005	7.683	15.072	170	1.276	9.368	14.004	170	0	1.888	13.074
B96	M51	4597	0	6.973	15.302	4463	0.005	7.075	15.302	134	1.032	9.585	13.78	134	0	1.825	13.074
B96	M54	8777	0	7.502	15.376	8475	0.008	7.663	15.376	302	0.638	9.027	15.22	302	0	1.659	12.753
B96	M65	2468	0	5.843	14.724	2425	0.003	5.947	14.724	43	1.544	7.57	13.117	43	0	2.311	10.604
B96	M72	3254	0	6.24	15.376	3208	0.003	6.32	15.376	46	0.162	8.576	13.276	46	0	1.891	9.506
B96	M75	4687	0	5.155	15.075	4622	0.003	5.195	15.075	65	0.542	8.682	13.134	65	0	1.728	8.482
B96	M79	7256	0	7.35	15.34	6934	0.005	7.592	15.34	322	0.471	9.06	13.665	322	0	1.332	13.09
B96	M81	2284	0	7.939	15.365	2131	0.025	8.301	15.365	153	1.068	9.596	13.87	153	0	1.344	12.438
B96	N13	3021	0	7.499	15.176	2749	0.003	8.03	15.176	272	0.605	8.505	13.594	272	0	0.49	9.657
B96	N17	11589	0	8.485	15.316	10226	0.003	9.028	15.316	1363	0.162	8.69	14.358	1363	0	0.093	12.909
B96	N18	9277	0	8.644	15.294	8643	0.003	8.923	15.294	634	0.055	9.188	14.259	634	0	1.337	12.614
B96	N20	3328	0	6.364	15.187	3174	0.005	6.552	15.187	154	0.583	8.998	14.412	154	0	0.817	13.219
B96	N28	3446	0	8.252	15.319	3147	0.003	8.652	15.319	299	0.841	9.407	13.955	299	0	0.613	11.518
B96	N32	6963	0	6.289	15.193	6617	0	6.596	15.193	346	0.419	8.931	14.067	346	0	0.828	11.39
B96	N35	2301	0	6.283	14.108	2176	0.014	6.608	14.108	125	0.044	8.258	13.424	125	0	1.407	11.576
B96	N39	9875	0	5.364	15.201	7242	0	7.625	15.201	2633	0.036	7.861	14.946	2633	0	0	12.225
B96	N40	19561	0	7.406	15.332	18838	0	7.624	15.332	723	0.036	8.46	14.494	723	0	0.438	13.054
B96	N41	1990	0	6.149	15.121	1892	0.005	6.374	15.121	98	0.786	9.019	13.457	98	0	0.062	8.104
B96	N42	1752	0	6.004	14.974	1699	0.008	6.111	14.974	53	2.1	8.739	13.388	53	0	1.651	11.329
B96	N43	1467	0	6.155	14.243	1416	0.003	6.368	14.243	51	0.482	8.6	14.418	51	0	1.207	9.64
B96	N47	2130	0	6.253	15.401	2020	0.008	6.496	15.401	110	0.463	8.834	15.058	110	0	0.99	12.901
B96	N48	2293	0	6.453	14.571	2173	0.011	6.724	14.571	120	0.044	9.064	14.067	120	0	0.799	11.606
B96	N50	2329	0	5.865	14.015	2217	0.014	6.122	14.015	112	0.074	7.981	13.303	112	0	0.991	10.368
B96	U07	2658	0	11.631	15.209	2399	9.703	11.781	15.209	259	9.728	11.798	14.741	259	0	1.823	12.745
C18	A04	1422	0	6.53	13.889	1379	0.019	6.694	13.889	43	0.134	8.353	13.763	43	0	1.092	8.301
C18	A09	8248	0	7.809	15.357	7996	0.071	7.925	15.357	252	1.487	8.639	13.876	252	0	0.648	11.855
C18	A41	7725	0	8.761	15.193	7392	0.016	8.92	15.193	333	0.296	8.49	13.681	333	0	0.709	12.978
C18	B37	2675	0	8.071	14.7	2571	0.005	8.247	14.7	104	0.222	8.366	15.217	104	0	0.732	11.264
C18	B95	3715	0	7.209	15.324	3615	0.003	7.327	15.324	100	0.194	7.988	13.9	100	0	0.461	10.99
C18	B96	6347	0	6.993	14.946	6151	0.005	7.151	14.946	196	0.162	7.596	13.588	196	0	0.359	11.921
C18	C34	2679	0	7.067	15.324	2637	0.03	7.116	15.324	42	1.944	9.057	12.756	42	0	1.039	10.574
C18	C44	10269	0	7.422	15.223	10193	0.003	7.45	15.223	76	1.049	9.338	13.147	76	0	3.83	10.984
C18	C61	11228	0	7.469	15.417	11130	0.003	7.517	15.417	98	0.334	8.724	13.471	98	0	2.434	10.41
C18	C67	2396	0	7.067	14.697	2368	0	7.169	14.697	28	3.272	8.99	13.95	28	0	1.819	10.032
C18	C77	4292	0	6.75	15.324	3654	0.016	7.756	15.324	638	0.057	6.719	13.659	638	0	0.115	9.815
C18	C78	5367	0	6.5	14.908	4545	0.025	7.524	14.908	822	0.057	7.366	14.369	822	0	0.164	12.46
C18	C79	4874	0	7.379	15.111	4583	0.008	7.694	15.111	291	0.438	8.197	15.22	291	0	1.205	10.223
C18	D12	13236	0	7.236	15.245	12647	0	7.48	15.245	589	0.041	8.028	14.171	589	0	0	11.403
C18	D17	2914	0	6.37	14.779	2887	0.005	6.407	14.779	27	1.322	8.994	12.978	27	0	1.027	9.429
C18	D22	1506	0	6.29	14.815	1499	0.008	6.316	14.815	7	2.59	8.255	12.323	7	0	0.914	6.697
C18	D23	1200	0	5.358	14.629	1197	0	5.364	14.629	3	6.451	8.559	12.151	3	1.01	3.069	11.258
C18	D50	7898	0	7.929	15.461	7642	0.008	8.108	15.461	256	0.085	8.683	15.286	256	0	0	12.304
C18	D64	10376	0	7.767	15.445	10009	0.003	7.954	15.445	367	0.465	8.359	15.048	367	0	0.238	11.768
C18	D69	2328	0	8.184	14.831	2265	0.036	8.266	14.831	63	0.608	8.92	15.067	63	0	1.821	12.551
C18	D70	2609	0	6.563	14.642	2438	0.025	6.898	14.642	171	0.753	7.573	14.067	171	0	0.602	9.914
C18	E03	4761	0	7.124	15.001	4712	0.005	7.161	15.001	49	0.359	7.781	12.167	49	0	0.134	10.204
C18	E10	1505	0	5.709	14.092	1484	0.005	5.762	14.092	21	1.298	7.861	11.943	21	0	1.164	10.374
C18	E11	18097	0	6.398	15.113	17875	0	6.461	15.113	222	0.279	7.788	13.659	222	0	0.131	12.46
C18	E14	2571	0	6.949	14.96	2520	0.003	7.083	14.96	51	0.643	7.636	13.219	51	0	1.347	7.513
C18	E66	14626	0	8.307	15.371	14419	0.005	8.367	15.371	207	0.348	8.75	15.078	207	0	0.277	11.433
C18	E78	32960	0	6.39	15.502	32602	0	6.455	15.502	358	0.068	7.729	14.968	358	0	0.186	11.414
C18	E83	3833	0	8.871	15.335	3710	0.022	9.041	15.335	123	0.89	9.243	14.297	123	0	0.887	11.587
C18	E86	5204	0	8.498	15.184	4991	0.005	8.693	15.184	213	0.449	8.101	15.286	213	0	0.561	10.486
C18	E87	10898	0	8.909	15.228	10575	0.003	9.046	15.228	323	0.296	9.104	13.876	323	0	0.433	11.299
C18	F05	3835	0	10.133	15.278	3743	0.11	10.201	15.278	92	4.449	10.693	14.703	92	0	1.845	12.668
C18	F10	5217	0	6.834	15.278	5169	0.003	6.864	15.278	48	2.379	7.941	13.558	48	0	0.248	11.617
C18	F17	12929	0	5.826	15.412	12807	0.044	5.865	15.412	122	1.492	6.78	13.588	122	0	0.222	11.737
C18	F32	9009	0	7.338	15.141	8921	0.003	7.384	15.141	88	1.785	8.895	15.22	88	0	0.591	10.716
C18	F41	6708	0	8.422	15.349	6616	0.003	8.496	15.349	92	1.013	9.08	15.22	92	0	0.401	11.587
C18	G40	2256	0	6.819	15.412	2227	0.008	6.897	15.412	29	1.188	8.668	12.436	29	0	0.942	8.693
C18	G45	2165	0.008	7.294	14.618	2154	0.008	7.321	14.618	11	5.566	9.772	12.082	11	0.293	3.365	8.917
C18	G47	5539	0	7.072	14.935	5482	0.003	7.12	14.935	57	0.786	9.377	12.562	57	0	0.476	10.812
C18	G55	3052	0	7.031	15.324	3028	0.011	7.045	15.324	24	3.439	9.64	12.8	24	0	4.17	10.333
C18	G56	3626	0	6.07	15.319	3610	0.005	6.074	15.319	16	1.536	8.594	12.299	16	0	2.616	10.248
C18	G81	1957	0	8.493	14.451	1933	0.008	8.54	14.451	24	1.511	8.946	11.921	24	0	2.408	8.435
C18	H02	3210	0.008	6.987	15.382	3190	0.008	7.004	15.382	20	3.899	8.917	13.377	20	0.041	3.646	9.7
C18	H25	11332	0	8.568	15.308	11240	0.003	8.601	15.308	92	1.941	9.982	15.365	92	0	3.135	12.551
C18	H26	13821	0	8.003	15.409	13721	0.003	8.028	15.409	100	2.412	9.328	15.365	100	0	3.821	13.126
C18	H33	2108	0.008	6.382	15.143	2100	0.008	6.396	15.143	8	2.587	9.108	12.121	8	0.197	0.763	8.789
C18	H35	4213	0	8.652	15.412	4172	0.005	8.689	15.412	41	1.473	10.3	15.365	41	0	3.003	13.126
C18	H36	1928	0	8.233	15.286	1902	0	8.27	15.286	26	5.892	10.04	13.627	26	0	2.298	10.812
C18	H40	5533	0	8.101	15.163	5467	0.008	8.164	15.163	66	1.369	9.012	13.246	66	0	1.028	11.929
C18	H52	3474	0	9.799	15.308	3444	0.003	9.829	15.308	30	3.036	11.321	15.365	30	0	3.318	12.468
C18	H53	2816	0	8.237	14.738	2793	0.005	8.263	14.738	23	1.539	9.21	12.86	23	0	2.604	9.287
C18	H91	5470	0	8.909	15.412	5380	0.005	8.982	15.412	90	0.78	10.403	13.802	90	0	0.375	10.229
C18	I08	4030	0	9.153	15.009	3965	0.036	9.221	15.009	65	0.72	10.059	13.703	65	0	1.81	11.113
C18	I10	57319	0	6.048	15.502	56755	0	6.108	15.502	564	0.085	6.91	14.174	564	0	0.079	11.069
C18	I20	12276	0	5.98	15.283	12177	0.005	6.032	15.283	99	0.068	7.357	13.796	99	0	0.846	9.837
C18	I21	7662	0	7.088	15.278	7614	0.003	7.12	15.278	48	0.66	7.952	13.865	48	0	1.988	8.958
C18	I24	2383	0	7.417	15.215	2360	0.014	7.448	15.215	23	2.231	7.97	12.052	23	0	1.952	6.806
C18	I25	21543	0	6.505	15.48	21368	0.003	6.546	15.48	175	0.482	8.293	14.987	175	0	1.166	11.768
C18	I26	3669	0	7.562	14.957	3506	0.011	7.828	14.957	163	0.334	7.965	13.829	163	0	0.597	12.961
C18	I34	3063	0	8.411	15.269	3028	0.008	8.451	15.269	35	1.32	9.572	13.219	35	0	2.171	11.414
C18	I35	3995	0	8.37	15.313	3946	0.008	8.426	15.313	49	0.255	9.648	13.361	49	0	1.216	11.414
C18	I44	6816	0	8.557	15.502	6730	0.016	8.618	15.502	86	0.589	8.808	14.045	86	0	2.242	10.289
C18	I45	4262	0	8.604	15.278	4211	0.019	8.676	15.278	51	0.575	8.95	12.8	51	0	2.048	9.766
C18	I47	2765	0	7.491	14.327	2731	0	7.568	14.327	34	0.871	7.761	13.172	34	0	1.135	10.319
C18	I48	18218	0	7.598	15.412	17967	0	7.666	15.412	251	0.162	8.345	15.102	251	0	0.52	11.168
C18	I49	3630	0	8.352	15.365	3579	0	8.408	15.365	51	1.687	8.548	12.956	51	0	1.955	11.037
C18	I50	9123	0	8.34	15.349	8986	0.003	8.389	15.349	137	0.745	9.605	15.048	137	0	1.52	11.365
C18	I51	9029	0	8.728	15.278	8921	0.011	8.772	15.278	108	0.819	9.918	15.048	108	0	1.926	10.697
C18	I63	4556	0.003	8.023	14.741	4513	0.003	8.066	14.741	43	1.867	9.632	12.753	43	0.008	2.932	11.453
C18	I67	4746	0	9.242	15.278	4701	0.014	9.292	15.278	45	1.539	9.446	12.86	45	0	1.782	10.533
C18	I70	1962	0	8.308	14.221	1937	0.008	8.381	14.221	25	3.157	10.804	13.547	25	0	2.037	9.689
C18	I71	2782	0	8.258	14.631	2743	0.025	8.337	14.631	39	3.343	9.131	13.763	39	0	1.054	9.21
C18	I73	4038	0	7.802	15.33	3987	0.003	7.861	15.33	51	0.222	9.219	13.454	51	0	0.715	10.642
C18	I80	2908	0	7.186	15.412	2825	0	7.384	15.412	83	0.364	7.989	13.829	83	0	0.745	11.204
C18	I83	3091	0	7.067	15.508	3068	0.005	7.08	15.508	23	3.014	10.207	13.169	23	0	2.097	11.113
C18	I84	8318	0	3.755	10.686	8239	0	3.787	10.686	79	1.177	5.279	8.425	79	0	0.824	7.198
C18	I95	8656	0	8.744	15.321	8420	0.011	8.879	15.321	236	0.162	8.78	15.146	236	0	0.542	11.644
C18	J18	12895	0	7.937	15.111	12562	0.008	8.049	15.111	333	0.162	8.345	14.202	333	0	0.646	12.978
C18	J22	6971	0	7.392	15.34	6779	0.003	7.529	15.34	192	0.323	7.818	15.102	192	0	0.992	12.961
C18	J33	1380	0.014	5.175	15.313	1378	0.014	5.175	15.313	2	7.8	8.786	9.772	2	3.787	5.58	7.373
C18	J34	2090	0.003	4.957	14.33	2081	0.003	4.972	14.33	9	5.876	8.274	12.2	9	0.249	3.576	8.6
C18	J43	2504	0	7.845	14.946	2460	0.005	7.919	14.946	44	1.046	9.086	12.49	44	0	1.799	11.16
C18	J44	9794	0	7.31	15.242	9688	0.003	7.357	15.242	106	0.293	7.982	12.961	106	0	1.045	11.327
C18	J45	12764	0	5.966	15.291	12643	0	6.012	15.291	121	0.364	8.014	13.501	121	0	0.107	11.16
C18	J47	2224	0	8.122	15.409	2191	0.019	8.167	15.409	33	0.192	9.303	13.145	33	0	0.501	9.889
C18	J90	7641	0	8.022	15.195	7394	0.008	8.204	15.195	247	0.194	8.594	15.102	247	0	0.49	10.347
C18	J96	4419	0	8.627	14.746	4316	0.025	8.72	14.746	103	0.162	8.712	13.763	103	0	0.214	9.93
C18	J98	6063	0	8.794	15.327	5871	0.014	8.928	15.327	192	0.192	9.511	13.982	192	0	0.411	10.839
C18	K02	1913	0	5.815	14.245	1905	0	5.837	14.245	8	3.776	7.537	12.022	8	0.151	2.103	6.256
C18	K13	1563	0.008	5.897	14.336	1549	0.008	5.949	14.336	14	3.223	6.771	12.849	14	0.17	2.49	6.379
C18	K20	4980	0	6.029	14.648	4919	0.005	6.078	14.648	61	1.057	7.913	13.016	61	0	0.706	11.494
C18	K21	17854	0	7.536	15.412	17657	0.005	7.589	15.412	197	0.901	9.134	13.638	197	0	0.668	11.308
C18	K22	7750	0	6.841	15.425	7663	0	6.894	15.425	87	0.465	8.759	14.045	87	0	1.128	11.494
C18	K25	2875	0	6.924	14.333	2853	0.011	6.96	14.333	22	0.134	7.665	13.876	22	0	0.461	8.627
C18	K26	2134	0	6.522	14.829	2100	0.005	6.582	14.829	34	0.901	8.767	12.57	34	0	0.434	11.165
C18	K29	16699	0	6.524	15.508	16514	0.003	6.578	15.508	185	0.386	8.655	13.213	185	0	0.605	12.304
C18	K30	3554	0	4.607	13.963	3533	0.003	4.635	13.963	21	0.695	6.059	12.931	21	0	0.287	10.908
C18	K31	6296	0	7.528	15.042	6200	0.005	7.591	15.042	96	0.134	8.564	13.213	96	0	1.054	12.052
C18	K40	13863	0	6.193	15.508	13747	0.003	6.226	15.508	116	0.435	8.074	15.102	116	0	1.674	10.563
C18	K42	3290	0	6.527	14.996	3242	0.005	6.59	14.996	48	3.031	8.581	13.268	48	0	0.318	6.746
C18	K43	2017	0	6.177	14.661	1835	0.016	6.546	14.661	182	0.876	7.357	13.03	182	0	1.724	9.914
C18	K44	15271	0	6.697	15.48	15095	0.003	6.735	15.48	176	0.301	8.811	14.045	176	0	0.678	12.668
C18	K51	1441	0	6.27	14.933	1423	0.005	6.303	14.933	18	0.526	8.753	12.299	18	0	0.516	11.978
C18	K52	5853	0	4.044	15.031	5669	0.003	4.274	15.031	184	0.29	6.025	13.533	184	0	0.416	9.837
C18	K56	3426	0	6.905	14.73	2986	0.03	7.713	14.73	440	0.162	8.206	14.317	440	0	0.148	11.943
C18	K57	23964	0	7.132	15.461	23379	0.005	7.255	15.461	585	0.263	7.954	15.078	585	0	0	11.165
C18	K58	2483	0	7.929	15.053	2463	0.027	7.962	15.053	20	4.189	9.967	13.982	20	0	0.074	5.717
C18	K59	11607	0	8.364	15.335	11304	0.003	8.479	15.335	303	0.402	8.159	14.987	303	0	1.254	11.768
C18	K60	1458	0	5.207	14.823	1447	0.005	5.238	14.823	11	1.875	8.066	10.96	11	0	0.323	8.455
C18	K62	12066	0	6.018	15.176	11724	0.003	6.167	15.176	342	0.016	7.672	13.774	342	0	0.971	11.403
C18	K63	14978	0	6.878	15.349	14327	0	7.132	15.349	651	0.131	7.984	13.805	651	0	0.181	11.316
C18	K64	8942	0	9.647	15.321	8733	5.78	9.711	15.321	209	6.308	10.152	14.281	209	0	1.637	10.604
C18	K66	2944	0	7.39	15.141	2564	0.016	8.026	15.141	380	0.162	8.524	14.067	380	0	0.126	10.544
C18	K76	5068	0	8.478	15.319	4907	0.014	8.611	15.319	161	0.624	8.928	14.065	161	0	0.422	10.99
C18	K80	6204	0	7.197	15.316	6087	0.005	7.275	15.316	117	0.43	9.216	13.366	117	0	1.777	10.99
C18	K92	9107	0	6.869	15.149	8912	0.003	6.971	15.149	195	0.693	8.241	13.61	195	0	0.966	10.464
C18	L02	1438	0	6.515	13.755	1420	0	6.587	13.755	18	2.418	8.865	12.134	18	0	1.09	7.316
C18	L03	5850	0	7.268	15.242	5766	0.008	7.338	15.242	84	0.37	8.414	13.616	84	0	0.758	8.723
C18	L30	1997	0	8.953	14.741	1967	0.011	9.024	14.741	30	2.609	8.916	12.556	30	0	0.274	8.978
C18	L40	2196	0	8.006	14.826	2169	0.016	8.096	14.826	27	0.742	7.187	12.86	27	0	0.575	8.367
C18	L57	2724	0	8.163	15.226	2707	0.016	8.206	15.226	17	6.081	9.334	12.611	17	0	3.116	9.566
C18	L72	2543	0	5.596	15.165	2530	0.003	5.611	15.165	13	3.316	9.599	13.345	13	0	2.916	8.624
C18	L82	2087	0	7.351	14.7	2072	0.003	7.388	14.7	15	3.214	7.825	12.381	15	0	1.495	10.763
C18	L89	2681	0	9.227	15.286	2593	0.044	9.342	15.286	88	0.526	10	14.067	88	0	1.216	11.866
C18	L98	3859	0	8.107	14.823	3815	0.005	8.159	14.823	44	1.689	9.306	12.214	44	0	2.09	11.611
C18	M06	2276	0	7.368	14.385	2262	0.008	7.391	14.385	14	3.324	9.547	12.649	14	0	0.962	3.954
C18	M10	7167	0	8.129	15.22	7066	0.003	8.184	15.22	101	0.717	8.293	13.553	101	0	0.772	11.403
C18	M13	10009	0	7.516	15.412	9876	0.003	7.573	15.412	133	1.281	8.655	14.369	133	0	0.816	12.805
C18	M15	3473	0	7.833	15.321	3443	0.005	7.866	15.321	30	2.505	9.789	13.345	30	0	1.038	12.844
C18	M16	7478	0	6.817	15.288	7424	0.011	6.846	15.288	54	1.708	9.369	14.037	54	0	2.193	11.737
C18	M17	13151	0	6.275	15.412	13057	0.003	6.3	15.412	94	0.742	8.823	12.299	94	0	1.676	10.952
C18	M19	14278	0	8	15.466	14099	0	8.058	15.466	179	1.298	9.657	14.987	179	0	1.227	11.768
C18	M20	1572	0.003	5.839	14.935	1566	0.003	5.851	14.935	6	5.295	6.518	7.811	6	0.411	1.573	4.468
C18	M23	6137	0	4.184	13.791	6126	0.003	4.184	13.791	11	0.493	6.774	9.64	11	0	2.226	8.203
C18	M25	7772	0	7.131	15.278	7703	0.005	7.19	15.278	69	0.348	9.369	13.627	69	0	2.7	10.713
C18	M47	6491	0	7.907	15.269	6404	0	7.96	15.269	87	1.311	9.878	15.22	87	0	1.651	10.782
C18	M48	4459	0	7.68	15.072	4419	0.005	7.704	15.072	40	2.856	9.361	12.562	40	0	3.039	9.651
C18	M51	4811	0	7.072	15.302	4771	0.005	7.11	15.302	40	1.489	8.716	13.06	40	0	2.819	11.718
C18	M54	9254	0	7.598	15.376	9153	0.008	7.647	15.376	101	0.293	9.522	15.22	101	0	1.246	12.937
C18	M65	2546	0.003	5.948	14.724	2535	0.003	5.96	14.724	11	2.324	10.492	12.98	11	0.879	1.974	10.21
C18	M72	3330	0	6.283	15.376	3316	0.003	6.299	15.376	14	2.048	8.137	13.709	14	0	1.891	6.505
C18	M75	4845	0	5.172	15.075	4831	0.003	5.177	15.075	14	3.162	8.008	11.888	14	0	2.712	8.266
C18	M79	7700	0	7.507	15.34	7590	0.005	7.579	15.34	110	0.734	8.196	13.646	110	0	1.303	10.864
C18	M81	2484	0	8.14	15.365	2446	0	8.203	15.365	38	0.504	10.511	13.336	38	0	2.434	12.31
C18	N13	3297	0	7.803	15.176	3187	0.003	7.995	15.176	110	0.394	8.237	13.618	110	0	1.343	9.867
C18	N17	12706	0	8.759	15.316	12314	0.003	8.904	15.316	392	0.162	8.744	14.67	392	0	0.68	11.644
C18	N18	10039	0	8.745	15.294	9878	0.003	8.794	15.294	161	1.366	8.939	13.399	161	0	1.385	11.973
C18	N20	3493	0	6.579	15.187	3453	0.005	6.656	15.187	40	0.622	8.437	13.533	40	0	1.209	8.69
C18	N28	3700	0	8.546	15.319	3607	0.003	8.652	15.319	93	0.43	9.21	13.618	93	0	0.548	10.604
C18	N32	7431	0	6.533	15.193	7351	0	6.585	15.193	80	0.537	9.001	13.339	80	0	1.881	11.102
C18	N35	2459	0	6.579	14.108	2440	0.014	6.607	14.108	19	1.147	9.013	13.241	19	0	1.396	11.16
C18	N39	10807	0	7.529	15.201	10579	0	7.636	15.201	228	0.4	8.252	14.67	228	0	0.746	11.921
C18	N40	20528	0	7.494	15.332	20290	0	7.562	15.332	238	0.32	8.876	13.553	238	0	0.783	11.726
C18	N41	2080	0	6.314	15.121	2056	0.005	6.364	15.121	24	2.853	8.67	13.375	24	0	2.683	10.248
C18	N42	1823	0.008	6.13	14.974	1812	0.008	6.158	14.974	11	2.53	8.789	13.26	11	0.101	1.906	10.248
C18	N43	1517	0	6.368	14.418	1499	0.003	6.431	14.418	18	3.743	9.773	12.819	18	0	2.704	9.008
C18	N47	2248	0	6.542	15.401	2224	0.008	6.607	15.401	24	3.034	7.598	13.32	24	0	1.244	9.068
C18	N48	2397	0	6.743	14.571	2371	0.011	6.793	14.571	26	1.062	8.438	12.247	26	0	0.468	9.068
C18	N50	2438	0	6.089	14.015	2418	0.014	6.119	14.015	20	3.099	9.238	13.454	20	0	0.869	7.272
C18	U07	2758	0	11.743	15.209	2704	9.687	11.77	15.209	54	9.963	12.171	14.703	54	0	1.755	11.653
C34	A04	1415	0	6.648	13.889	1380	0.019	6.764	13.889	35	1.251	6.79	13.038	35	0	0.572	8.189
C34	A09	8266	0	7.867	15.357	8100	0.071	7.937	15.357	166	2.502	8.266	14.185	166	0	0.385	11.691
C34	A41	7759	0	8.739	15.193	7428	0.016	8.906	15.193	331	0.476	8.351	14.503	331	0	0.342	11.368
C34	B37	2660	0	7.981	15.217	2495	0.005	8.288	15.217	165	0.4	8.49	13.484	165	0	0.337	9.164
C34	B95	3736	0	7.242	15.324	3673	0.003	7.346	15.324	63	0.389	7.173	13.7	63	0	0.411	10.593
C34	B96	6353	0	7.031	14.946	6221	0.005	7.149	14.946	132	0.389	7.825	14.117	132	0	0.303	8.633
C34	C18	2673	0	6.831	15.078	2657	0.008	6.88	15.078	16	1.681	8.748	12.646	16	0	0.319	7.559
C34	C44	10294	0	7.447	15.223	10256	0.003	7.468	15.223	38	2.174	9.199	13.449	38	0	1.422	7.247
C34	C61	11291	0	7.51	15.417	11243	0.003	7.529	15.417	48	1.191	7.88	12.537	48	0	0.253	9.265
C34	C67	2383	0	7.212	14.697	2369	0	7.258	14.697	14	1.489	8.256	12.879	14	0	0.316	9.741
C34	C77	4295	0	6.267	15.242	3519	0.016	7.647	15.242	776	0.03	7.532	15.324	776	0	0.038	9.29
C34	C78	5395	0	6.415	14.908	4557	0.025	7.491	14.908	838	0.047	7.212	14.202	838	0	0.071	7.14
C34	C79	4843	0	6.385	15.22	3790	0.008	7.855	15.22	1053	0.047	7.001	14.358	1053	0	0.079	9.29
C34	D12	13470	0	7.439	15.245	13414	0	7.458	15.245	56	0.361	9.387	12.69	56	0	0.509	7.918
C34	D17	2918	0	6.404	14.779	2909	0.005	6.415	14.779	9	2.508	10.752	12.668	9	0	1.169	3.195
C34	D22	1511	0	6.322	14.815	1510	0.008	6.33	14.815	1	11.067	11.067	11.067	1	0	0	0
C34	D23	1204	0	5.309	14.629	1199	0	5.347	14.629	5	8.687	10.993	13.922	5	0	1.454	3.066
C34	D50	8032	0	8.08	15.461	7962	0.008	8.134	15.461	70	1.084	8.843	12.822	70	0	0.482	8.575
C34	D64	10456	0	7.83	15.445	10172	0.003	7.977	15.445	284	0.274	7.677	14.125	284	0	0.342	9.741
C34	D69	2337	0	8.153	15.067	2251	0.036	8.29	15.067	86	0.096	7.902	13.544	86	0	0.382	8.89
C34	D70	2630	0	6.512	14.642	2432	0.025	6.953	14.642	198	0.244	6.166	13.421	198	0	0.261	8.181
C34	E03	4745	0	7.132	15.001	4712	0.005	7.175	15.001	33	1.131	9.142	13.361	33	0	0.578	5.796
C34	E10	1505	0	5.722	14.092	1485	0.005	5.802	14.092	20	0.241	4.301	12.31	20	0	0.235	3.833
C34	E11	18091	0	6.431	15.113	17945	0	6.475	15.113	146	0.52	7.22	13.988	146	0	0.07	7.918
C34	E14	2583	0	7.083	14.96	2550	0.003	7.128	14.96	33	0.89	7.075	13.021	33	0	0.485	6.385
C34	E66	14664	0	8.318	15.371	14542	0.005	8.352	15.371	122	0.422	9.184	13.26	122	0	0.081	7.91
C34	E78	32913	0	6.418	15.502	32656	0	6.467	15.502	257	0.422	7.436	14.139	257	0	0.071	11.998
C34	E83	3833	0	8.791	15.335	3606	0.022	9.102	15.335	227	0.63	8.378	14.04	227	0	0.337	11.469
C34	E86	5211	0	8.501	15.286	4994	0.005	8.715	15.286	217	0.671	8.153	14.084	217	0	0.504	9.131
C34	E87	10864	0	8.893	15.228	10483	0.003	9.052	15.228	381	0.241	8.986	14.185	381	0	0.287	11.691
C34	F05	3832	0	10.126	15.278	3702	0.11	10.227	15.278	130	2.152	10.39	13.766	130	0	0.559	11.368
C34	F10	5182	0	6.86	15.278	5133	0.003	6.897	15.278	49	1.599	8.312	13.202	49	0	0.353	8.485
C34	F17	12587	0	5.813	15.412	12326	0.044	5.903	15.412	261	0.238	6.021	12.997	261	0	0	9.643
C34	F32	8966	0	7.361	15.22	8866	0.003	7.422	15.22	100	0.268	7.579	15.111	100	0	0.527	9.479
C34	F41	6697	0	8.408	15.349	6606	0.003	8.49	15.349	91	1.019	9.183	14.01	91	0	0.394	7.359
C34	G40	2239	0	6.831	15.412	2216	0.008	6.897	15.412	23	1.999	9.539	12.022	23	0	0.542	8.696
C34	G45	2158	0.008	7.331	14.618	2147	0.008	7.349	14.618	11	1.583	7.587	12.852	11	0.011	0.917	7.436
C34	G47	5527	0	7.121	14.935	5500	0.003	7.177	14.935	27	0.69	8.17	12.841	27	0	0.074	5.251
C34	G55	3041	0	7.012	15.324	3001	0.011	7.067	15.324	40	0.917	7.046	12.811	40	0	0.156	7.633
C34	G56	3621	0	6.064	15.319	3608	0.005	6.074	15.319	13	3.609	8.739	12.739	13	0	1.802	6.382
C34	G81	1946	0	8.509	14.451	1918	0.008	8.578	14.451	28	1.881	9.685	12.868	28	0	0.129	6.305
C34	H02	3196	0	7.016	15.382	3186	0.008	7.028	15.382	10	7.19	10.556	13.821	10	0	4.526	11.683
C34	H25	11344	0	8.603	15.365	11286	0.003	8.62	15.365	58	1.016	9.314	13.87	58	0	1.896	11.436
C34	H26	13826	0	8.015	15.409	13766	0.003	8.04	15.409	60	2.96	9.324	13.147	60	0	1.76	10.316
C34	H33	2116	0.008	6.359	15.143	2109	0.008	6.382	15.143	7	4.901	7.918	12.923	7	0.016	1.131	3.212
C34	H35	4207	0	8.687	15.412	4187	0.005	8.715	15.412	20	2.839	9.481	13.128	20	0	0.65	5.845
C34	H36	1925	0	8.252	15.286	1913	0	8.274	15.286	12	1.284	10.47	12.351	12	0	0.4	5.405
C34	H40	5552	0	8.14	15.163	5517	0.008	8.178	15.163	35	0.775	8.244	13.057	35	0	0.082	8.493
C34	H52	3491	0.003	9.829	15.365	3479	0.003	9.835	15.365	12	2.338	10.954	12.608	12	0.156	3.44	11.436
C34	H53	2811	0	8.236	14.738	2778	0.005	8.297	14.738	33	1.572	8.315	12.852	33	0	0.383	8.038
C34	H91	5487	0	8.939	15.412	5416	0.005	9.001	15.412	71	0.709	9.339	14.358	71	0	0.32	7.329
C34	I08	4034	0	9.217	15.009	3994	0.036	9.275	15.009	40	5.333	9.323	14.139	40	0	0.904	10.979
C34	I10	57327	0	6.073	15.502	57012	0	6.111	15.502	315	0.14	6.743	14.01	315	0	0.027	10.738
C34	I20	12264	0	6.014	15.283	12195	0.005	6.054	15.283	69	0.972	6.574	12.496	69	0	0.233	11.469
C34	I21	7673	0	7.077	15.278	7617	0.003	7.124	15.278	56	0.096	8.464	15.272	56	0	0.757	9.093
C34	I24	2382	0.014	7.424	15.215	2363	0.014	7.453	15.215	19	0.997	8.561	12.233	19	0.041	0.802	4.049
C34	I25	21508	0	6.516	15.48	21370	0.003	6.552	15.48	138	0.52	9.105	14.232	138	0	0.233	8.655
C34	I26	3645	0	7.477	14.957	3438	0.011	7.836	14.957	207	0.293	7.97	13.903	207	0	0.318	6.223
C34	I34	3065	0	8.438	15.269	3034	0.008	8.472	15.269	31	0.98	9.93	13.599	31	0	1.019	11.253
C34	I35	3992	0	8.368	15.313	3948	0.008	8.427	15.313	44	0.315	9.472	13.585	44	0	0.293	8.723
C34	I44	6836	0	8.567	15.502	6783	0.016	8.611	15.502	53	1.591	9.616	13.528	53	0	0.734	8.29
C34	I45	4264	0	8.583	15.278	4208	0.019	8.656	15.278	56	2.683	9.82	13.528	56	0	0.478	8.184
C34	I47	2766	0	7.54	14.327	2726	0	7.588	14.327	40	0.594	6.196	12.961	40	0	0.448	7.85
C34	I48	18231	0	7.559	15.412	17912	0	7.659	15.412	319	0.274	7.8	14.325	319	0	0.203	11.253
C34	I49	3632	0	8.375	15.365	3591	0	8.411	15.365	41	3.365	8.989	14.108	41	0	0.233	9.093
C34	I50	9096	0	8.345	15.349	8952	0.003	8.416	15.349	144	0.641	8.805	14.139	144	0	0.75	8.498
C34	I51	9050	0	8.738	15.278	8950	0.011	8.782	15.278	100	0.411	9.914	14.125	100	0	0.589	11.699
C34	I63	4550	0	7.995	14.741	4483	0.003	8.085	14.741	67	1.64	9.15	13.528	67	0	0.34	5.569
C34	I67	4717	0	9.213	15.278	4642	0.014	9.295	15.278	75	0.961	9.703	13.446	75	0	0.613	7.633
C34	I70	1922	0	8.394	14.221	1894	0.008	8.477	14.221	28	1.462	9.498	12.312	28	0	0.355	6.19
C34	I71	2753	0	8.216	14.631	2687	0.025	8.359	14.631	66	0.983	9.052	14.139	66	0	0.148	8.446
C34	I73	3950	0	7.792	15.33	3859	0.005	7.896	15.33	91	1.043	9.506	13.079	91	0	0.145	8.696
C34	I80	2908	0	7.264	15.412	2845	0	7.431	15.412	63	0.865	6.245	12.715	63	0	0.452	8.186
C34	I83	3085	0	7.069	15.508	3066	0.005	7.086	15.508	19	0.72	9.481	12.772	19	0	0.789	9.643
C34	I84	8356	0	3.795	10.686	8341	0	3.797	10.686	15	0.323	4.742	7.986	15	0	0.684	4.342
C34	I95	8670	0	8.737	15.321	8433	0.011	8.863	15.321	237	0.641	9.049	13.747	237	0	0.411	11.691
C34	J18	12713	0	7.759	14.946	11935	0.008	8.085	14.946	778	0.326	7.921	15.111	778	0	0.293	11.368
C34	J22	6922	0	7.299	15.34	6584	0.003	7.568	15.34	338	0.298	7.277	13.506	338	0	0.311	9.038
C34	J33	1399	0	5.175	15.313	1396	0.014	5.177	15.313	3	2.686	7.926	11.488	3	0	0.95	1.435
C34	J34	2093	0	4.98	14.33	2086	0.003	4.993	14.33	7	2.686	6.678	11.151	7	0	0.189	1.435
C34	J43	2374	0	7.488	14.946	2125	0.005	8.052	14.946	249	0.263	8.318	13.952	249	0	0.088	8.164
C34	J44	9496	0	7.234	15.242	9123	0.003	7.442	15.242	373	0.14	7.121	14.043	373	0	0.093	8.696
C34	J45	12758	0	6.007	15.291	12684	0	6.034	15.291	74	0.772	6.8	14.01	74	0	0.12	9.038
C34	J47	2205	0	8.052	15.409	2149	0.019	8.162	15.409	56	1.832	9.355	13.26	56	0	0.445	7.803
C34	J90	7500	0	7.913	15.195	7034	0.016	8.288	15.195	466	0.271	7.969	13.952	466	0	0.252	11.403
C34	J96	4363	0	8.518	14.746	4150	0.025	8.742	14.746	213	1.465	9.065	13.506	213	0	0.392	11.368
C34	J98	5873	0	8.77	15.278	5559	0.014	9.024	15.278	314	0.26	8.493	15.327	314	0	0.126	8.613
C34	K02	1917	0	5.78	14.245	1910	0	5.81	14.245	7	3.661	7.395	11.349	7	0	1.112	2.716
C34	K13	1550	0	5.897	14.336	1532	0.008	6.038	14.336	18	0.342	8.531	11.855	18	0	0.908	5.777
C34	K20	4976	0	6.045	14.648	4934	0.005	6.08	14.648	42	0.049	8.038	13.473	42	0	0.493	8.876
C34	K21	17866	0	7.576	15.412	17748	0.005	7.611	15.412	118	0.153	8.958	13.386	118	0	0.227	9.695
C34	K22	7776	0	6.824	15.425	7697	0	6.878	15.425	79	1.18	9.104	12.901	79	0	0.646	7.518
C34	K25	2870	0	6.939	14.333	2850	0.011	6.978	14.333	20	0.695	8.174	12.718	20	0	0.543	6.045
C34	K26	2133	0.005	6.535	14.829	2112	0.005	6.601	14.829	21	4.849	9.172	12.901	21	0.005	0.917	8.383
C34	K29	16715	0	6.574	15.508	16633	0.003	6.598	15.508	82	1.503	8.367	13.613	82	0	0.841	10.593
C34	K30	3556	0	4.626	13.963	3540	0.003	4.643	13.963	16	1.218	6.841	12.025	16	0	0.524	6.059
C34	K31	6326	0	7.599	15.042	6291	0.005	7.625	15.042	35	2.968	8.931	12.69	35	0	0.86	7.759
C34	K40	13907	0	6.226	15.508	13870	0.003	6.231	15.508	37	0.479	9.295	12.542	37	0	1.246	7.275
C34	K42	3283	0.005	6.59	14.996	3267	0.005	6.609	14.996	16	2.653	9.536	12.501	16	0.03	2.222	6.979
C34	K43	2067	0	6.437	14.661	2048	0.016	6.526	14.661	19	1.629	8.997	12.854	19	0	0.482	4.526
C34	K44	15328	0	6.724	15.48	15241	0.003	6.752	15.48	87	0.695	9.449	13.098	87	0	0.561	9.399
C34	K51	1444	0	6.301	14.933	1439	0.005	6.308	14.933	5	2.557	9.459	11.945	5	0	1.051	7.272
C34	K52	5883	0	4.214	15.031	5803	0.003	4.337	15.031	80	0.597	5.023	13.397	80	0	0.448	3.787
C34	K56	3534	0	7.668	14.73	3484	0.03	7.75	14.73	50	0.318	8.193	12.887	50	0	0.459	6.059
C34	K57	24053	0	7.234	15.461	23930	0.005	7.258	15.461	123	0.594	8.477	13.104	123	0	1.092	10.965
C34	K58	2491	0	7.929	15.053	2471	0.027	7.967	15.053	20	1.314	10.123	13.369	20	0	0.849	5.777
C34	K59	11641	0	8.312	15.335	11248	0.003	8.49	15.335	393	0.271	7.978	14.516	393	0	0.309	9.558
C34	K60	1467	0.005	5.284	14.823	1462	0.005	5.307	14.823	5	1.544	4.504	9.722	5	0.005	1.265	2.259
C34	K62	12164	0	6.185	15.176	12124	0.003	6.204	15.176	40	1.826	8.315	13.487	40	0	1.081	10.965
C34	K63	15296	0	7.097	15.349	15225	0	7.124	15.349	71	0.778	8.989	13.706	71	0	1.265	11.765
C34	K64	9012	0	9.7	15.321	8965	5.78	9.717	15.321	47	6.508	10.508	13.383	47	0	1.235	10.965
C34	K66	2997	0	8.008	15.141	2975	0.016	8.038	15.141	22	3.017	9.376	12.06	22	0	0.496	9.854
C34	K76	5088	0	8.545	15.319	5019	0.014	8.611	15.319	69	1.268	8.986	13.963	69	0	0.501	7.956
C34	K80	6198	0	7.25	15.316	6145	0.005	7.299	15.316	53	0.172	9.347	13.435	53	0	0.17	7.568
C34	K92	9174	0	6.939	15.149	9084	0.003	6.998	15.149	90	0.049	8.553	13.167	90	0	0.585	8.485
C34	L02	1439	0	6.557	13.755	1427	0	6.634	13.755	12	0.778	8.754	12.556	12	0.307	1.606	8.315
C34	L03	5847	0	7.294	15.116	5786	0.008	7.339	15.116	61	1.342	9.213	15.242	61	0	0.37	11.423
C34	L30	1989	0	8.975	14.741	1976	0.011	9.019	14.741	13	3.795	10.837	13.331	13	0	0.66	5.982
C34	L40	2196	0	7.973	14.826	2172	0.016	8.055	14.826	24	1.55	9.42	12.082	24	0	0.129	5.791
C34	L57	2722	0	8.189	15.226	2713	0.016	8.211	15.226	9	3.296	11.195	13.262	9	0	2.839	6.987
C34	L72	2524	0	5.65	15.165	2519	0.003	5.654	15.165	5	0.635	7.433	10.275	5	0	0.367	5.574
C34	L82	2095	0	7.346	14.7	2086	0.003	7.365	14.7	9	3.316	9.629	11.737	9	0	1.306	7.595
C34	L89	2682	0	9.142	15.286	2522	0.044	9.37	15.286	160	2.048	9.179	14.886	160	0	0.45	10.768
C34	L98	3872	0	8.125	14.823	3847	0.005	8.159	14.823	25	0.824	9.717	12.868	25	0	0.572	8.83
C34	M06	2257	0	7.357	14.385	2224	0.008	7.416	14.385	33	1.459	9.136	13.421	33	0	0	8.383
C34	M10	7168	0	8.163	15.22	7119	0.003	8.197	15.22	49	2.007	7.677	14.024	49	0	0.186	5.695
C34	M13	9996	0	7.543	15.412	9913	0.003	7.579	15.412	83	1.93	8.704	13.512	83	0	0.23	9.183
C34	M15	3476	0	7.847	15.321	3456	0.005	7.873	15.321	20	0.83	9.817	12.731	20	0	0.461	4.504
C34	M16	7505	0	6.845	15.288	7480	0.011	6.867	15.288	25	1.457	8.865	13.399	25	0	1.514	11.998
C34	M17	13173	0	6.297	15.412	13138	0.003	6.31	15.412	35	3.086	9.205	14.108	35	0	0.383	9.399
C34	M19	14253	0	8.019	15.466	14106	0	8.07	15.466	147	0.372	9.531	15.324	147	0	0.29	11.59
C34	M20	1571	0	5.845	14.935	1568	0.003	5.851	14.935	3	5.971	7.088	9.966	3	0	1.262	5.161
C34	M23	6163	0.003	4.167	13.791	6160	0.003	4.174	13.791	3	7.956	11.099	12.178	3	0.145	0.408	2.042
C34	M25	7760	0	7.086	15.278	7677	0.005	7.171	15.278	83	1.238	9.386	13.544	83	0	0.591	9.479
C34	M47	6470	0	7.937	15.269	6410	0	7.995	15.269	60	1.862	9.216	13.492	60	0	0.464	9.479
C34	M48	4432	0	7.661	15.072	4380	0.005	7.71	15.072	52	1.528	9.292	13.032	52	0	0.402	9.106
C34	M51	4802	0	7.088	15.302	4768	0.005	7.121	15.302	34	0.961	9.093	13.473	34	0	0.512	7.633
C34	M54	9213	0	7.587	15.376	9081	0.008	7.666	15.376	132	0.402	8.852	14.139	132	0	0.549	10.021
C34	M65	2556	0.003	5.947	14.724	2547	0.003	5.96	14.724	9	1.651	7.006	12.496	9	0.055	1.58	3.088
C34	M72	3320	0.003	6.314	15.376	3317	0.003	6.322	15.376	3	4.909	5.391	6.289	3	1.18	1.229	2.941
C34	M75	4857	0	5.161	15.075	4844	0.003	5.171	15.075	13	1.919	9.717	12.624	13	0	1.287	8.184
C34	M79	7678	0	7.531	15.34	7589	0.005	7.592	15.34	89	0.274	8.107	14.232	89	0	0.537	8.633
C34	M81	2464	0	8.126	15.346	2433	0	8.216	15.346	31	0.964	9.407	13.544	31	0	0.465	5.421
C34	N13	3311	0	7.945	15.176	3291	0.003	7.978	15.176	20	2.045	9.548	12.375	20	0	1.269	9.098
C34	N17	12709	0	8.75	15.316	12344	0.003	8.887	15.316	365	0.797	8.882	14.358	365	0	0.433	11.403
C34	N18	10041	0	8.75	15.294	9917	0.003	8.794	15.294	124	1.489	9.362	13.744	124	0	0.505	9.651
C34	N20	3514	0	6.604	15.187	3493	0.005	6.639	15.187	21	1.525	8.953	13.533	21	0	0.235	4.884
C34	N28	3673	0	8.597	15.319	3608	0.003	8.674	15.319	65	1.752	9.731	13.476	65	0	0.208	6.451
C34	N32	7447	0	6.593	15.193	7410	0	6.613	15.193	37	0.778	7.858	13.98	37	0	1.465	9.854
C34	N35	2467	0.014	6.579	14.108	2453	0.014	6.601	14.108	14	0.964	10.033	12.896	14	0.34	1.191	8.063
C34	N39	10812	0	7.553	15.201	10650	0	7.635	15.201	162	0.252	8.273	13.498	162	0	0.467	8.956
C34	N40	20545	0	7.527	15.332	20404	0	7.57	15.332	141	0.569	9.336	14.07	141	0	0.151	11.253
C34	N41	2085	0.005	6.366	15.121	2080	0.005	6.374	15.121	5	2.773	10.577	13.435	5	0.12	0.846	3.756
C34	N42	1819	0.008	6.149	14.974	1815	0.008	6.163	14.974	4	4.611	6.676	10.889	4	0.181	0.52	4.077
C34	N43	1519	0.003	6.423	14.418	1512	0.003	6.431	14.418	7	2.341	6.503	12.011	7	0.287	0.969	6.563
C34	N47	2235	0	6.62	15.401	2226	0.008	6.648	15.401	9	0.049	7.641	12.433	9	0	0.285	2.084
C34	N48	2402	0	6.776	14.571	2394	0.011	6.798	14.571	8	5.47	10.586	12.4	8	0	0.5	4.578
C34	N50	2445	0	6.179	14.015	2437	0.014	6.196	14.015	8	1.481	6.296	12.846	8	0	0.595	6.563
C34	U07	2756	0	11.747	15.209	2703	9.687	11.773	15.209	53	9.873	11.809	14.516	53	0	0.468	9.558
C44	A04	1386	0.019	6.472	13.889	1334	0.019	6.634	13.889	52	1.73	8.756	13.438	52	0.214	2.65	10.902
C44	A09	8026	0	7.809	15.357	7729	0.071	7.932	15.357	297	2.541	9.046	13.777	297	0	3.11	11.825
C44	A41	7562	0	8.656	15.193	7167	0.016	8.846	15.193	395	1.328	9.824	14.642	395	0	3.206	11.576
C44	B37	2621	0	7.976	15.217	2492	0.005	8.185	15.217	129	3.515	9.564	14.7	129	0	2.724	13.9
C44	B95	3631	0	7.176	15.324	3495	0.003	7.288	15.324	136	1.55	9.61	15.313	136	0	2.884	12.471
C44	B96	6153	0	6.962	14.946	5942	0.005	7.101	14.946	211	1.328	9.632	14.418	211	0	2.732	10.971
C44	C18	2575	0	6.67	15.078	2487	0.008	6.88	15.078	88	2.245	10.091	13.268	88	0	3.744	11.154
C44	C34	2626	0	6.853	15.324	2515	0.027	7.036	15.324	111	1.61	9.651	13.115	111	0	3.187	10.352
C44	C61	10788	0	7.347	15.417	10397	0.003	7.521	15.417	391	0.12	9.358	14.916	391	0	2.623	14.065
C44	C67	2305	0	6.897	14.697	2226	0	7.067	14.697	79	2.215	10.032	13.944	79	0	3.589	11.121
C44	C77	4206	0	7.149	15.324	3964	0.016	7.436	15.324	242	0.726	9.618	14.144	242	0	2.233	11.064
C44	C78	5396	0	7.013	14.881	5151	0.025	7.28	14.881	245	1.44	9.221	14.908	245	0	2.883	10.746
C44	C79	4819	0	7.239	15.111	4543	0.047	7.551	15.111	276	0.942	9.453	14.144	276	0	2.842	11.672
C44	D12	13048	0	7.327	15.245	12634	0	7.469	15.245	414	1.328	9.329	14.982	414	0	2.897	13.312
C44	D17	2810	0	6.303	14.779	2732	0.005	6.383	14.779	78	0.969	9.646	13.835	78	0	2.838	11.182
C44	D22	1360	0	4.742	14.815	1065	0.008	6.231	14.815	295	0.268	7.554	14.697	295	0	0.268	12.983
C44	D23	1110	0	4.624	14.629	964	0	5.301	14.629	146	0.003	7.056	13.495	146	0	0.819	7.759
C44	D50	7826	0	7.962	15.412	7548	0.008	8.125	15.412	278	0.591	9.737	15.461	278	0	3.216	11.464
C44	D64	10184	0	7.691	15.267	9765	0.003	7.896	15.267	419	0.756	9.793	15.138	419	0	2.79	12.099
C44	D69	2244	0	8.095	15.067	2124	0.036	8.252	15.067	120	1.766	9.67	13.616	120	0	2.808	11.494
C44	D70	2530	0	6.608	14.319	2402	0.036	6.798	14.319	128	0.646	9.317	14.642	128	0	3.106	10.634
C44	E03	4626	0	6.973	15.001	4450	0.005	7.138	15.001	176	0.181	9.643	14.574	176	0	1.699	12.54
C44	E10	1479	0	5.577	14.092	1442	0.005	5.711	14.092	37	0.208	8.036	12.395	37	0	2.418	7.926
C44	E11	17635	0	6.3	15.113	17111	0	6.442	15.113	524	0.287	8.832	13.952	524	0	1.327	11.672
C44	E14	2523	0	6.546	14.96	2362	0.003	6.942	14.96	161	0.668	9.334	13.958	161	0	0.203	11.291
C44	E66	14270	0	8.203	15.091	13786	0.005	8.337	15.091	484	0.726	9.893	15.371	484	0	2.797	13.9
C44	E78	31764	0	6.227	15.502	30486	0	6.412	15.502	1278	0.208	9.034	14.697	1278	0	1.802	12.802
C44	E83	3751	0	8.78	15.335	3569	0.022	8.989	15.335	182	1.328	10.542	14.664	182	0	3.276	11.39
C44	E86	5070	0	8.418	15.286	4826	0.005	8.603	15.286	244	2.357	10.14	13.679	244	0	3.054	11.65
C44	E87	10633	0	8.77	15.228	10121	0.003	8.969	15.228	512	0.849	10.4	14.579	512	0	3.381	11.65
C44	F05	3775	0	9.993	15.278	3521	0.11	10.201	15.278	254	1.78	10.801	14.333	254	0	3.477	13.629
C44	F10	5110	0	6.711	15.278	4950	0.003	6.832	15.278	160	1.123	9.978	14.169	160	0	2.352	12.411
C44	F17	12637	0	5.744	15.412	12317	0.044	5.843	15.412	320	1.268	7.845	15.223	320	0	1.37	12.255
C44	F32	8783	0	7.195	15.141	8475	0.011	7.324	15.141	308	1.008	9.35	13.585	308	0	2.262	12.315
C44	F41	6553	0	8.312	15.349	6322	0.003	8.467	15.349	231	0.504	9.747	14.675	231	0	2.319	11.68
C44	G40	2175	0	6.656	15.412	2091	0.008	6.891	15.412	84	0.969	9.332	14.169	84	0	1.713	12.562
C44	G45	2089	0	7.108	14.618	2013	0.008	7.294	14.618	76	0.405	10.119	12.34	76	0	2.679	10.908
C44	G47	5366	0	6.983	14.935	5212	0.003	7.12	14.935	154	0.726	9.36	14.574	154	0	2.819	12.06
C44	G55	2944	0	6.871	15.324	2837	0.022	7.025	15.324	107	3.379	10.152	13.722	107	0	3.65	11.146
C44	G56	3507	0	5.917	14.935	3403	0.005	6.054	14.935	104	1.172	8.939	14.484	104	0	2.773	11.067
C44	G81	1895	0	8.353	14.451	1809	0.008	8.501	14.451	86	0.044	9.862	13.824	86	0	3.176	10.927
C44	H02	3059	0	6.637	14.426	2890	0.008	6.953	14.426	169	0.882	9.024	15.382	169	0	2.292	12.162
C44	H25	10887	0	8.408	15.365	10353	0.016	8.605	15.365	534	0.419	9.944	15.308	534	0	3.48	14.946
C44	H26	13328	0	7.833	15.401	12787	0.003	8.022	15.401	541	0.433	10.013	15.409	541	0	3.321	15.048
C44	H33	2043	0.008	6.256	13.996	1986	0.008	6.344	13.996	57	1.996	9.134	15.143	57	0.219	3.009	10.932
C44	H35	4061	0	8.427	15.412	3858	0.005	8.667	15.412	203	1.172	9.952	15.308	203	0	3.184	14.946
C44	H36	1883	0	8.019	15.286	1812	0	8.175	15.286	71	1.492	10.223	13.651	71	0	2.33	11.762
C44	H40	5363	0	7.902	15.163	5072	0.008	8.091	15.163	291	0.512	9.887	14.352	291	0	3.461	12.113
C44	H52	3390	0	9.64	15.365	3209	0.003	9.804	15.365	181	1.812	10.587	15.308	181	0	3.995	14.946
C44	H53	2712	0	8.012	14.738	2599	0.005	8.236	14.738	113	1.407	10.136	13.733	113	0	3.31	10.615
C44	H91	5287	0	8.644	15.412	4905	0.005	8.942	15.412	382	0.074	10.173	14.448	382	0	2.886	11.743
C44	I08	3888	0	9.005	15.009	3690	0.036	9.201	15.009	198	3.08	10.571	14.908	198	0	3.782	13.616
C44	I10	55352	0	5.925	15.502	53413	0	6.097	15.502	1939	0.008	8.189	14.829	1939	0	0.712	12.214
C44	I20	11853	0	5.897	15.283	11489	0.005	6.018	15.283	364	0.12	8.883	14.574	364	0	2.608	11.266
C44	I21	7476	0	6.961	15.278	7270	0.003	7.058	15.278	206	2.171	9.714	15.105	206	0	2.936	13.38
C44	I24	2297	0	7.34	15.215	2223	0.014	7.422	15.215	74	2.215	9.13	13.501	74	0	2.418	12.359
C44	I25	20830	0	6.389	15.48	20136	0.003	6.53	15.48	694	0.052	8.993	15.108	694	0	2.338	13.38
C44	I26	3584	0	7.605	14.957	3452	0.011	7.788	14.957	132	0.794	9.514	14.908	132	0	3.132	10.968
C44	I34	2962	0	8.173	15.269	2824	0.008	8.411	15.269	138	0.126	10.431	14.574	138	0	2.776	12.219
C44	I35	3839	0	8.184	15.313	3651	0.008	8.416	15.313	188	2.861	10.362	15.108	188	0	3.09	12.159
C44	I44	6585	0	8.386	15.502	6282	0.016	8.568	15.502	303	1.999	10.286	14.475	303	0	3.515	12.099
C44	I45	4136	0	8.411	15.278	3925	0.019	8.644	15.278	211	2.628	10.108	13.528	211	0	3.425	11.204
C44	I47	2681	0	7.37	14.327	2573	0	7.562	14.327	108	2.806	10.073	13.876	108	0	3.102	11.209
C44	I48	17547	0	7.428	15.412	16783	0	7.628	15.412	764	0.126	9.584	15.138	764	0	2.834	12.427
C44	I49	3511	0	8.173	15.365	3336	0	8.39	15.365	175	1.593	10.122	13.917	175	0	3.047	13.202
C44	I50	8848	0	8.138	15.349	8437	0.003	8.348	15.349	411	1.98	9.952	15.108	411	0	2.932	13.616
C44	I51	8754	0	8.571	15.278	8386	0.011	8.75	15.278	368	2.278	10.154	14.577	368	0	3.228	13.38
C44	I63	4390	0	7.9	14.741	4228	0.003	8.071	14.741	162	1.038	10.174	14.675	162	0	3.537	11.179
C44	I67	4603	0	8.969	15.278	4360	0.014	9.203	15.278	243	0.411	10.557	13.914	243	0	3.395	13.38
C44	I70	1891	0	8.112	14.221	1802	0.008	8.334	14.221	89	2.878	10.138	13.851	89	0	2.667	13.616
C44	I71	2691	0	8.132	14.631	2589	0.025	8.329	14.631	102	2.817	10.185	14.577	102	0	2.895	9.925
C44	I73	3871	0	7.688	15.33	3721	0.003	7.825	15.33	150	1.766	10.122	14.908	150	0	2.95	12.427
C44	I80	2826	0	7.168	15.412	2711	0	7.362	15.412	115	1.207	9.243	13.249	115	0	3.348	12.219
C44	I83	2960	0	6.912	15.508	2857	0.005	7.061	15.508	103	1.569	9.035	13.939	103	0	2.094	10.776
C44	I84	7960	0	3.767	10.686	7844	0	3.797	10.686	116	0.723	5.526	8.394	116	0	2.003	6.858
C44	I95	8427	0	8.575	15.321	8028	0.011	8.8	15.321	399	0.849	10.166	14.21	399	0	2.935	11.026
C44	J18	12596	0	7.819	15.111	12078	0.008	8.003	15.111	518	0.433	9.698	14.648	518	0	3.22	11.956
C44	J22	6734	0	7.313	15.34	6480	0.003	7.494	15.34	254	2.256	8.956	14.908	254	0	3.066	11.19
C44	J33	1341	0	5.18	15.313	1323	0.014	5.229	15.313	18	1.886	7.082	12.282	18	0	2.59	6.511
C44	J34	2024	0	4.865	14.33	1982	0.003	4.943	14.33	42	0.534	9.175	12.819	42	0	2.085	7.751
C44	J43	2433	0	7.737	14.946	2332	0.005	7.919	14.946	101	1.692	9.846	14.642	101	0	3.127	12.63
C44	J44	9496	0	7.11	15.242	9114	0.003	7.279	15.242	382	1.032	9.114	15.217	382	0	2.246	14.065
C44	J45	12397	0	5.881	15.291	12024	0	6.015	15.291	373	0.151	8.181	14.067	373	0	1.073	11.204
C44	J47	2131	0	7.915	15.187	2026	0.019	8.164	15.187	105	2.196	9.361	15.409	105	0	2.932	15.048
C44	J90	7448	0	7.944	15.195	7128	0.008	8.14	15.195	320	1.207	10.279	13.824	320	0	3.459	11.551
C44	J96	4349	0	8.496	14.746	4176	0.025	8.657	14.746	173	3.261	10.147	13.95	173	0	3.932	11.551
C44	J98	5914	0	8.65	15.327	5618	0.014	8.9	15.327	296	1.774	10.452	13.972	296	0	3.446	11.551
C44	K02	1850	0	5.71	14.245	1811	0	5.772	14.245	39	2.713	9.104	13.55	39	0	3.828	10.026
C44	K13	1478	0	5.759	14.336	1423	0.008	5.876	14.336	55	0.578	8.994	12.301	55	0	2.051	11.387
C44	K20	4806	0	5.985	14.3	4681	0.005	6.051	14.3	125	2.984	9.243	13.098	125	0	3.28	11.674
C44	K21	17307	0	7.428	15.412	16679	0.005	7.573	15.412	628	0.367	9.412	14.787	628	0	2.708	12.241
C44	K22	7581	0	6.804	15.425	7369	0	6.889	15.425	212	0.956	9.009	14.908	212	0	3.418	13.087
C44	K25	2793	0.011	6.883	14.333	2701	0.011	6.96	14.333	92	1.199	9.123	13.093	92	0.101	2.361	10.965
C44	K26	2089	0	6.325	14.752	2018	0.005	6.512	14.752	71	0.767	9.815	14.829	71	0	2.379	8.945
C44	K29	16249	0	6.453	15.508	15775	0.003	6.555	15.508	474	0.977	9.097	14.829	474	0	2.972	13.202
C44	K30	3399	0	4.597	13.963	3328	0.003	4.663	13.963	71	2.108	7.075	11.929	71	0	2.708	11.031
C44	K31	6133	0.005	7.39	15.042	5885	0.005	7.573	15.042	248	0.977	9.301	14.552	248	0.09	3.191	12.364
C44	K40	13288	0	6.134	15.508	12920	0.003	6.248	15.508	368	0.758	8.779	14.111	368	0	2.868	11.674
C44	K42	3192	0	6.497	14.996	3107	0.005	6.59	14.996	85	2.5	9.052	14.07	85	0	2.637	11.576
C44	K43	1979	0.016	6.437	14.661	1928	0.016	6.563	14.661	51	2.089	9.052	13.035	51	0.383	2.826	10.04
C44	K44	14823	0	6.618	15.48	14384	0.003	6.73	15.48	439	0.235	9.156	14.829	439	0	3.129	12.436
C44	K51	1406	0	6.197	14.933	1370	0.005	6.292	14.933	36	0.865	9.01	13.621	36	0	1.774	11.316
C44	K52	5667	0	4.194	15.031	5531	0.003	4.271	15.031	136	1.78	9.492	13.251	136	0	2.916	11.409
C44	K56	3431	0	7.592	14.73	3305	0.03	7.732	14.73	126	1.771	9.793	13.972	126	0	2.843	11.253
C44	K57	23225	0	7.132	15.182	22501	0.005	7.258	15.182	724	0.148	9.472	15.461	724	0	3.013	12.734
C44	K58	2426	0	7.778	15.053	2331	0.027	7.943	15.053	95	2.084	10.01	13.585	95	0	1.977	12.414
C44	K59	11344	0	8.206	15.335	10848	0.003	8.405	15.335	496	0.767	9.93	14.974	496	0	3.149	12.06
C44	K60	1411	0	5.213	14.823	1387	0.005	5.284	14.823	24	2.705	9.996	12.687	24	0	2.846	7.042
C44	K62	11778	0	6.082	15.176	11473	0.003	6.204	15.176	305	1.071	8.488	14.322	305	0	2.639	11.557
C44	K63	14802	0	6.96	15.321	14348	0	7.12	15.321	454	1.328	9.104	15.349	454	0	3.058	12.871
C44	K64	8796	0	9.603	15.321	8419	5.78	9.711	15.321	377	6.226	10.029	13.898	377	0	3.529	12.17
C44	K66	2888	0	7.925	15.141	2792	0.016	8.033	15.141	96	2.36	9.702	13.999	96	0	3.695	12.195
C44	K76	4944	0	8.379	15.182	4741	0.014	8.548	15.182	203	3.255	10.013	13.818	203	0	3.023	12.126
C44	K80	5994	0	7.173	15.316	5794	0.005	7.297	15.316	200	0.753	9.773	13.747	200	0	3.506	11.576
C44	K92	8907	0	6.831	15.149	8645	0.003	6.962	15.149	262	1.64	9.172	15.067	262	0	2.838	12.734
C44	L02	1394	0	6.4	13.755	1353	0	6.546	13.755	41	1.32	8.926	13.076	41	0	3.409	9.459
C44	L03	5671	0	7.19	15.242	5456	0.008	7.331	15.242	215	0.849	9.153	13.783	215	0	2.527	12.359
C44	L30	1937	0	8.696	14.741	1802	0.011	8.931	14.741	135	0.12	10.026	13.15	135	0	1.169	9.654
C44	L40	2135	0	7.798	14.826	2026	0.052	8.034	14.826	109	0.761	9.443	13.164	109	0	1.413	12.414
C44	L57	2344	0	4.754	14.278	1332	0.033	7.918	14.278	1012	0.016	9.042	15.226	1012	0	0.392	12.54
C44	L72	2428	0	5.291	15.165	2306	0.003	5.552	15.165	122	0.208	8.624	13.895	122	0	1.781	13.342
C44	L82	1901	0	5.802	14.7	1431	0.003	7.16	14.7	470	0.293	8.663	14.697	470	0	0.654	12.797
C44	L89	2637	0	9.139	15.286	2514	0.044	9.298	15.286	123	2.456	10.525	13.501	123	0	3.039	10.456
C44	L98	3395	0	6.79	14.741	2657	0.019	7.965	14.741	738	0.435	9.428	14.823	738	0	1.399	12.321
C44	M06	2179	0	7.25	14.385	2083	0.008	7.414	14.385	96	1.492	9.053	13.345	96	0	2.251	11.672
C44	M10	6939	0	7.882	15.22	6597	0.011	8.129	15.22	342	0.011	9.847	14.577	342	0	2.252	13.38
C44	M13	9633	0	7.354	15.412	9151	0.003	7.54	15.412	482	0.038	9.442	15.195	482	0	1.992	11.283
C44	M15	3345	0	7.641	15.321	3190	0.005	7.821	15.321	155	1.93	9.777	13.914	155	0	3.269	10.426
C44	M16	7166	0	6.743	15.288	6915	0.011	6.88	15.288	251	0.326	9.235	15.278	251	0	2.678	12.414
C44	M17	12597	0	6.13	15.412	12176	0.003	6.257	15.412	421	0.624	9.58	15.067	421	0	2.604	13.9
C44	M19	13701	0	7.781	15.466	13044	0	8.023	15.466	657	0.504	10.026	14.908	657	0	2.713	13.616
C44	M20	1494	0	5.707	14.935	1451	0.003	5.818	14.935	43	1.722	9.131	13.397	43	0	2.508	8.854
C44	M23	5925	0	4.14	13.791	5858	0.003	4.174	13.791	67	0.433	6.133	13.347	67	0	1.856	11.119
C44	M25	7496	0	6.968	15.212	7238	0.005	7.113	15.212	258	1.306	10.367	15.278	258	0	3.522	13.38
C44	M47	6265	0	7.685	15.269	5980	0	7.897	15.269	285	1.306	10.026	13.78	285	0	3.529	12.427
C44	M48	4283	0	7.464	15.072	4103	0.005	7.625	15.072	180	3.39	10.33	13.481	180	0	3.765	11.39
C44	M51	4652	0	6.915	15.302	4487	0.005	7.067	15.302	165	3.253	10.119	13.824	165	0	3.661	11.335
C44	M54	8970	0	7.432	15.376	8635	0.008	7.584	15.376	335	2.853	9.911	14.256	335	0	3.395	11.494
C44	M65	2429	0	5.873	14.724	2379	0.003	5.955	14.724	50	2.549	9.017	14.169	50	0	2.798	11.335
C44	M72	3185	0	6.179	15.376	3101	0.003	6.292	15.376	84	1.248	8.997	14.437	84	0	1.945	9.062
C44	M75	4661	0	5.084	15.075	4567	0.003	5.161	15.075	94	1.736	7.726	14.582	94	0	2.203	12.436
C44	M79	7485	0	7.329	15.34	7206	0.005	7.517	15.34	279	0.824	10.062	13.585	279	0	3.474	11.376
C44	M81	2383	0	7.888	15.365	2239	0	8.151	15.365	144	0.81	10.277	13.613	144	0	2.665	12.006
C44	N13	3208	0	7.74	15.176	3080	0.003	7.965	15.176	128	2.075	9.509	15.006	128	0	3.005	11.548
C44	N17	12390	0	8.665	15.316	11846	0.003	8.854	15.316	544	1.572	9.94	15.006	544	0	3.177	12.433
C44	N18	9694	0	8.509	15.294	9101	0.022	8.761	15.294	593	0.851	10.054	14.484	593	0	2.363	12.797
C44	N20	3376	0	6.522	15.187	3280	0.005	6.682	15.187	96	1.689	9.365	14.103	96	0	3.238	11.694
C44	N28	3563	0	8.425	15.119	3390	0.003	8.641	15.119	173	2.398	9.903	13.903	173	0	3.231	10.462
C44	N32	7135	0	6.437	15.193	6918	0	6.593	15.193	217	1.495	9.479	13.851	217	0	3.277	11.551
C44	N35	2362	0	6.448	14.108	2287	0.014	6.59	14.108	75	1.807	9.123	13.791	75	0	2.133	10.519
C44	N39	10516	0	7.41	15.201	10115	0	7.581	15.201	401	0.764	9.687	14.908	401	0	3.154	12.562
C44	N40	19690	0	7.329	15.332	18891	0	7.54	15.332	799	0.296	9.783	14.494	799	0	2.91	13.616
C44	N41	1993	0	6.325	15.121	1949	0.005	6.415	15.121	44	0.674	9.108	12.945	44	0	2.589	11.012
C44	N42	1736	0	6.014	14.974	1678	0.008	6.106	14.974	58	2.508	10.163	13.495	58	0	3.281	10.932
C44	N43	1469	0	6.215	14.243	1426	0.003	6.362	14.243	43	1.268	9.213	14.418	43	0	2.04	11.204
C44	N47	2187	0.008	6.546	15.401	2146	0.008	6.659	15.401	41	2.335	7.94	12.277	41	0.246	3.184	9.145
C44	N48	2322	0	6.645	14.571	2252	0.011	6.748	14.571	70	1.511	10.158	13.837	70	0	3.207	11.288
C44	N50	2373	0	5.93	14.015	2289	0.014	6.081	14.015	84	1.142	9.247	13.09	84	0	2.602	11.442
C44	U07	2729	0	11.688	15.209	2574	9.687	11.763	15.209	155	9.807	11.904	13.95	155	0	4.967	12.531
C61	A04	1379	0	6.475	13.889	1306	0.019	6.66	13.889	73	0.496	9.432	13.668	73	0	2.412	11.277
C61	A09	8056	0	7.65	15.357	7549	0.071	7.913	15.357	507	1.561	9.112	14.648	507	0	1.949	13.21
C61	A41	7527	0	8.493	15.119	6803	0.016	8.868	15.119	724	0.956	9.321	15.193	724	0	1.264	13.183
C61	B37	2624	0	7.871	15.217	2441	0.005	8.225	15.217	183	0.961	9.03	13.9	183	0	2.33	10.552
C61	B95	3653	0	7.061	15.324	3458	0.003	7.246	15.324	195	0.496	9.027	15.215	195	0	1.892	12.219
C61	B96	6152	0	6.726	14.946	5715	0.005	7.067	14.946	437	0.293	8.906	14.3	437	0	1.175	12.28
C61	C18	2585	0	6.634	15.078	2470	0.008	6.916	15.078	115	0.413	9.117	13.993	115	0	2.431	12.241
C61	C34	2633	0	6.905	15.242	2523	0.027	7.069	15.242	110	0.17	8.967	15.324	110	0	2.697	10.426
C61	C44	9842	0	7.255	15.223	9412	0.003	7.446	15.223	430	0.348	9.388	13.84	430	0	3.179	12.129
C61	C67	2190	0	6.642	14.697	2002	0	7.138	14.697	188	0.036	8.915	14.106	188	0	0.83	11.573
C61	C77	4184	0	6.319	15.242	3501	0.016	7.357	15.242	683	0.523	8.997	15.324	683	0	0.583	11.653
C61	C78	5332	0	6.631	14.908	4741	0.025	7.236	14.908	591	0.296	8.75	14.881	591	0	1.432	11.54
C61	C79	4632	0	5.109	15.111	3172	0.047	7.338	15.111	1460	0.047	8.404	15.22	1460	0	0.226	13.158
C61	D12	12955	0	7.231	15.245	12342	0	7.444	15.245	613	0.572	9.432	14.171	613	0	2.549	12.241
C61	D17	2820	0	6.274	14.779	2723	0.005	6.39	14.779	97	1.487	9.284	13.996	97	0	2.823	10.65
C61	D22	1442	0	6.112	14.815	1396	0.008	6.304	14.815	46	3.28	8.081	12.844	46	0	2.126	8.449
C61	D23	1151	0	5.249	14.629	1112	0	5.309	14.629	39	1.889	8.668	12.805	39	0	2.93	12.633
C61	D50	7816	0	7.819	15.461	7404	0.008	8.067	15.461	412	1.325	9.605	15.294	412	0	2.56	12.219
C61	D64	10135	0	7.436	15.445	9287	0.003	7.858	15.445	848	0.419	9.377	15.267	848	0	2.167	13.21
C61	D69	2263	0	7.926	15.067	2094	0.036	8.212	15.067	169	0.728	9.339	13.69	169	0	2.316	11.893
C61	D70	2549	0	6.073	14.642	2230	0.025	6.752	14.642	319	0.507	8.052	13.651	319	0	0.742	13.183
C61	E03	4614	0	6.957	15.001	4422	0.005	7.146	15.001	192	0.079	9.209	13.961	192	0	0.511	12.375
C61	E10	1470	0	5.505	14.092	1415	0.005	5.681	14.092	55	0.342	8.671	14.067	55	0	0.602	9.09
C61	E11	17620	0	6.226	15.113	16918	0	6.431	15.113	702	0.156	8.661	13.87	702	0	0.549	12.159
C61	E14	2529	0	6.724	14.96	2412	0.011	7.008	14.96	117	1.484	8.953	14.147	117	0	2.182	10.607
C61	E66	14257	0	8.044	15.371	13450	0.005	8.315	15.371	807	0.071	9.72	15.091	807	0	1.243	12.208
C61	E78	31755	0	6.179	15.502	30225	0	6.42	15.502	1530	0.134	8.746	14.388	1530	0	0.531	12.482
C61	E83	3773	0	8.635	15.335	3487	0.022	8.961	15.335	286	0.802	9.961	15.267	286	0	2.015	13.23
C61	E86	5108	0	8.29	15.286	4709	0.005	8.575	15.286	399	1.12	9.626	15.173	399	0	2.305	11.751
C61	E87	10641	0	8.663	15.228	9880	0.003	8.984	15.228	761	0.561	9.87	14.432	761	0	2.078	12.129
C61	F05	3769	0	9.93	15.278	3472	0.11	10.2	15.278	297	3.012	10.601	14.927	297	0	2.683	10.828
C61	F10	5096	0	6.65	15.278	4885	0.003	6.845	15.278	211	1.123	9.243	14.087	211	0	1.054	11.926
C61	F17	12681	0	5.728	15.412	12291	0.044	5.848	15.412	390	0.983	7.603	14.144	390	0	0.411	12.113
C61	F32	8816	0	7.116	15.141	8370	0.003	7.327	15.141	446	0.227	8.864	15.22	446	0	1.259	11.817
C61	F41	6529	0	8.263	15.319	6206	0.003	8.481	15.319	323	1.213	9.698	15.349	323	0	1.626	11.62
C61	G40	2194	0	6.668	15.412	2115	0.008	6.82	15.412	79	1.645	8.8	13.714	79	0	1.528	10.207
C61	G45	2099	0	7.116	14.618	2020	0.008	7.299	14.618	79	0.43	9.353	13.711	79	0	2.324	11.995
C61	G47	5392	0	6.93	14.935	5198	0.003	7.072	14.935	194	0.802	9.276	13.336	194	0	1.336	11.179
C61	G55	2938	0	6.841	15.324	2783	0.011	7.064	15.324	155	0.567	8.835	14.393	155	0	2.021	11.102
C61	G56	3498	0	5.975	15.319	3412	0.005	6.071	15.319	86	1.175	9.193	12.63	86	0	2.659	11.017
C61	G81	1912	0	8.364	14.451	1828	0.008	8.541	14.451	84	1.881	9.554	13.216	84	0	1.944	10.828
C61	H02	3089	0	6.828	15.382	2977	0.008	6.987	15.382	112	0.92	9.561	13.523	112	0	3.719	11.956
C61	H25	10971	0	8.425	15.365	10482	0.003	8.587	15.365	489	0.676	9.865	14.155	489	0	3.803	13.147
C61	H26	13340	0	7.83	15.409	12800	0.008	8.008	15.409	540	1.415	9.829	15.401	540	0	3.192	13.205
C61	H33	2024	0	6.312	15.143	1969	0.008	6.426	15.143	55	0.854	8.581	12.874	55	0	2.522	11.872
C61	H35	4047	0	8.427	15.412	3831	0.005	8.687	15.412	216	1.802	9.95	14.202	216	0	2.906	13.147
C61	H36	1902	0	7.971	15.286	1818	0	8.16	15.286	84	2.65	9.481	14.144	84	0	2.552	12.159
C61	H40	5336	0	7.906	15.163	5054	0.008	8.13	15.163	282	0.036	9.783	14.946	282	0	1.96	11.817
C61	H52	3386	0	9.689	15.365	3217	0.005	9.835	15.365	169	2.418	10.341	14.155	169	0	3.951	13.147
C61	H53	2743	0	7.962	14.738	2624	0.005	8.233	14.738	119	1.153	9.755	14.032	119	0	2.642	11.915
C61	H91	5276	0	8.634	15.321	4903	0.005	8.972	15.321	373	0.569	9.939	15.412	373	0	1.782	12.189
C61	I08	3917	0	8.958	15.009	3688	0.036	9.205	15.009	229	1.202	10.013	14.087	229	0	2.678	12.718
C61	I10	55277	0	5.878	15.502	52920	0	6.103	15.502	2357	0.085	8.148	15.127	2357	0	0.09	11.97
C61	I20	11858	0	5.885	15.283	11464	0.005	6.043	15.283	394	0.12	8.737	14.199	394	0	1.875	11.926
C61	I21	7482	0	6.923	15.278	7236	0.003	7.062	15.278	246	0.296	9.758	14.04	246	0	2.298	11.945
C61	I24	2318	0	7.313	15.215	2223	0.014	7.425	15.215	95	1.366	9.698	13.268	95	0	3.116	11.83
C61	I25	20840	0	6.371	15.48	20075	0.003	6.527	15.48	765	0.249	9.073	15.294	765	0	1.769	12.592
C61	I26	3561	0	7.403	14.957	3328	0.011	7.783	14.957	233	0.438	8.937	13.829	233	0	1.958	11.716
C61	I34	2979	0	8.137	15.269	2816	0.008	8.411	15.269	163	0.159	9.517	13.599	163	0	1.78	12.145
C61	I35	3872	0	8.11	15.313	3661	0.008	8.351	15.313	211	0.641	9.908	14.078	211	0	2.023	13.21
C61	I44	6638	0	8.337	15.502	6267	0.016	8.586	15.502	371	0.241	10.073	15.069	371	0	2.253	13.178
C61	I45	4137	0	8.414	15.278	3917	0.019	8.649	15.278	220	0.674	9.598	14.582	220	0	1.884	11.839
C61	I47	2684	0	7.332	14.327	2566	0.003	7.54	14.327	118	0.298	9.908	14.07	118	0	2.294	12.181
C61	I48	17637	0	7.37	15.412	16747	0	7.611	15.412	890	0.608	9.444	14.229	890	0	2.077	12.367
C61	I49	3510	0	8.145	15.365	3330	0	8.388	15.365	180	1.788	9.825	13.917	180	0	2.064	10.749
C61	I50	8905	0	8.118	15.349	8425	0.003	8.345	15.349	480	0.52	9.903	14.087	480	0	2.334	12.181
C61	I51	8811	0	8.512	15.278	8343	0.011	8.745	15.278	468	1.202	9.899	14.078	468	0	2.401	12.241
C61	I63	4435	0	7.773	14.741	4231	0.003	7.986	14.741	204	1.61	9.896	13.895	204	0	2.249	10.812
C61	I67	4612	0	9.039	15.278	4334	0.014	9.301	15.278	278	1.205	10.026	14.144	278	0	2.491	12.718
C61	I70	1913	0	8.112	14.221	1827	0.008	8.293	14.221	86	2.188	10.073	13.974	86	0	2.995	10.032
C61	I71	2684	0	8.067	14.631	2547	0.025	8.279	14.631	137	0.906	9.911	13.221	137	0	1.478	11.861
C61	I73	3919	0	7.644	15.33	3757	0.005	7.809	15.33	162	0.153	9.072	13.651	162	0	2.045	11.516
C61	I80	2815	0	7.08	15.412	2660	0	7.362	15.412	155	0.805	8.827	13.988	155	0	1.645	10.492
C61	I83	2985	0	6.943	15.508	2885	0.005	7.08	15.508	100	0.709	9.791	14.467	100	0	2.296	11.595
C61	I84	7969	0	3.737	10.686	7786	0	3.8	10.686	183	0.197	5.117	8.657	183	0	1.448	6.809
C61	I95	8471	0	8.463	15.321	7900	0.011	8.779	15.321	571	0.419	9.982	15.193	571	0	1.807	13.23
C61	J18	12570	0	7.713	15.111	11824	0.008	7.981	15.111	746	0.761	9.32	14.191	746	0	2.244	12.181
C61	J22	6795	0	7.195	15.34	6390	0.003	7.49	15.34	405	0.731	8.674	14.202	405	0	1.922	11.614
C61	J33	1343	0	5.095	15.313	1314	0.014	5.194	15.313	29	1.736	7.562	13.818	29	0	2.127	7.447
C61	J34	2032	0	4.901	14.33	1996	0.003	4.986	14.33	36	1.158	8.288	12.581	36	0	1.539	7.069
C61	J43	2470	0	7.662	14.749	2345	0.005	7.929	14.749	125	0.134	9.301	14.946	125	0	1.643	10.366
C61	J44	9512	0	7.127	15.242	9093	0.003	7.302	15.242	419	0.17	8.909	14.916	419	0	1.574	11.499
C61	J45	12396	0	5.808	15.291	11897	0	5.993	15.291	499	0.298	8.342	13.974	499	0	0.225	11.31
C61	J47	2158	0	7.839	15.409	2036	0.019	8.112	15.409	122	1.443	9.715	15.187	122	0	1.596	12.967
C61	J90	7475	0	7.847	15.195	7018	0.016	8.143	15.195	457	0.767	9.468	14.881	457	0	2.352	12.088
C61	J96	4343	0	8.463	14.577	4142	0.025	8.656	14.577	201	0.906	9.933	14.746	201	0	1.98	11.891
C61	J98	5942	0	8.564	15.327	5572	0.014	8.906	15.327	370	0.17	9.947	15.324	370	0	2.025	10.859
C61	K02	1851	0	5.747	14.245	1804	0	5.826	14.245	47	0.909	9.55	13.52	47	0	2.806	9.971
C61	K13	1507	0	5.848	14.336	1463	0.008	5.878	14.336	44	2.513	9.235	12.792	44	0	4.389	10.467
C61	K20	4795	0	5.919	14.648	4642	0.005	6.055	14.648	153	0.904	8.501	14.043	153	0	2.393	11.349
C61	K21	17315	0	7.338	14.798	16428	0.005	7.548	14.798	887	0.463	9.246	15.412	887	0	1.473	12.805
C61	K22	7537	0	6.763	15.425	7294	0	6.886	15.425	243	0.359	8.912	13.616	243	0	2.626	11.883
C61	K25	2791	0	6.845	14.333	2698	0.011	6.939	14.333	93	0.583	8.887	14.004	93	0	1.955	10.503
C61	K26	2079	0	6.459	14.829	2014	0.005	6.633	14.829	65	1.667	8.841	14.752	65	0	1.476	9.454
C61	K29	16197	0	6.461	15.508	15683	0.003	6.587	15.508	514	1.216	9.05	13.917	514	0	2.379	11.809
C61	K30	3401	0	4.55	13.963	3297	0.003	4.613	13.963	104	1.383	7.746	12.572	104	0	1.648	10.708
C61	K31	6122	0	7.396	15.042	5866	0.005	7.572	15.042	256	1.046	9.592	14.648	256	0	2.646	11.538
C61	K40	13321	0	6.048	15.508	12797	0.003	6.226	15.508	524	0.4	8.579	14.297	524	0	2.164	11.861
C61	K42	3175	0	6.475	14.996	3054	0.005	6.611	14.996	121	1.385	9.057	13.996	121	0	1.618	10.571
C61	K43	1990	0	6.226	14.661	1847	0.016	6.533	14.661	143	1.358	8.123	13.659	143	0	1.925	12.129
C61	K44	14796	0	6.59	15.48	14231	0.003	6.733	15.48	565	0.589	9.344	14.79	565	0	2.327	12.805
C61	K51	1408	0	5.971	14.933	1355	0.005	6.237	14.933	53	0.854	8.874	13.621	53	0	1.347	9.596
C61	K52	5661	0	3.973	15.031	5386	0.003	4.129	15.031	275	0.189	9.136	14.087	275	0	1.698	10.645
C61	K56	3416	0	7.451	14.73	3199	0.044	7.735	14.73	217	0.413	9.262	13.7	217	0	1.558	10.338
C61	K57	23105	0	7.023	15.461	21987	0.005	7.25	15.461	1118	0.348	9.449	14.47	1118	0	2.123	11.776
C61	K58	2418	0	7.599	15.053	2275	0.027	7.943	15.053	143	1.103	9.046	13.424	143	0	0.476	10.393
C61	K59	11283	0	8.047	15.335	10397	0.003	8.435	15.335	886	0.638	9.257	14.927	886	0	1.847	13.183
C61	K60	1420	0	5.149	14.823	1371	0.005	5.216	14.823	49	1.821	9.136	12.945	49	0	2.415	10.147
C61	K62	11613	0	5.728	15.176	10747	0.003	6.092	15.176	866	0.244	8.953	15.127	866	0	1.982	12.263
C61	K63	14688	0	6.908	15.349	14041	0	7.124	15.349	647	0.197	9.243	15.127	647	0	2.475	11.469
C61	K64	8777	0	9.539	15.321	8207	5.78	9.703	15.321	570	6.122	10.244	13.763	570	0	2.973	11.798
C61	K66	2902	0	7.429	15.141	2580	0.016	7.93	15.141	322	1.881	9.344	13.591	322	0	0.271	10.817
C61	K76	4996	0	8.359	15.319	4763	0.014	8.572	15.319	233	0.296	9.821	14.927	233	0	2.021	11.861
C61	K80	6015	0	7.121	15.316	5798	0.005	7.275	15.316	217	0.036	10.004	14.927	217	0	2.467	11.365
C61	K92	8885	0	6.672	15.149	8376	0.003	6.913	15.149	509	0.843	9.24	13.777	509	0	2.264	12.504
C61	L02	1404	0	6.456	13.755	1357	0	6.67	13.755	47	3.116	9.577	13.531	47	0	2.185	9.793
C61	L03	5684	0	7.15	15.242	5422	0.008	7.32	15.242	262	0.099	9.518	14.043	262	0	2.066	11.861
C61	L30	1952	0	8.728	14.741	1832	0.011	8.941	14.741	120	0.235	10.008	13.509	120	0	2.174	11.275
C61	L40	2156	0	7.795	14.133	2064	0.016	7.96	14.133	92	0.441	9.784	14.826	92	0	1.448	12.367
C61	L57	2611	0	7.992	15.226	2477	0.016	8.178	15.226	134	1.049	9.621	12.937	134	0	3.073	11.768
C61	L72	2442	0	5.554	15.165	2379	0.003	5.624	15.165	63	2.467	9.506	14.004	63	0	3.05	10.163
C61	L82	1992	0	7.142	14.7	1914	0.003	7.342	14.7	78	1.977	9.963	13.271	78	0	2.215	11.078
C61	L89	2647	0	8.983	15.286	2444	0.044	9.276	15.286	203	1.311	10.256	13.982	203	0	2.319	11.891
C61	L98	3721	0	7.924	14.823	3529	0.005	8.132	14.823	192	0.81	9.785	14.202	192	0	2.971	11.768
C61	M06	2201	0	7.146	14.385	2092	0.008	7.369	14.385	109	0.761	8.997	13.46	109	0	1.448	10.174
C61	M10	6967	0	7.904	15.22	6623	0.003	8.173	15.22	344	0.775	9.328	13.451	344	0	0.601	11.847
C61	M13	9645	0	7.316	15.291	9102	0.003	7.548	15.291	543	0.252	8.95	15.412	543	0	1.391	12.375
C61	M15	3348	0	7.583	15.321	3152	0.005	7.836	15.321	196	0.706	9.251	13.618	196	0	1.506	11.28
C61	M16	7236	0	6.646	15.288	6938	0.011	6.821	15.288	298	0.999	9.06	14.599	298	0	2.835	11.581
C61	M17	12638	0	6.095	15.412	12140	0.003	6.259	15.412	498	1.287	9.035	13.988	498	0	2.304	11.918
C61	M19	13780	0	7.691	15.466	12957	0	7.997	15.466	823	0.298	9.709	15.417	823	0	1.451	12.225
C61	M20	1512	0	5.785	14.935	1476	0.003	5.848	14.935	36	4.148	9.6	12.46	36	0	2.91	9.164
C61	M23	5930	0	4.17	13.791	5854	0.003	4.19	13.791	76	0.975	7.49	12.096	76	0	3.068	9.32
C61	M25	7526	0	6.876	15.278	7182	0.005	7.075	15.278	344	0.799	9.418	15.195	344	0	2.292	11.25
C61	M47	6302	0	7.687	15.269	5954	0	7.932	15.269	348	1.279	9.751	15.22	348	0	1.774	11.918
C61	M48	4289	0	7.37	15.072	4029	0.005	7.652	15.072	260	1.848	9.581	14.393	260	0	2.371	11.31
C61	M51	4667	0	6.82	15.302	4446	0.005	7.032	15.302	221	1.169	9.711	14.503	221	0	2.305	11.143
C61	M54	8956	0	7.228	15.376	8396	0.008	7.547	15.376	560	0.646	9.539	15.22	560	0	1.743	12.121
C61	M65	2450	0	5.811	14.724	2388	0.003	5.902	14.724	62	1.377	8.765	12.997	62	0	2.311	11.51
C61	M72	3191	0	6.169	15.376	3094	0.005	6.256	15.376	97	0.422	9.717	13.413	97	0	2.724	12.49
C61	M75	4670	0	5.097	15.075	4578	0.003	5.166	15.075	92	0.726	8.353	14.111	92	0	2.79	12.28
C61	M79	7451	0	7.184	15.34	7021	0.008	7.507	15.34	430	0.17	9.302	14.396	430	0	1.789	13.418
C61	M81	2392	0	7.631	15.365	2182	0	8.002	15.365	210	1.013	10.107	15.346	210	0	2.405	11.486
C61	N13	3114	0	7.165	15.141	2699	0.003	7.929	15.141	415	0.036	8.854	15.176	415	0	1.098	12.384
C61	N17	12415	0	8.49	15.316	11434	0.003	8.816	15.316	981	0.17	9.569	15.091	981	0	1.867	12.2
C61	N18	9718	0	8.42	15.275	9013	0.003	8.745	15.275	705	0.52	9.837	15.294	705	0	1.881	11.926
C61	N20	3384	0	6.419	15.187	3250	0.005	6.597	15.187	134	0.679	9.77	14.47	134	0	1.807	12.562
C61	N28	3558	0	8.238	15.319	3288	0.003	8.59	15.319	270	0.296	10.449	13.87	270	0	1.544	11.365
C61	N32	6929	0	5.922	15.193	6213	0	6.505	15.193	716	0.055	8.467	14.927	716	0	0.987	12.186
C61	N35	2277	0	5.624	14.108	1915	0.014	6.398	14.108	362	0.304	8.407	13.791	362	0	1.677	12.186
C61	N39	10301	0	7.067	15.201	9236	0	7.635	15.201	1065	0.178	8.655	15.193	1065	0	1.292	11.948
C61	N40	19447	0	7.474	15.332	18789	0	7.68	15.332	658	0.104	8.704	15.201	658	0	0.65	11.614
C61	N41	1919	0	5.667	15.121	1699	0.005	6.398	15.121	220	0.14	6.957	13.887	220	0	0	10.982
C61	N42	1583	0	5.755	14.974	1442	0.008	6.158	14.974	141	0.123	9.55	13.651	141	0	0.619	11.171
C61	N43	1463	0	6.171	14.418	1398	0.003	6.362	14.418	65	0.761	9.09	13.065	65	0	2.379	9.479
C61	N47	2161	0	6.303	15.401	2034	0.008	6.631	15.401	127	0.556	8.145	15.176	127	0	1.325	10.585
C61	N48	2290	0	6.362	14.571	2078	0.011	6.808	14.571	212	0.359	8.245	13.627	212	0	1.576	11.825
C61	N50	2351	0	5.761	14.015	2209	0.014	6.037	14.015	142	0.099	9.046	13.336	142	0	0.665	10.577
C61	U07	2734	0	11.685	15.209	2554	9.687	11.781	15.209	180	9.744	11.755	14.746	180	0	3.528	11.716
C67	A04	1416	0	6.596	13.889	1394	0.019	6.696	13.889	22	1.024	9.933	13.002	22	0	1.369	9.325
C67	A09	8265	0	7.869	15.357	8114	0.071	7.929	15.357	151	1.615	8.715	14.273	151	0	1.785	10.815
C67	A41	7728	0	8.741	15.193	7441	0.016	8.879	15.193	287	0.687	9.065	14.642	287	0	1.317	11.806
C67	B37	2680	0	8.13	15.217	2609	0.005	8.247	15.217	71	0.841	8.797	13.46	71	0	1.489	11.277
C67	B95	3736	0	7.177	15.324	3639	0.005	7.275	15.324	97	0.63	8.789	13.421	97	0	0.912	11.658
C67	B96	6329	0	6.943	14.946	6112	0.005	7.113	14.946	217	0.402	8.822	13.553	217	0	0.994	12.43
C67	C18	2673	0	6.804	15.078	2647	0.008	6.858	15.078	26	5.604	10.471	12.381	26	0	3.785	11.505
C67	C34	2672	0	7.041	15.324	2616	0.027	7.099	15.324	56	1.563	8.412	13.533	56	0	1.927	11.962
C67	C44	10278	0	7.412	15.223	10192	0.003	7.447	15.223	86	1.281	8.867	14.481	86	0	2.893	10.344
C67	C61	11193	0	7.406	15.417	10945	0.003	7.529	15.417	248	0.036	8.221	14.125	248	0	0.428	10.902
C67	C77	4307	0	7.272	15.324	4106	0.016	7.524	15.324	201	0.528	8.72	14.93	201	0	0.668	12.972
C67	C78	5462	0	7.083	14.908	5226	0.025	7.368	14.908	236	1.01	8.37	13.471	236	0	1.117	11.885
C67	C79	4877	0	7.401	15.22	4628	0.008	7.661	15.22	249	0.909	8.2	14.358	249	0	1.114	12.594
C67	D12	13464	0	7.414	15.245	13344	0	7.442	15.245	120	1.692	9.705	13.572	120	0	3.27	10.571
C67	D17	2912	0	6.383	14.779	2892	0.005	6.389	14.779	20	3.954	10.16	12.405	20	0	4.661	10.952
C67	D22	1504	0.008	6.282	14.815	1493	0.008	6.316	14.815	11	3.836	9.147	11.592	11	0.345	3.529	9.15
C67	D23	1202	0	5.349	14.629	1197	0	5.347	14.629	5	7.488	10.081	11.948	5	1.218	6.941	10.812
C67	D50	8038	0	8	15.461	7899	0.008	8.08	15.461	139	1.572	9.824	14.196	139	0	2.349	11.239
C67	D64	10462	0	7.789	15.445	10199	0.003	7.907	15.445	263	0.802	9.268	14.642	263	0	1.079	12.266
C67	D69	2320	0	8.173	15.067	2273	0.036	8.23	15.067	47	0.682	9.564	14.067	47	0	1.544	10.073
C67	D70	2627	0	6.719	14.319	2561	0.025	6.858	14.319	66	1.019	8.411	14.642	66	0	0.72	11.658
C67	E03	4744	0	7.106	15.001	4682	0.005	7.151	15.001	62	0.252	9.896	13.961	62	0	0.393	11.168
C67	E10	1511	0	5.681	14.092	1483	0.005	5.755	14.092	28	0.646	6.36	14.067	28	0	0.639	9.569
C67	E11	18059	0	6.42	15.113	17851	0	6.475	15.113	208	0.03	7.695	14.117	208	0	0.136	11.505
C67	E14	2586	0	6.983	14.96	2539	0.003	7.086	14.96	47	2.519	8.531	12.734	47	0	2.114	9.772
C67	E66	14587	0	8.249	15.371	14280	0.005	8.351	15.371	307	0.649	9.479	14.048	307	0	0.657	10.026
C67	E78	32875	0	6.377	15.502	32454	0	6.453	15.502	421	0.03	7.88	14.642	421	0	0.611	11.381
C67	E83	3842	0	8.889	15.335	3742	0.022	9.034	15.335	100	1.103	9.973	14.579	100	0	1.233	12.175
C67	E86	5212	0	8.526	15.286	5048	0.005	8.66	15.286	164	1.489	8.958	14.237	164	0	1.521	10.812
C67	E87	10870	0	8.928	15.228	10587	0.016	9.03	15.228	283	0.684	9.446	14.719	283	0	1.892	12.761
C67	F05	3828	0	10.141	15.278	3723	0.11	10.226	15.278	105	4.835	10.319	13.18	105	0	2.136	11.803
C67	F10	5231	0	6.801	15.278	5174	0.003	6.852	15.278	57	2.806	9.38	13.18	57	0	1.112	12.05
C67	F17	12821	0	5.813	15.412	12618	0.044	5.881	15.412	203	0.485	6.084	13.837	203	0	0.156	11.962
C67	F32	8986	0	7.295	15.22	8861	0.003	7.37	15.22	125	0.296	8.435	13.394	125	0	1.117	10.341
C67	F41	6683	0	8.403	15.349	6584	0.003	8.479	15.349	99	0.969	9.484	14.125	99	0	1.572	10.954
C67	G40	2243	0	6.806	15.412	2204	0.008	6.897	15.412	39	0.252	8.4	12.436	39	0	0.854	10.984
C67	G45	2165	0	7.239	14.618	2139	0.008	7.305	14.618	26	0.433	8.693	13.501	26	0	1.886	11.647
C67	G47	5519	0	7.067	14.935	5455	0.003	7.119	14.935	64	1.139	9.387	13.101	64	0	0.851	10.399
C67	G55	3041	0	6.973	15.324	3004	0.011	7.02	15.324	37	3.42	9.766	12.737	37	0	3.212	11.25
C67	G56	3615	0.005	6.054	15.319	3592	0.005	6.07	15.319	23	3.253	8.126	12.003	23	1.243	3.264	10.735
C67	G81	1947	0	8.498	14.451	1923	0.008	8.545	14.451	24	0.646	9.284	13.651	24	0	2.407	12.017
C67	H02	3210	0.008	6.956	15.382	3187	0.008	6.987	15.382	23	2.683	10.221	12.616	23	0.444	3.672	11.863
C67	H25	11309	0.003	8.559	15.365	11192	0.003	8.594	15.365	117	1.58	9.736	14.144	117	0.214	4.214	12.375
C67	H26	13796	0	7.965	15.409	13644	0.003	8.008	15.409	152	0.901	10.193	13.585	152	0	3.098	13.205
C67	H33	2116	0.008	6.372	15.143	2114	0.008	6.372	15.143	2	7.359	8.401	9.443	2	5.651	6.318	6.984
C67	H35	4205	0	8.624	15.412	4151	0.005	8.679	15.412	54	1.544	10.529	14.144	54	0	4.519	11.568
C67	H36	1932	0	8.166	15.286	1903	0	8.268	15.286	29	1.752	9.123	12.679	29	0	1.541	8.082
C67	H40	5545	0	8.082	15.163	5466	0.008	8.155	15.163	79	0.036	9.186	13.254	79	0	1.618	11.365
C67	H52	3470	0.003	9.799	15.365	3438	0.003	9.829	15.365	32	4.301	10.34	14.144	32	0.348	5.295	12.375
C67	H53	2809	0	8.206	14.738	2778	0.005	8.247	14.738	31	0.534	10.256	13.651	31	0	3.513	10.894
C67	H91	5446	0	8.879	15.412	5317	0.022	8.969	15.412	129	0.005	10.136	14.358	129	0	1.279	12.594
C67	I08	4026	0	9.167	15.009	3964	0.036	9.228	15.009	62	1.202	9.846	12.945	62	0	2.956	10.842
C67	I10	57284	0	6.051	15.502	56698	0	6.111	15.502	586	0	7.238	15.102	586	0	0.064	13.145
C67	I20	12268	0	5.948	15.283	12130	0.005	6.001	15.283	138	0.553	8.401	13.339	138	0	1.354	9.996
C67	I21	7670	0	7.062	15.278	7604	0.003	7.108	15.278	66	0.687	8.493	12.663	66	0	2.457	10.341
C67	I24	2381	0.014	7.392	15.215	2354	0.014	7.427	15.215	27	2.878	9.114	12.655	27	0.383	3.672	8.211
C67	I25	21495	0	6.494	15.48	21279	0.003	6.546	15.48	216	0.088	8.516	14.549	216	0	1.359	11.214
C67	I26	3671	0	7.655	14.957	3592	0.011	7.8	14.957	79	0.923	8.961	13.027	79	0	0.876	8.501
C67	I34	3063	0	8.397	15.269	3017	0.008	8.457	15.269	46	1.971	9.907	13.917	46	0	2.827	11.658
C67	I35	3995	0	8.351	15.313	3938	0.008	8.429	15.313	57	3.745	9.481	13.917	57	0	1.875	9.774
C67	I44	6804	0	8.523	15.502	6707	0.016	8.589	15.502	97	0.649	10.073	13.388	97	0	2.248	10.341
C67	I45	4249	0	8.54	15.278	4167	0.019	8.622	15.278	82	1.648	10.419	13.254	82	0	2.286	10.604
C67	I47	2755	0	7.491	14.327	2718	0	7.563	14.327	37	0.687	8.17	13.388	37	0	1.958	10.073
C67	I48	18196	0	7.596	15.412	17977	0	7.652	15.412	219	0.534	8.693	13.659	219	0	1.922	11.097
C67	I49	3624	0	8.355	15.365	3574	0	8.4	15.365	50	3.902	9.477	13.418	50	0	1.61	10.073
C67	I50	9102	0	8.31	15.349	8959	0.003	8.373	15.349	143	0.649	9.884	14.642	143	0	2.875	12.175
C67	I51	9034	0	8.709	15.278	8887	0.011	8.778	15.278	147	0.709	9.81	13.955	147	0	2.686	10.842
C67	I63	4552	0	7.995	14.741	4502	0.003	8.051	14.741	50	0.534	10.34	13.895	50	0	2.605	10.544
C67	I67	4717	0	9.219	15.278	4647	0.014	9.292	15.278	70	1.503	9.807	13.043	70	0	3.344	11.915
C67	I70	1936	0	8.308	14.221	1908	0.008	8.385	14.221	28	2.872	10.084	12.378	28	0	2.019	11.02
C67	I71	2767	0	8.189	14.631	2688	0.025	8.337	14.631	79	0.424	8.775	13.221	79	0	0.66	13.076
C67	I73	4017	0	7.762	15.33	3943	0.003	7.833	15.33	74	1.207	9.54	13.44	74	0	1.418	8.611
C67	I80	2908	0	7.206	15.412	2835	0	7.359	15.412	73	1.604	8.488	12.77	73	0	0.764	10.267
C67	I83	3089	0	7.023	15.508	3061	0.005	7.075	15.508	28	2.864	8.737	12.978	28	0	1.584	8.622
C67	I84	8344	0	3.793	10.686	8309	0	3.797	10.686	35	1.974	5.128	8.143	35	0.027	1.706	6.032
C67	I95	8676	0	8.753	15.321	8495	0.011	8.849	15.321	181	0.687	9.714	14.196	181	0	1.999	11.691
C67	J18	12864	0	7.962	15.111	12645	0.008	8.022	15.111	219	0.687	9.268	13.714	219	0	2.292	13.06
C67	J22	6968	0	7.433	15.34	6861	0.003	7.507	15.34	107	2.648	8.622	14.349	107	0	1.906	12.542
C67	J33	1393	0.014	5.194	15.313	1392	0.014	5.194	15.313	1	8.266	8.266	8.266	1	0.586	0.586	0.586
C67	J34	2098	0.003	4.986	14.33	2095	0.003	4.983	14.33	3	8.23	8.685	10.056	3	0.077	6.3	6.579
C67	J43	2488	0	7.851	14.946	2427	0.005	7.973	14.946	61	0.988	8.394	14.642	61	0	1.21	12.036
C67	J44	9736	0	7.26	15.242	9574	0.003	7.338	15.242	162	0.203	8.664	14.549	162	0	1.091	10.095
C67	J45	12787	0	5.969	15.291	12671	0	6.012	15.291	116	0.375	8.262	13.657	116	0	0.177	11.25
C67	J47	2225	0	8.104	15.409	2192	0.019	8.162	15.409	33	1.459	9.361	13.802	33	0	1.648	9.01
C67	J90	7630	0	8.103	15.195	7493	0.008	8.192	15.195	137	0.923	9.065	13.465	137	0	1.607	11.458
C67	J96	4404	0	8.661	14.746	4343	0.025	8.709	14.746	61	0.687	9.399	14.577	61	0	2.831	12.025
C67	J98	6080	0	8.86	15.327	5944	0.014	8.934	15.327	136	1.626	9.386	13.188	136	0	2.074	11.458
C67	K02	1919	0	5.81	14.245	1910	0	5.821	14.245	9	4.181	9.703	11.743	9	0.953	3.258	11.121
C67	K13	1563	0.008	5.897	14.336	1554	0.008	5.934	14.336	9	2.026	9.068	11.59	9	0.92	3.581	8.373
C67	K20	4990	0.005	6.036	14.648	4949	0.005	6.062	14.648	41	2.491	8.622	11.713	41	0.016	2.193	10.3
C67	K21	17816	0	7.524	15.412	17543	0.005	7.589	15.412	273	0.706	8.972	13.224	273	0	1.109	11.85
C67	K22	7796	0	6.837	15.425	7723	0	6.875	15.425	73	2.056	9.032	13.366	73	0	2.144	10.494
C67	K25	2864	0.011	6.889	14.333	2830	0.011	6.926	14.333	34	3.146	8.975	13.46	34	0.085	2.09	8.425
C67	K26	2140	0.005	6.53	14.829	2116	0.005	6.572	14.829	24	1.917	9.313	13.002	24	0.077	2.096	10.88
C67	K29	16726	0	6.566	15.508	16586	0.003	6.596	15.508	140	0.884	8.437	13.763	140	0	2.771	11.85
C67	K30	3549	0	4.605	13.963	3511	0.003	4.627	13.963	38	2.491	8.252	12.887	38	0	2.036	11.85
C67	K31	6317	0	7.554	15.042	6248	0.005	7.589	15.042	69	0.884	9.186	14.292	69	0	3.444	10.831
C67	K40	13867	0	6.188	15.508	13766	0.003	6.222	15.508	101	1.369	8.26	13.665	101	0	1.875	10.952
C67	K42	3269	0	6.546	14.996	3234	0.005	6.593	14.996	35	2.119	8.983	12.942	35	0	2.412	10.412
C67	K43	2052	0.016	6.345	14.661	1991	0.016	6.511	14.661	61	1.583	9.052	13.659	61	0.151	2.24	9.98
C67	K44	15312	0	6.708	15.48	15160	0.003	6.749	15.48	152	0.389	8.772	13.763	152	0	2.094	11.85
C67	K51	1446	0	6.225	14.933	1429	0.005	6.267	14.933	17	2.188	9.632	13.75	17	0	3.058	10.221
C67	K52	5860	0	4.253	15.031	5800	0.003	4.282	15.031	60	0.684	9.35	13.295	60	0	1.24	10.544
C67	K56	3502	0	7.581	14.73	3390	0.03	7.729	14.73	112	0.983	8.631	14.073	112	0	0.975	9.703
C67	K57	24003	0	7.225	15.461	23809	0.005	7.258	15.461	194	0.821	9.099	13.955	194	0	2.668	12.266
C67	K58	2475	0	7.934	15.053	2443	0.027	7.992	15.053	32	1.662	8.9	13.32	32	0	0.461	11.726
C67	K59	11591	0	8.351	15.335	11323	0.003	8.466	15.335	268	0.882	8.73	14.073	268	0	1.301	9.208
C67	K60	1467	0.005	5.281	14.823	1459	0.005	5.281	14.823	8	4.679	9.427	12.698	8	0.172	3.644	12.266
C67	K62	12160	0	6.141	15.176	12061	0.003	6.179	15.176	99	0.767	8.917	13.763	99	0	2.461	10.199
C67	K63	15282	0	7.069	15.349	15132	0	7.114	15.349	150	0.501	8.991	13.791	150	0	2.277	11.669
C67	K64	8986	0	9.68	15.321	8895	5.78	9.714	15.321	91	7.305	10.505	13.763	91	0	3.557	11.34
C67	K66	2984	0	7.941	15.141	2912	0.016	8.023	15.141	72	2.47	9.053	13.224	72	0	1.669	11.157
C67	K76	5095	0	8.515	15.319	5013	0.014	8.586	15.319	82	2.65	9.498	13.21	82	0	1.384	10.453
C67	K80	6193	0.005	7.234	15.316	6124	0.005	7.28	15.316	69	0.654	9.446	13.714	69	0.016	2.371	12.175
C67	K92	9180	0	6.938	15.149	9090	0.003	6.986	15.149	90	1.426	9.223	13.303	90	0	1.877	10.891
C67	L02	1437	0	6.546	13.755	1426	0	6.627	13.755	11	3.677	9.804	12.151	11	0.252	4.151	9.325
C67	L03	5842	0	7.314	15.242	5786	0.008	7.338	15.242	56	1.563	9.047	13.438	56	0	2.871	11.658
C67	L30	1988	0	8.937	14.741	1956	0.011	8.98	14.741	32	0.736	9.462	12.474	32	0	0.797	9.813
C67	L40	2207	0	7.992	14.826	2170	0.016	8.091	14.826	37	0.433	8.156	13.451	37	0	0.843	9.766
C67	L57	2722	0	8.108	15.226	2697	0.016	8.143	15.226	25	4.093	10.067	13.03	25	0	4.238	9.15
C67	L72	2538	0.003	5.624	15.165	2528	0.003	5.654	15.165	10	3.064	6.067	11.647	10	0.203	1.079	7.247
C67	L82	2098	0.003	7.312	14.7	2081	0.003	7.346	14.7	17	3.937	10.229	11.65	17	0.208	3.964	10.96
C67	L89	2683	0	9.227	15.286	2615	0.044	9.317	15.286	68	0.646	9.985	13.271	68	0	1.409	10.399
C67	L98	3853	0.005	8.11	14.823	3814	0.005	8.145	14.823	39	3.025	9.804	13.213	39	0.214	3.595	10.954
C67	M06	2272	0	7.318	14.385	2236	0.008	7.373	14.385	36	0.81	9.546	13.421	36	0	1.099	9.01
C67	M10	7156	0	8.103	15.22	7032	0.003	8.182	15.22	124	0.433	8.887	13.621	124	0	0.583	11.976
C67	M13	9966	0	7.494	15.412	9786	0.003	7.563	15.412	180	0.296	8.397	14.93	180	0	1.195	12.972
C67	M15	3463	0	7.74	15.321	3384	0.005	7.856	15.321	79	0.337	8.72	13.095	79	0	1.128	10.483
C67	M16	7475	0	6.831	15.288	7420	0.011	6.852	15.288	55	2.078	9.347	14.336	55	0	3.543	13.06
C67	M17	13122	0	6.253	15.412	13001	0.003	6.294	15.412	121	0.03	8.759	14.281	121	0	1.038	10.637
C67	M19	14218	0	7.959	15.466	13948	0	8.055	15.466	270	0.638	8.831	13.665	270	0	0.913	10.984
C67	M20	1571	0.003	5.824	14.935	1562	0.003	5.839	14.935	9	2.478	9.791	11.773	9	0.715	4.934	10.431
C67	M23	6147	0.003	4.162	13.791	6133	0.003	4.175	13.791	14	2.505	6.342	10.27	14	0.107	2.312	9.402
C67	M25	7760	0	7.101	15.278	7674	0.005	7.176	15.278	86	1.823	9.462	13.684	86	0	2.114	12.529
C67	M47	6465	0	7.888	15.269	6357	0	7.962	15.269	108	1.361	9.624	13.665	108	0	1.843	10.796
C67	M48	4438	0	7.647	15.072	4366	0.005	7.704	15.072	72	2.179	8.366	12.805	72	0	2.398	11.25
C67	M51	4799	0	7.034	15.302	4742	0.005	7.072	15.302	57	0.736	9.87	13.569	57	0	1.322	10.073
C67	M54	9227	0	7.551	15.376	9074	0.008	7.631	15.376	153	0.991	8.89	14.237	153	0	1.769	11.647
C67	M65	2542	0.003	5.956	14.724	2528	0.003	5.965	14.724	14	2.719	8.038	11.94	14	0.468	3.455	8.318
C67	M72	3324	0	6.286	15.376	3309	0.003	6.292	15.376	15	1.7	8.088	12.381	15	0	1.843	8.425
C67	M75	4842	0.003	5.176	15.075	4828	0.003	5.183	15.075	14	1.977	7.099	12.562	14	0.257	3.032	8.307
C67	M79	7669	0	7.505	15.34	7588	0.005	7.559	15.34	81	1.051	9.271	13.657	81	0	1.843	8.86
C67	M81	2472	0	8.129	15.365	2438	0	8.225	15.365	34	2.179	9.297	15.346	34	0	1.454	6.483
C67	N13	3192	0	7.369	15.176	2872	0.003	7.921	15.176	320	0.178	8.797	14.032	320	0	0.508	10.604
C67	N17	12665	0	8.723	15.316	12258	0.003	8.871	15.316	407	0.63	9.21	14.579	407	0	1.476	12.783
C67	N18	9988	0	8.674	15.294	9662	0.003	8.813	15.294	326	0.591	8.585	14.196	326	0	1.254	11.85
C67	N20	3471	0	6.533	15.187	3410	0.005	6.663	15.187	61	0.657	9.418	14.108	61	0	0.496	10.952
C67	N28	3646	0	8.498	15.319	3500	0.003	8.683	15.319	146	0.26	8.675	13.955	146	0	1.187	11.247
C67	N32	7104	0	5.917	15.193	6458	0	6.561	15.193	646	0.055	8.251	14.697	646	0	0.513	9.982
C67	N35	2384	0	5.832	14.032	2118	0.014	6.463	14.032	266	0.074	8.275	13.495	266	0	0.316	9.854
C67	N39	10704	0	7.333	15.201	10217	0	7.581	15.201	487	0.181	8.835	14.199	487	0	0.706	11.803
C67	N40	20358	0	7.387	15.332	19706	0	7.589	15.332	652	0.03	8.019	13.898	652	0	0.218	11.004
C67	N41	2075	0	6.234	15.121	2033	0.005	6.333	15.121	42	0.14	7.934	13.435	42	0	0.367	7.067
C67	N42	1782	0	6.004	14.974	1720	0.008	6.199	14.974	62	0.682	6.189	13.665	62	0	0.548	7.22
C67	N43	1512	0	6.362	14.418	1491	0.003	6.423	14.418	21	1.947	7.707	11.51	21	0	3.833	10.577
C67	N47	2228	0	6.393	15.401	2168	0.008	6.535	15.401	60	0.868	8.359	13.147	60	0	0.891	11.078
C67	N48	2383	0	6.648	14.571	2325	0.011	6.746	14.571	58	0.739	9.713	12.734	58	0	1.76	10.653
C67	N50	2436	0	6.029	13.805	2392	0.014	6.106	13.805	44	1.489	8.971	13.167	44	0	1.443	8.57
C67	U07	2747	0	11.751	15.209	2699	9.687	11.77	15.209	48	9.777	11.835	14.93	48	0	3.255	12.972
C77	A04	1410	0	6.475	13.889	1346	0.019	6.735	13.889	64	0.862	8.544	13.733	64	0	0.315	9.035
C77	A09	8168	0	7.732	15.357	7794	0.071	7.926	15.357	374	1.933	8.693	14.185	374	0	0.353	10.919
C77	A41	7625	0	8.594	15.193	6967	0.016	8.931	15.193	658	0.271	8.801	14.503	658	0	0.356	12.978
C77	B37	2616	0	7.553	15.217	2332	0.005	8.244	15.217	284	0.323	8.434	13.818	284	0	0.256	11.264
C77	B95	3685	0	7.064	15.324	3494	0.003	7.323	15.324	191	0.334	8.236	13.7	191	0	0.252	9.035
C77	B96	6263	0	6.905	14.946	5958	0.005	7.156	14.946	305	0.323	7.967	14.21	305	0	0.359	10.722
C77	C18	2247	0	6.24	15.078	2009	0.008	7.162	15.078	238	0.057	6.806	13.553	238	0	0	6.837
C77	C34	2259	0	5.804	15.242	1830	0.047	7.116	15.242	429	0.03	7.521	15.324	429	0	0	10.451
C77	C44	10159	0	7.403	15.223	10046	0.003	7.455	15.223	113	0.794	9.358	13.199	113	0	1.202	11.718
C77	C61	10870	0	7.413	15.417	10618	0.003	7.543	15.417	252	0.523	8.961	14.125	252	0	0	10.004
C77	C67	2246	0	7.025	14.697	2194	0	7.198	14.697	52	0.575	9.043	13.512	52	0	0.337	7.798
C77	C78	4970	0	4.734	14.908	3496	0.025	7.284	14.908	1474	0.057	7.889	14.202	1474	0	0.081	12.46
C77	C79	4427	0	5.191	15.111	3143	0.008	7.628	15.111	1284	0.271	7.944	15.22	1284	0	0.192	11.409
C77	D12	13289	0	7.436	15.132	13160	0	7.48	15.132	129	0.682	8.991	13.197	129	0	1.665	11.168
C77	D17	2912	0	6.372	14.779	2891	0.005	6.407	14.779	21	1.547	8.704	11.762	21	0	1.511	4.602
C77	D22	1486	0	6.277	14.815	1471	0.008	6.316	14.815	15	0.835	7.978	11.157	15	0	0.882	7.748
C77	D23	1203	0	5.35	14.629	1198	0	5.364	14.629	5	1.092	6.451	13.922	5	0	1.246	2.606
C77	D50	7918	0	8.014	15.461	7776	0.008	8.108	15.461	142	1.301	9.818	13.112	142	0	0.893	10.65
C77	D64	10262	0	7.605	15.445	9641	0.003	7.976	15.445	621	0.416	8.044	15.031	621	0	0.285	13.197
C77	D69	2304	0	8.033	15.067	2162	0.036	8.293	15.067	142	0.271	8.32	13.733	142	0	0.307	12.551
C77	D70	2539	0	5.845	14.642	2122	0.025	6.965	14.642	417	0.153	6.96	13.659	417	0	0.244	8.337
C77	E03	4705	0	7.025	15.001	4600	0.005	7.146	15.001	105	0.452	9.282	13.909	105	0	1.322	11.477
C77	E10	1488	0	5.637	14.092	1452	0.005	5.8	14.092	36	0.241	7.615	11.617	36	0	0.088	5.618
C77	E11	17889	0	6.415	14.946	17700	0	6.464	14.946	189	0.375	8.389	15.113	189	0	0.214	12.46
C77	E14	2568	0	6.946	14.96	2518	0.003	7.084	14.96	50	0.676	8.33	12.838	50	0	0.356	7.182
C77	E66	14503	0	8.301	15.371	14329	0.005	8.351	15.371	174	0.726	9.635	13.826	174	0	0.178	11.757
C77	E78	32653	0	6.388	15.502	32286	0	6.456	15.502	367	0.074	8.036	13.783	367	0	0.137	11.414
C77	E83	3776	0	8.538	15.335	3409	0.022	9.06	15.335	367	0.271	9.131	14.297	367	0	0.252	11.51
C77	E86	5139	0	8.279	15.286	4614	0.005	8.783	15.286	525	0.271	8.156	15.146	525	0	0.34	9.856
C77	E87	10755	0	8.753	15.228	10114	0.003	9.035	15.228	641	0.241	9.229	14.401	641	0	0.334	11.223
C77	F05	3821	0	10.1	15.278	3656	0.11	10.233	15.278	165	1.591	10.229	13.95	165	0	0.761	10.722
C77	F10	5169	0	6.837	15.278	5110	0.003	6.882	15.278	59	1.432	7.466	13.202	59	0	0.162	11.54
C77	F17	12612	0	5.832	15.412	12440	0.044	5.889	15.412	172	0.446	5.832	12.997	172	0	0.085	10.552
C77	F32	8937	0	7.286	15.141	8797	0.003	7.37	15.141	140	0.871	8.909	15.22	140	0	0.463	10.552
C77	F41	6653	0	8.383	15.349	6521	0.003	8.488	15.349	132	0.26	8.815	15.22	132	0	0.353	11.51
C77	G40	2246	0	6.819	15.412	2215	0.008	6.9	15.412	31	0.559	9.539	12.775	31	0	1.251	8.452
C77	G45	2158	0	7.269	14.618	2142	0.008	7.313	14.618	16	2.85	8.596	13.397	16	0	0.804	7.529
C77	G47	5499	0	7.088	14.935	5451	0.003	7.154	14.935	48	0.726	8.964	13.035	48	0	0.345	8.526
C77	G55	3022	0	6.894	15.324	2946	0.011	7.038	15.324	76	1.684	8.288	14.393	76	0	0.557	10.305
C77	G56	3606	0	6.09	15.319	3599	0.005	6.108	15.319	7	1.175	8.518	10.56	7	0	2.218	2.806
C77	G81	1950	0	8.474	14.451	1912	0.008	8.563	14.451	38	1.511	9.102	12.671	38	0	0.526	10.117
C77	H02	3180	0	6.98	15.382	3156	0.008	7.016	15.382	24	3.929	9.265	13.257	24	0	3.377	9.145
C77	H25	11298	0	8.582	15.365	11210	0.003	8.612	15.365	88	0.739	9.643	13.81	88	0	2.869	12.551
C77	H26	13806	0	8.006	15.409	13717	0.003	8.03	15.409	89	1.574	9.468	13.788	89	0	2.281	12.937
C77	H33	2108	0.008	6.366	15.143	2099	0.008	6.393	15.143	9	2.587	7.025	12.923	9	0.085	2.661	5.303
C77	H35	4200	0	8.653	15.412	4158	0.005	8.691	15.412	42	2.839	9.364	13.81	42	0	1.848	12.937
C77	H36	1930	0	8.19	15.286	1906	0	8.267	15.286	24	3.34	10.308	13.627	24	0	1.068	10.549
C77	H40	5500	0	8.127	15.163	5456	0.008	8.181	15.163	44	0.63	7.809	13.093	44	0	0.401	6.615
C77	H52	3483	0.003	9.815	15.365	3461	0.003	9.835	15.365	22	3.187	11.026	13.81	22	0.572	4.203	9.61
C77	H53	2775	0	8.181	14.738	2730	0.005	8.252	14.738	45	3.578	10.051	13.408	45	0	0.887	9.156
C77	H91	5422	0	8.92	15.412	5313	0.005	9.01	15.412	109	0.709	9.574	14.358	109	0	0.372	10.609
C77	I08	4013	0	9.153	15.009	3949	0.036	9.227	15.009	64	3.327	10.059	13.703	64	0	0.502	9.156
C77	I10	56705	0	6.054	15.502	56201	0	6.111	15.502	504	0.151	7.131	15.102	504	0	0.022	10.634
C77	I20	12217	0	5.977	15.283	12116	0.005	6.034	15.283	101	0.271	7.943	13.796	101	0	0.69	10.368
C77	I21	7645	0	7.075	15.278	7587	0.003	7.13	15.278	58	0.271	9.689	13.865	58	0	2.145	9.95
C77	I24	2385	0.014	7.442	15.215	2364	0.014	7.464	15.215	21	0.296	7.477	12.882	21	0.025	0.914	6.73
C77	I25	21378	0	6.516	15.48	21211	0.003	6.555	15.48	167	0.271	8.986	13.993	167	0	0.799	13.408
C77	I26	3586	0	7.339	14.957	3316	0.011	7.852	14.957	270	0.153	8.199	13.462	270	0	0.257	7.765
C77	I34	3061	0	8.394	15.269	3018	0.008	8.467	15.269	43	1.32	10.147	13.585	43	0	0.268	11.414
C77	I35	3973	0	8.351	15.313	3923	0.008	8.419	15.313	50	4.537	10.107	13.991	50	0	0.381	11.414
C77	I44	6788	0	8.541	15.502	6699	0.016	8.611	15.502	89	2.535	10.464	15.113	89	0	1.109	8.471
C77	I45	4235	0	8.575	15.278	4168	0.019	8.656	15.278	67	1.81	10.316	13.528	67	0	0.359	10.609
C77	I47	2740	0	7.529	14.327	2706	0	7.579	14.327	34	2.24	9.398	13.356	34	0	1.216	8.964
C77	I48	18093	0	7.562	15.412	17753	0	7.666	15.412	340	0.301	8.193	14.325	340	0	0.327	11.108
C77	I49	3618	0	8.355	15.365	3568	0	8.4	15.365	50	0.63	8.935	12.805	50	0	0.63	10.464
C77	I50	9076	0	8.307	15.349	8881	0.003	8.4	15.349	195	0.745	9.835	13.991	195	0	0.843	11.039
C77	I51	9014	0	8.711	15.278	8880	0.011	8.775	15.278	134	1.41	10.078	13.826	134	0	0.483	10.667
C77	I63	4532	0	7.951	14.741	4449	0.003	8.049	14.741	83	1.944	9.67	13.624	83	0	0.515	12.425
C77	I67	4706	0	9.214	15.278	4624	0.014	9.303	15.278	82	2.59	10.032	13.208	82	0	0.905	10.579
C77	I70	1928	0	8.301	14.221	1898	0.008	8.403	14.221	30	4.734	10.865	13.09	30	0	0.431	7.105
C77	I71	2759	0	8.203	14.631	2706	0.025	8.314	14.631	53	0.29	9.783	13.991	53	0	0.263	9.572
C77	I73	3967	0	7.792	15.33	3889	0.005	7.88	15.33	78	0.775	8.774	13.079	78	0	0.24	8.296
C77	I80	2867	0	7.009	15.412	2706	0	7.342	15.412	161	0.364	8.143	13.714	161	0	0.378	10.867
C77	I83	3072	0	7.062	15.508	3048	0.005	7.079	15.508	24	3.014	9.966	12.772	24	0	2.3	8.748
C77	I84	8270	0	3.787	10.686	8233	0	3.797	10.686	37	0.296	5.076	7.305	37	0	1.057	5.35
C77	I95	8589	0	8.6	15.321	8171	0.011	8.849	15.321	418	0.151	9.328	15.146	418	0	0.335	10.722
C77	J18	12705	0	7.735	15.111	11908	0.008	8.066	15.111	797	0.334	8.444	14.202	797	0	0.375	12.978
C77	J22	6862	0	7.197	15.34	6472	0.003	7.516	15.34	390	0.197	7.939	12.917	390	0	0.401	11.327
C77	J33	1383	0.014	5.18	15.313	1379	0.014	5.194	15.313	4	4.178	6.548	10.522	4	0.214	0.5	0.556
C77	J34	2083	0	4.928	14.33	2072	0.003	4.976	14.33	11	0.287	8.145	11.151	11	0	0.249	5.416
C77	J43	2442	0	7.729	14.946	2326	0.005	7.991	14.946	116	0.548	8.296	13.509	116	0	0.127	11.288
C77	J44	9618	0	7.276	15.242	9415	0.003	7.373	15.242	203	0.151	8.096	13.309	203	0	0.194	11.327
C77	J45	12651	0	5.988	15.291	12560	0	6.022	15.291	91	0.364	8.353	13.805	91	0	0.214	11.288
C77	J47	2198	0	8.066	15.409	2155	0.057	8.153	15.409	43	2.147	9.892	13.26	43	0	0.383	9.076
C77	J90	7503	0	7.765	15.195	6941	0.016	8.211	15.195	562	0.271	8.467	14.087	562	0	0.367	9.243
C77	J96	4391	0	8.52	14.746	4206	0.025	8.72	14.746	185	0.32	8.832	12.942	185	0	0.416	9.862
C77	J98	5919	0	8.687	15.327	5576	0.014	8.969	15.327	343	0.312	9.435	15.324	343	0	0.34	11.286
C77	K02	1876	0	5.747	14.245	1845	0	5.813	14.245	31	0.923	6.9	13.019	31	0	1.06	9.331
C77	K13	1523	0	5.867	14.336	1481	0.008	6.04	14.336	42	0.342	6.805	12.849	42	0	0.764	8.208
C77	K20	4928	0	6.01	14.648	4851	0.005	6.078	14.648	77	0.906	7.913	12.937	77	0	0.602	11.368
C77	K21	17697	0	7.518	15.412	17435	0.005	7.587	15.412	262	0.778	9.418	14.07	262	0	0.42	13.26
C77	K22	7628	0	6.804	15.425	7477	0	6.891	15.425	151	0.296	7.751	13.221	151	0	0.575	11.368
C77	K25	2833	0	6.894	14.333	2804	0.011	6.935	14.333	29	0.695	8.775	12.991	29	0	0.583	9.621
C77	K26	2128	0	6.494	14.829	2089	0.005	6.593	14.829	39	0.901	9.005	12.901	39	0	0.805	11.039
C77	K29	16552	0	6.542	15.508	16400	0.003	6.587	15.508	152	0.901	8.869	14.07	152	0	0.83	11.617
C77	K30	3530	0	4.605	13.963	3499	0.003	4.641	13.963	31	0.375	6.787	12.416	31	0	0.611	9.172
C77	K31	6252	0	7.532	15.042	6153	0.005	7.611	15.042	99	0.301	8.969	14.191	99	0	1.139	11.817
C77	K40	13798	0	6.193	15.508	13703	0.003	6.226	15.508	95	1.509	9.106	14.39	95	0	1.21	10.393
C77	K42	3263	0	6.53	14.996	3227	0.005	6.571	14.996	36	2.445	9.542	12.567	36	0	0.062	7.433
C77	K43	2024	0	6.205	14.661	1898	0.016	6.512	14.661	126	1.385	8.371	13.659	126	0	1.392	9.073
C77	K44	15132	0	6.705	15.48	14978	0.003	6.746	15.48	154	0.301	8.908	13.52	154	0	0.571	11.119
C77	K51	1441	0	6.27	14.933	1431	0.005	6.3	14.933	10	1.862	6.017	12.181	10	0	1.107	3.707
C77	K52	5791	0	3.904	15.031	5538	0.003	4.219	15.031	253	0.252	6.984	13.733	253	0	0.296	10.24
C77	K56	3412	0	7.323	14.73	3139	0.03	7.778	14.73	273	0.293	8.019	13.449	273	0	0.249	11.168
C77	K57	23809	0	7.22	15.461	23577	0.005	7.269	15.461	232	0.433	8.5	13.331	232	0	0.798	11.039
C77	K58	2468	0	7.937	15.053	2449	0.027	7.97	15.053	19	2.773	9.977	12.912	19	0	0.383	3.433
C77	K59	11445	0	8.167	15.335	10769	0.003	8.482	15.335	676	0.153	8.542	14.516	676	0	0.353	11.653
C77	K60	1450	0	5.214	14.823	1439	0.005	5.276	14.823	11	2.037	6.297	11.518	11	0	1.656	4.342
C77	K62	12015	0	6.141	15.176	11885	0.003	6.204	15.176	130	0.956	8.173	13.424	130	0	1.636	11.168
C77	K63	15058	0	7.061	15.349	14851	0	7.135	15.349	207	0.668	8.967	13.725	207	0	1.281	11.039
C77	K64	8945	0	9.684	15.321	8848	5.78	9.717	15.321	97	6.527	9.621	13.383	97	0	1.629	10.733
C77	K66	2909	0	7.732	15.141	2722	0.016	8.038	15.141	187	0.334	8.485	13.525	187	0	0.296	10.555
C77	K76	4998	0	8.467	15.319	4838	0.014	8.612	15.319	160	0.917	9.24	13.909	160	0	0.374	9.312
C77	K80	6144	0	7.203	15.316	6048	0.005	7.281	15.316	96	0.378	9.591	13.054	96	0	0.726	10.555
C77	K92	9080	0	6.837	15.149	8843	0.003	6.968	15.149	237	0.433	8.509	14.191	237	0	0.526	9.073
C77	L02	1432	0	6.366	13.755	1397	0	6.544	13.755	35	0.775	8.824	12.657	35	0	0.83	5.377
C77	L03	5796	0	7.232	15.242	5650	0.008	7.361	15.242	146	0.156	8.247	13.78	146	0	0.409	9.889
C77	L30	1984	0	8.935	14.741	1955	0.011	8.978	14.741	29	4.307	10.412	13.076	29	0	0.32	8.318
C77	L40	2180	0	7.995	14.133	2157	0.016	8.08	14.133	23	0.742	8.994	12.195	23	0	0.813	9.32
C77	L57	2696	0.016	8.143	15.226	2670	0.016	8.193	15.226	26	3.926	9.444	13.068	26	0.088	2.149	9.473
C77	L72	2512	0	5.611	15.165	2498	0.003	5.624	15.165	14	1.254	8.998	13.041	14	0	1.839	9.153
C77	L82	2064	0	7.365	14.7	2047	0.003	7.417	14.7	17	0.999	9.21	12.044	17	0	3.272	10.609
C77	L89	2665	0	9.104	15.286	2481	0.055	9.358	15.286	184	2.048	9.509	13.043	184	0	0.653	10.735
C77	L98	3808	0	8.081	14.823	3730	0.005	8.159	14.823	78	0.824	9.62	13.117	78	0	0.734	11.611
C77	M06	2248	0	7.365	14.385	2229	0.008	7.39	14.385	19	1.487	10.393	13.23	19	0	0.233	10.19
C77	M10	7105	0	8.143	15.22	7020	0.003	8.193	15.22	85	0.717	8.091	13.553	85	0	0.134	11.168
C77	M13	9933	0	7.505	15.412	9793	0.003	7.565	15.412	140	0.553	8.904	15.113	140	0	0.7	9.599
C77	M15	3447	0	7.861	15.321	3413	0.005	7.888	15.321	34	0.564	9.455	13.783	34	0	0.987	12.608
C77	M16	7454	0	6.832	15.288	7403	0.011	6.869	15.288	51	1.117	9.112	13.399	51	0	0.893	10.65
C77	M17	13078	0	6.292	15.412	13012	0.003	6.311	15.412	66	0.78	8.668	13.473	66	0	1.57	9.301
C77	M19	14153	0	7.989	15.466	13953	0	8.058	15.466	200	1.01	9.542	15.324	200	0	0.519	10.82
C77	M20	1565	0.003	5.856	14.935	1562	0.003	5.888	14.935	3	2.735	6.464	7.001	3	0.057	1.221	2.448
C77	M23	6101	0	4.184	13.791	6094	0.003	4.188	13.791	7	4.142	7.171	12.178	7	0	2.267	5.621
C77	M25	7707	0	7.039	15.278	7570	0.005	7.164	15.278	137	1.238	9.396	13.627	137	0	0.652	10.319
C77	M47	6433	0	7.88	15.269	6311	0	7.962	15.269	122	0.167	9.843	15.22	122	0	0.409	9.914
C77	M48	4425	0	7.565	15.072	4331	0.005	7.696	15.072	94	1.292	9.569	14.393	94	0	0.47	7.904
C77	M51	4777	0	7.025	15.302	4707	0.005	7.091	15.302	70	1.292	9.559	14.503	70	0	0.868	10.305
C77	M54	9172	0	7.48	15.376	8932	0.008	7.625	15.376	240	0.931	9.357	15.22	240	0	0.604	12.937
C77	M65	2529	0	5.963	14.724	2515	0.003	5.991	14.724	14	2.993	8.108	12.98	14	0	1.829	10.174
C77	M72	3310	0.003	6.292	15.376	3296	0.003	6.32	15.376	14	3.097	8.604	12.077	14	0.03	2.46	8.77
C77	M75	4825	0	5.175	15.075	4811	0.003	5.186	15.075	14	2.505	8.425	11.888	14	0	2.125	6.831
C77	M79	7612	0	7.417	15.34	7406	0.005	7.57	15.34	206	0.723	8.733	13.646	206	0	0.656	11.053
C77	M81	2457	0	8.096	15.365	2404	0	8.218	15.365	53	0.964	9.558	14.065	53	0	1.062	10.746
C77	N13	3171	0	7.543	15.176	2938	0.003	8.002	15.176	233	0.394	8.392	13.512	233	0	0.34	9.733
C77	N17	12575	0	8.597	15.316	11858	0.003	8.879	15.316	717	0.663	9.09	14.358	717	0	0.37	12.594
C77	N18	9968	0	8.705	15.294	9763	0.003	8.786	15.294	205	1.366	9.501	12.967	205	0	1.013	11.168
C77	N20	3474	0	6.542	15.187	3437	0.005	6.62	15.187	37	1.944	8.676	12.964	37	0	0.63	6.869
C77	N28	3626	0	8.546	15.319	3522	0.003	8.674	15.319	104	1.301	9.828	13.112	104	0	0.512	10.733
C77	N32	7296	0	6.526	15.193	7201	0	6.593	15.193	95	2.001	9.093	13.909	95	0	1.005	11.231
C77	N35	2422	0	6.545	14.108	2389	0.014	6.607	14.108	33	3.058	8.394	12.896	33	0	1.15	11.288
C77	N39	10663	0	7.42	15.201	10253	0	7.639	15.201	410	0.397	8.389	14.21	410	0	0.387	11.409
C77	N40	20350	0	7.499	15.332	20132	0	7.568	15.332	218	0.32	8.895	13.553	218	0	0.493	11.231
C77	N41	2067	0	6.33	15.121	2049	0.005	6.382	15.121	18	1.095	7.859	11.198	18	0	0.548	8.337
C77	N42	1794	0	6.081	14.974	1781	0.014	6.106	14.974	13	2.661	7.524	11.929	13	0	0.296	7.658
C77	N43	1505	0	6.429	14.418	1494	0.003	6.474	14.418	11	1.18	7.762	12.477	11	0	1.703	8.835
C77	N47	2218	0	6.531	15.401	2184	0.008	6.624	15.401	34	4.008	8.455	13.805	34	0	0.931	9.846
C77	N48	2371	0	6.653	14.571	2325	0.011	6.763	14.571	46	1.095	8.834	13.054	46	0	0.667	6.962
C77	N50	2407	0	6.114	14.015	2375	0.014	6.207	14.015	32	0.81	6.9	13.303	32	0	0.669	9.977
C77	U07	2752	0	11.733	15.209	2666	9.687	11.776	15.209	86	9.898	11.605	14.93	86	0	0.742	11.653
C78	A04	1380	0	6.472	13.889	1305	0.019	6.757	13.889	75	0.616	6.867	13.733	75	0	0.342	5.925
C78	A09	8088	0	7.696	15.357	7664	0.071	7.937	15.357	424	0.969	8.544	13.982	424	0	0.22	11.518
C78	A41	7515	0	8.518	15.193	6668	0.016	8.986	15.193	847	0.246	8.43	14.503	847	0	0.192	13.106
C78	B37	2592	0	7.476	15.217	2261	0.005	8.337	15.217	331	0.4	8.137	13.9	331	0	0.178	8.463
C78	B95	3639	0	7.176	15.324	3486	0.003	7.361	15.324	153	0.334	7.918	13.9	153	0	0.244	10.593
C78	B96	6195	0	6.941	14.946	5897	0.005	7.212	14.946	298	0.34	7.72	14.21	298	0	0.222	10.713
C78	C18	2143	0	5.824	15.078	1768	0.008	7.357	15.078	375	0.057	6.809	13.988	375	0	0	11.08
C78	C34	2213	0	5.906	15.324	1732	0.03	7.531	15.324	481	0.047	7.37	13.821	481	0	0	10.163
C78	C44	10161	0	7.466	15.223	10104	0.003	7.484	15.223	57	1.071	9.709	13.199	57	0	0.868	10.82
C78	C61	10895	0	7.518	15.417	10741	0.003	7.592	15.417	154	0.296	7.947	13.596	154	0	0	10.889
C78	C67	2218	0	7.109	14.697	2171	0	7.272	14.697	47	0.821	7.945	13.082	47	0	0.047	4.069
C78	C77	3565	0	4.794	15.324	2382	0.03	7.84	15.324	1183	0.057	7.814	15.012	1183	0	0	11.294
C78	C79	4277	0	3.554	15.111	2519	0.047	7.893	15.111	1758	0.047	7.622	15.22	1758	0	0	11.409
C78	D12	13184	0	7.488	15.245	13126	0	7.511	15.245	58	0.435	9.005	13.61	58	0	0.83	8.945
C78	D17	2895	0	6.404	14.779	2883	0.005	6.418	14.779	12	1.426	8.76	11.264	12	0	1.142	8.956
C78	D22	1480	0	6.345	14.815	1475	0.008	6.355	14.815	5	1.175	11.157	12.323	5	0	0.022	0.397
C78	D23	1192	0	5.364	14.629	1189	0	5.372	14.629	3	1.626	8.082	13.922	3	0	1.602	1.966
C78	D50	7807	0	8.036	15.461	7649	0.008	8.153	15.461	158	0.315	9.246	14.626	158	0	0.153	10.76
C78	D64	10076	0	7.639	15.445	9440	0.003	8.028	15.445	636	0.249	7.944	15.031	636	0	0.192	9.372
C78	D69	2281	0	7.915	14.426	2101	0.036	8.331	14.426	180	0.802	8.085	15.067	180	0	0.218	7.39
C78	D70	2477	0	5.629	14.642	2028	0.025	6.854	14.642	449	0.088	7.433	14.254	449	0	0.222	13.106
C78	E03	4683	0	7.039	15.001	4573	0.005	7.176	15.001	110	0.37	8.63	13.509	110	0	0.66	7.343
C78	E10	1470	0	5.526	14.092	1422	0.005	5.74	14.092	48	0.337	8.347	12.395	48	0	0.197	9.585
C78	E11	17750	0	6.409	14.946	17511	0	6.478	14.946	239	0.17	7.628	15.113	239	0	0.016	10.889
C78	E14	2530	0	6.987	14.96	2486	0.011	7.106	14.96	44	1.114	8.882	12.718	44	0	0.145	5.101
C78	E66	14440	0	8.34	15.371	14327	0.005	8.383	15.371	113	0.422	9.933	14.007	113	0	0.107	10.664
C78	E78	32460	0	6.416	15.502	32118	0	6.481	15.502	342	0.126	7.728	14.968	342	0	0.027	11.294
C78	E83	3695	0	8.46	15.335	3234	0.022	9.161	15.335	461	0.088	8.906	14.297	461	0	0.12	11.518
C78	E86	5060	0	8.253	15.286	4490	0.005	8.846	15.286	570	0.684	8.038	15.146	570	0	0.164	11.335
C78	E87	10620	0	8.712	15.228	9809	0.003	9.076	15.228	811	0.17	8.969	14.881	811	0	0.129	11.825
C78	F05	3803	0	10.097	15.278	3611	0.11	10.259	15.278	192	2.659	9.98	14.193	192	0	0.204	10.664
C78	F10	5124	0	6.843	15.278	5079	0.003	6.878	15.278	45	0.537	7.967	13.432	45	0	0.071	6.987
C78	F17	12559	0	5.843	15.412	12374	0.044	5.904	15.412	185	0.966	6.593	13.635	185	0	0	9.104
C78	F32	8889	0	7.302	15.141	8754	0.003	7.381	15.141	135	0.287	8.545	15.22	135	0	0.175	8.808
C78	F41	6632	0	8.392	15.349	6480	0.003	8.508	15.349	152	0.26	8.445	15.22	152	0	0.183	10.664
C78	G40	2223	0	6.812	15.412	2189	0.008	6.897	15.412	34	2.116	8.674	13.123	34	0	0.157	8.52
C78	G45	2130	0	7.292	14.618	2112	0.008	7.332	14.618	18	0.632	10.16	13.501	18	0	0.208	5.473
C78	G47	5478	0	7.112	14.935	5444	0.003	7.161	14.935	34	2.319	9.921	12.403	34	0	0.119	9.572
C78	G55	3012	0	6.904	15.324	2923	0.011	7.067	15.324	89	0.186	7.822	14.831	89	0	0.153	8.37
C78	G56	3604	0.005	6.085	15.319	3596	0.005	6.1	15.319	8	2.59	7.301	10.678	8	1.065	2.604	9.104
C78	G81	1942	0	8.468	14.451	1892	0.008	8.597	14.451	50	0.589	8.416	13.057	50	0	0.115	6.327
C78	H02	3162	0.003	7.053	15.382	3155	0.008	7.053	15.382	7	3.463	10.289	11.642	7	0.003	0.211	8.961
C78	H25	11282	0	8.612	15.365	11233	0.003	8.624	15.365	49	1.884	9.588	13.81	49	0	2.201	10.155
C78	H26	13727	0	8.041	15.409	13666	0.008	8.063	15.409	61	1.536	9.832	14.99	61	0	1.325	8.961
C78	H33	2098	0.008	6.408	15.143	2092	0.008	6.426	15.143	6	6.106	6.798	12.923	6	0.085	0.52	2.719
C78	H35	4183	0	8.707	15.412	4159	0.005	8.728	15.412	24	1.58	9.253	13.81	24	0	0.479	12.093
C78	H36	1912	0	8.182	15.286	1890	0	8.267	15.286	22	3.34	9.74	12.252	22	0	0.379	10.492
C78	H40	5486	0	8.155	15.163	5438	0.008	8.215	15.163	48	0.756	9.349	13.216	48	0	0.085	6.283
C78	H52	3480	0.005	9.835	15.365	3466	0.005	9.839	15.365	14	5.424	10.169	13.81	14	0.331	2.589	10.155
C78	H53	2777	0	8.219	14.738	2730	0.005	8.304	14.738	47	2.234	7.721	14.557	47	0	0.099	5.881
C78	H91	5400	0	8.967	15.412	5324	0.005	9.027	15.412	76	0.857	9.673	14.358	76	0	0.226	10.552
C78	I08	3996	0	9.161	15.009	3926	0.036	9.254	15.009	70	0.947	10.059	14.908	70	0	0.251	6.056
C78	I10	56389	0	6.07	15.502	55896	0	6.127	15.502	493	0.126	7.056	13.988	493	0	0	10.932
C78	I20	12152	0	6.023	15.283	12068	0.005	6.066	15.283	84	0.271	6.449	13.616	84	0	0.166	7.6
C78	I21	7625	0	7.091	15.278	7550	0.003	7.162	15.278	75	0.271	8.359	13.865	75	0	0.271	8.556
C78	I24	2375	0	7.428	15.215	2352	0.014	7.464	15.215	23	0.296	7.477	12.493	23	0	0.389	6.697
C78	I25	21328	0	6.526	15.48	21160	0.003	6.571	15.48	168	0.271	8.596	14.831	168	0	0.223	9.87
C78	I26	3524	0	6.843	14.957	3050	0.011	7.869	14.957	474	0.17	7.859	14.908	474	0	0.123	9.898
C78	I34	3047	0	8.438	15.269	3016	0.008	8.477	15.269	31	0.98	9.87	13.585	31	0	0.383	3.162
C78	I35	3960	0	8.367	15.313	3913	0.008	8.43	15.313	47	0.255	10.089	13.991	47	0	0.088	11.061
C78	I44	6762	0	8.59	15.502	6693	0.016	8.638	15.502	69	0.835	9.752	15.113	69	0	0.186	9.714
C78	I45	4228	0	8.583	15.278	4142	0.019	8.691	15.278	86	2.259	9.576	12.991	86	0	0.077	10.552
C78	I47	2725	0	7.491	14.327	2677	0	7.584	14.327	48	0.947	7.418	13.268	48	0	0.631	5.607
C78	I48	17968	0	7.576	15.412	17621	0	7.68	15.412	347	0.293	8.331	15.242	347	0	0.129	13.167
C78	I49	3602	0	8.366	15.365	3555	0	8.414	15.365	47	1.736	8.561	12.956	47	0	0.123	5.416
C78	I50	9014	0	8.304	15.349	8811	0.003	8.408	15.349	203	0.745	9.429	13.991	203	0	0.233	10.492
C78	I51	8968	0	8.716	15.278	8823	0.011	8.786	15.278	145	0.98	9.388	13.243	145	0	0.151	10.552
C78	I63	4513	0	7.976	14.741	4424	0.003	8.093	14.741	89	1.741	9.446	13.273	89	0	0.11	6.626
C78	I67	4692	0	9.219	15.278	4587	0.014	9.334	15.278	105	0.589	8.624	13.312	105	0	0.099	10.522
C78	I70	1938	0	8.315	14.221	1906	0.008	8.423	14.221	32	2.053	9.726	13.336	32	0	0.042	8.947
C78	I71	2741	0	8.227	14.631	2687	0.025	8.345	14.631	54	0.556	8.623	13.991	54	0	0.008	6.158
C78	I73	3943	0	7.852	15.33	3879	0.005	7.926	15.33	64	0.485	8.058	14.908	64	0	0.081	9.821
C78	I80	2813	0	7.006	15.412	2607	0	7.431	15.412	206	0.115	7.558	14.133	206	0	0.214	10.399
C78	I83	3062	0	7.062	15.508	3035	0.005	7.108	15.508	27	0.72	9.898	13.32	27	0	0.482	5.202
C78	I84	8233	0	3.778	10.686	8194	0	3.797	10.686	39	0.296	5.155	8.293	39	0	0.523	3.847
C78	I95	8503	0	8.616	15.321	8067	0.011	8.893	15.321	436	0.531	8.906	15.146	436	0	0.227	13.167
C78	J18	12541	0	7.685	15.111	11628	0.008	8.08	15.111	913	0.334	8.32	14.202	913	0	0.159	11.726
C78	J22	6771	0	7.127	15.34	6277	0.003	7.559	15.34	494	0.323	7.614	14.908	494	0	0.24	9.87
C78	J33	1388	0.014	5.217	15.313	1386	0.014	5.227	15.313	2	8.78	9.651	10.522	2	0.523	0.617	0.712
C78	J34	2074	0	4.998	14.33	2065	0.003	5.021	14.33	9	3.168	8.449	11.151	9	0	0.194	1.005
C78	J43	2423	0	7.762	14.946	2324	0.005	7.993	14.946	99	0.548	8.86	12.893	99	0	0.115	9.87
C78	J44	9523	0	7.313	15.242	9356	0.003	7.407	15.242	167	0.252	7.554	14.043	167	0	0.025	7.119
C78	J45	12590	0	6.007	15.291	12496	0	6.043	15.291	94	0.465	6.665	12.542	94	0	0.066	4.876
C78	J47	2190	0	8.155	15.409	2157	0.019	8.222	15.409	33	0.192	8.8	13.145	33	0	0.208	11.726
C78	J90	7239	0	7.702	15.195	6524	0.016	8.315	15.195	715	0.227	8.233	14.881	715	0	0.112	9.87
C78	J96	4348	0	8.511	14.746	4142	0.025	8.738	14.746	206	0.131	8.93	13.199	206	0	0.125	9.898
C78	J98	5806	0	8.705	15.327	5421	0.014	9.03	15.327	385	0.17	8.874	14.831	385	0	0.101	10.864
C78	K02	1885	0	5.826	14.245	1875	0	5.851	14.245	10	2.516	7.202	10.85	10	0	1.216	3.97
C78	K13	1542	0	5.877	14.336	1508	0.008	6.045	14.336	34	0.342	6.805	12.849	34	0	0.338	4.633
[truncated: 23,443 more rows]
